# Supplementary material for: Ultra-High Purity and Productivity Separation of CO2 and C2H2 from CH4 in Rigid Layered Ultramicroporous Material
Source: ACS Cent Sci. 2024 Sep 20;10(10):1885–93. doi: 10.1021/acscentsci.4c01125 (PMC11503503; doi:10.1021/acscentsci.4c01125)
Supplement: Supplementary file 2 — oc4c01125_si_002.cif [file oc4c01125_si_002.cif]

data_240119lu_zju_kt_2_0m
_audit_creation_date               2024-03-22
_audit_creation_method
;
Olex2 1.5
(compiled 2024.02.16 svn.r378c4104 for OlexSys, GUI svn.r6928)
;
_shelx_SHELXL_version_number       '2018/3'
_audit_contact_author_address      ?
_audit_contact_author_email        ?
_audit_contact_author_name         ''
_audit_contact_author_phone        ?
_publ_contact_author_id_orcid      ?
_publ_section_references
;
Bourhis, L.J., Dolomanov, O.V., Gildea, R.J., Howard, J.A.K., Puschmann, H.
 (2015). Acta Cryst. A71, 59-75.

D. Kratzert, I. Krossing, (2018), J. Appl. Cryst. 51, 928-934. 

Dolomanov, O.V., Bourhis, L.J., Gildea, R.J, Howard, J.A.K. & Puschmann, H.
 (2009), J. Appl. Cryst. 42, 339-341.

Kratzert, D., Holstein, J.J. & Krossing, I. (2015). J. Appl. Cryst. 48, 933-938.

Sheldrick, G.M. (2008). Acta Cryst. A64, 112-122.
;
_chemical_name_common              ?
_chemical_name_systematic          ?
_chemical_formula_moiety           'C20 H16 Cu F6 N4 O4 S2 Ti, 0.6(C2 O4)'
_chemical_formula_sum              'C21.20 H16 Cu F6 N4 O6.40 S2 Ti'
_chemical_formula_weight           718.74
_chemical_melting_point            ?
loop_
  _atom_type_symbol
  _atom_type_description
  _atom_type_scat_dispersion_real
  _atom_type_scat_dispersion_imag
  _atom_type_scat_source
 'C' 'C' 0.0033 0.0016 'International Tables Vol C Tables 4.2.6.8 and 6.1.1.4'
 'H' 'H' 0.0000 0.0000 'International Tables Vol C Tables 4.2.6.8 and 6.1.1.4'
 'Cu' 'Cu' 0.3201 1.2651 'International Tables Vol C Tables 4.2.6.8 and 6.1.1.4'
 'F' 'F' 0.0171 0.0103 'International Tables Vol C Tables 4.2.6.8 and 6.1.1.4'
 'N' 'N' 0.0061 0.0033 'International Tables Vol C Tables 4.2.6.8 and 6.1.1.4'
 'O' 'O' 0.0106 0.0060 'International Tables Vol C Tables 4.2.6.8 and 6.1.1.4'
 'S' 'S' 0.1246 0.1234 'International Tables Vol C Tables 4.2.6.8 and 6.1.1.4'
 'Ti' 'Ti' 0.2776 0.4457 'International Tables Vol C Tables 4.2.6.8 and 6.1.1.4'

_shelx_space_group_comment
;
The symmetry employed for this shelxl refinement is uniquely defined
by the following loop, which should always be used as a source of
symmetry information in preference to the above space-group names.
They are only intended as comments.
;
_space_group_crystal_system        'orthorhombic'
_space_group_IT_number             65
_space_group_name_H-M_alt          'C m m m'
_space_group_name_Hall             '-C 2 2'
loop_
  _space_group_symop_operation_xyz
 'x, y, z'
 '-x, -y, z'
 '-x, y, -z'
 'x, -y, -z'
 'x+1/2, y+1/2, z'
 '-x+1/2, -y+1/2, z'
 '-x+1/2, y+1/2, -z'
 'x+1/2, -y+1/2, -z'
 '-x, -y, -z'
 'x, y, -z'
 'x, -y, z'
 '-x, y, z'
 '-x+1/2, -y+1/2, -z'
 'x+1/2, y+1/2, -z'
 'x+1/2, -y+1/2, z'
 '-x+1/2, y+1/2, z'

_cell_length_a                     9.7457(13)
_cell_length_b                     19.293(3)
_cell_length_c                     8.2873(11)
_cell_angle_alpha                  90
_cell_angle_beta                   90
_cell_angle_gamma                  90
_cell_volume                       1558.2(4)
_cell_formula_units_Z              2
_cell_measurement_reflns_used      2304
_cell_measurement_temperature      193.00
_cell_measurement_theta_max        27.225
_cell_measurement_theta_min        2.341
_shelx_estimated_absorpt_T_max     0.894
_shelx_estimated_absorpt_T_min     0.856
_exptl_absorpt_coefficient_mu      1.149
_exptl_absorpt_correction_T_max    0.2616
_exptl_absorpt_correction_T_min    0.2053
_exptl_absorpt_correction_type     multi-scan
_exptl_absorpt_process_details
;
SADABS-2016/2 (Bruker,2016/2) was used for absorption correction.
wR2(int) was 0.1397 before and 0.0688 after correction.
The Ratio of minimum to maximum transmission is 0.7848.
The \l/2 correction factor is Not present.
;
_exptl_absorpt_special_details     ?
_exptl_crystal_colour              ?
_exptl_crystal_density_diffrn      1.532
_exptl_crystal_density_meas        ?
_exptl_crystal_density_method      ?
_exptl_crystal_description         block
_exptl_crystal_F_000               719
_exptl_crystal_size_max            0.14
_exptl_crystal_size_mid            0.12
_exptl_crystal_size_min            0.1
_exptl_transmission_factor_max     ?
_exptl_transmission_factor_min     ?
_diffrn_reflns_av_R_equivalents    0.0599
_diffrn_reflns_av_unetI/netI       0.0399
_diffrn_reflns_Laue_measured_fraction_full  1.000
_diffrn_reflns_Laue_measured_fraction_max  1.000
_diffrn_reflns_limit_h_max         12
_diffrn_reflns_limit_h_min         -12
_diffrn_reflns_limit_k_max         24
_diffrn_reflns_limit_k_min         -19
_diffrn_reflns_limit_l_max         10
_diffrn_reflns_limit_l_min         -10
_diffrn_reflns_number              5899
_diffrn_reflns_point_group_measured_fraction_full  1.000
_diffrn_reflns_point_group_measured_fraction_max  1.000
_diffrn_reflns_theta_full          25.242
_diffrn_reflns_theta_max           27.493
_diffrn_reflns_theta_min           2.111
_diffrn_ambient_temperature        193.00
_diffrn_detector_area_resol_mean   ?
_diffrn_measured_fraction_theta_full  1.000
_diffrn_measured_fraction_theta_max  1.000
_diffrn_measurement_device_type    'Bruker APEX-II CCD'
_diffrn_measurement_method         '\f and \w scans'
_diffrn_radiation_type             MoK\a
_diffrn_radiation_wavelength       0.71073
_diffrn_source                     ?
_diffrn_source_current             40.0
_diffrn_source_power               1.8
_diffrn_source_voltage             45.0
_diffrn_standards_number           0
_reflns_Friedel_coverage           0.000
_reflns_Friedel_fraction_full      .
_reflns_Friedel_fraction_max       .
_reflns_number_gt                  883
_reflns_number_total               1043
_reflns_special_details
;
 Reflections were merged by SHELXL according to the crystal
 class for the calculation of statistics and refinement.
 
 _reflns_Friedel_fraction is defined as the number of unique
 Friedel pairs measured divided by the number that would be
 possible theoretically, ignoring centric projections and
 systematic absences.
;
_reflns_threshold_expression       'I > 2\s(I)'
_computing_cell_refinement         'SAINT V8.40B (?, 2016)'
_computing_data_collection         ?
_computing_data_reduction          'SAINT V8.40B (?, 2016)'
_computing_molecular_graphics      'Olex2 1.5 (Dolomanov et al., 2009)'
_computing_publication_material    'Olex2 1.5 (Dolomanov et al., 2009)'
_computing_structure_refinement    'XL  (Sheldrick, 2008)'
_computing_structure_solution      'olex2.solve 1.5 (Bourhis et al., 2015)'
_refine_diff_density_max           1.054
_refine_diff_density_min           -0.514
_refine_diff_density_rms           0.143
_refine_ls_extinction_coef         .
_refine_ls_extinction_method       none
_refine_ls_goodness_of_fit_ref     1.187
_refine_ls_hydrogen_treatment      constr
_refine_ls_matrix_type             full
_refine_ls_number_parameters       87
_refine_ls_number_reflns           1043
_refine_ls_number_restraints       44
_refine_ls_R_factor_all            0.0777
_refine_ls_R_factor_gt             0.0623
_refine_ls_restrained_S_all        1.168
_refine_ls_shift/su_max            0.000
_refine_ls_shift/su_mean           0.000
_refine_ls_structure_factor_coef   Fsqd
_refine_ls_weighting_details      
 'w=1/[\s^2^(Fo^2^)+(0.0694P)^2^+11.0003P] where P=(Fo^2^+2Fc^2^)/3'
_refine_ls_weighting_scheme        calc
_refine_ls_wR_factor_gt            0.1653
_refine_ls_wR_factor_ref           0.1750
_refine_special_details            ?
_olex2_refinement_description
;
1. Fixed Uiso
 At 1.2 times of:
  All C(H) groups
2. Restrained distances
 C5-O3 \\sim C5A-O3A
 with sigma of 0.02
 O3-C5A \\sim O3A-C5
 with sigma of 0.02
 O2-C4 \\sim O2A-C4
 with sigma of 0.02
3. Uiso/Uaniso restraints and constraints
Uanis(O2A) \\sim Ueq, Uanis(C4) \\sim Ueq, Uanis(O2) \\sim Ueq: with sigma of
0.01 and sigma for terminal atoms of 0.02
Uanis(C5) \\sim Ueq, Uanis(O3A) \\sim Ueq, Uanis(C5A) \\sim Ueq, Uanis(O3)
\\sim Ueq: with sigma of 0.01 and sigma for terminal atoms of 0.02
Uanis(O3) \\sim Ueq, Uanis(C5) \\sim Ueq: with sigma of 0.01 and sigma for
terminal atoms of 0.02
4. Others
 Fixed Sof: F2(0.25) F2A(0.25) C4(0.125) O2(0.125) O2A(0.125) C5(0.0125)
 O3(0.025) O3A(0.025) C5A(0.0125)
5.a Everything fixed:
 C5, C5A
5.b Aromatic/amide H refined with riding coordinates:
 C1(H1), C2(H2)
;
_atom_sites_solution_hydrogens     geom
_atom_sites_solution_primary       iterative
_atom_sites_solution_secondary     ?
loop_
  _atom_site_label
  _atom_site_type_symbol
  _atom_site_fract_x
  _atom_site_fract_y
  _atom_site_fract_z
  _atom_site_U_iso_or_equiv
  _atom_site_adp_type
  _atom_site_occupancy
  _atom_site_site_symmetry_order
  _atom_site_calc_flag
  _atom_site_refinement_flags_posn
  _atom_site_refinement_flags_adp
  _atom_site_refinement_flags_occupancy
  _atom_site_disorder_assembly
  _atom_site_disorder_group
 Cu1 Cu 1.000000 0.500000 0.500000 0.0205(4) Uani 1 8 d S T P . .
 O1 O 0.500000 0.2351(2) 0.3495(7) 0.0442(14) Uani 1 2 d S T P . .
 Ti1 Ti 1.000000 0.500000 1.000000 0.0248(5) Uani 1 8 d S T P . .
 S1 S 0.500000 0.27138(11) 0.500000 0.0315(6) Uani 1 4 d S T P . .
 F1 F 1.000000 0.500000 0.7722(6) 0.0261(11) Uani 1 4 d S T P A .
 N1 N 0.8503(5) 0.4252(2) 0.500000 0.0219(10) Uani 1 2 d S T P . .
 C1 C 0.8005(5) 0.4006(3) 0.3621(6) 0.0381(12) Uani 1 1 d . . . . .
 H1 H 0.838740 0.416515 0.263411 0.046 Uiso 1 1 calc R U . . .
 C2 C 0.6950(5) 0.3527(3) 0.3569(6) 0.0409(12) Uani 1 1 d . . . . .
 H2 H 0.660765 0.336132 0.256696 0.049 Uiso 1 1 calc R U . . .
 C3 C 0.6410(6) 0.3297(3) 0.500000 0.0261(12) Uani 1 2 d S T P . .
 F2 F 0.8266(10) 0.4649(6) 1.000000 0.066(3) Uani 0.5 2 d S T P A 1
 F2A F 0.9325(13) 0.4125(5) 1.000000 0.066(3) Uani 0.5 2 d S T P A 2
 C4 C 1.000000 0.2735(16) 1.000000 0.057(6) Uani 0.5 4 d DS TU P . .
 O2 O 0.889(2) 0.2865(17) 1.000000 0.066(9) Uani 0.25 2 d DS TU P B 1
 O2A O 0.891(3) 0.258(2) 1.000000 0.078(11) Uani 0.25 2 d DS TU P B 2
 C5 C 0.500000 0.500000 1.000000 0.031 Uani 0.1 8 d DS TU P C 2
 O3 O 0.500000 0.446(3) 1.000000 0.050(19) Uani 0.1 4 d DS TU P D 1
 O3A O 0.500000 0.500000 0.875(7) 0.06(2) Uani 0.1 4 d DS TU P C 2
 C5A C 0.500000 0.500000 1.000000 0.031 Uani 0.1 8 d DS TU P D 1

loop_
  _atom_site_aniso_label
  _atom_site_aniso_U_11
  _atom_site_aniso_U_22
  _atom_site_aniso_U_33
  _atom_site_aniso_U_23
  _atom_site_aniso_U_13
  _atom_site_aniso_U_12
 Cu1 0.0149(7) 0.0174(7) 0.0293(8) 0.000 0.000 0.000
 O1 0.025(2) 0.029(3) 0.078(4) -0.018(3) 0.000 0.000
 Ti1 0.0245(11) 0.0275(12) 0.0224(11) 0.000 0.000 0.000
 S1 0.0171(10) 0.0166(10) 0.0608(15) 0.000 0.000 0.000
 F1 0.028(3) 0.021(2) 0.029(3) 0.000 0.000 0.000
 N1 0.018(2) 0.019(2) 0.029(2) 0.000 0.000 0.0005(18)
 C1 0.034(3) 0.047(3) 0.033(2) 0.000(2) 0.002(2) -0.017(2)
 C2 0.036(3) 0.049(3) 0.037(3) -0.006(2) -0.002(2) -0.017(2)
 C3 0.015(3) 0.020(3) 0.044(3) 0.000 0.000 0.002(2)
 F2 0.042(5) 0.126(10) 0.032(4) 0.000 0.000 -0.036(6)
 F2A 0.123(10) 0.037(5) 0.040(5) 0.000 0.000 -0.035(5)
 C4 0.063(10) 0.058(10) 0.050(9) 0.000 0.000 0.000
 O2 0.089(17) 0.064(17) 0.045(13) 0.000 0.000 -0.028(13)
 O2A 0.103(19) 0.073(18) 0.060(15) 0.000 0.000 -0.042(14)
 C5 0.030 0.032 0.031 0.000 0.000 0.000
 O3 0.04(2) 0.05(3) 0.06(3) 0.000 0.000 0.000
 O3A 0.05(3) 0.07(3) 0.06(3) 0.000 0.000 0.000
 C5A 0.030 0.032 0.031 0.000 0.000 0.000

_geom_special_details
;
 All esds (except the esd in the dihedral angle between two l.s. planes)
 are estimated using the full covariance matrix.  The cell esds are taken
 into account individually in the estimation of esds in distances, angles
 and torsion angles; correlations between esds in cell parameters are only
 used when they are defined by crystal symmetry.  An approximate (isotropic)
 treatment of cell esds is used for estimating esds involving l.s. planes.
;
loop_
  _geom_bond_atom_site_label_1
  _geom_bond_atom_site_label_2
  _geom_bond_distance
  _geom_bond_site_symmetry_2
  _geom_bond_publ_flag
 Cu1 F1 2.256(5) 9_766 ?
 Cu1 F1 2.256(5) . ?
 Cu1 N1 2.052(5) 9_766 ?
 Cu1 N1 2.052(5) 3_756 ?
 Cu1 N1 2.052(5) . ?
 Cu1 N1 2.052(5) 11_565 ?
 O1 S1 1.430(5) . ?
 Ti1 F1 1.888(5) 9_767 ?
 Ti1 F1 1.888(5) . ?
 Ti1 F2 1.820(9) 9_767 ?
 Ti1 F2 1.820(9) 3_757 ?
 Ti1 F2 1.820(9) 11_565 ?
 Ti1 F2 1.820(9) . ?
 Ti1 F2A 1.812(8) 9_767 ?
 Ti1 F2A 1.812(8) . ?
 Ti1 F2A 1.812(8) 11_565 ?
 Ti1 F2A 1.812(8) 3_757 ?
 S1 C3 1.776(6) . ?
 S1 C3 1.776(6) 3_656 ?
 N1 C1 1.329(5) 10_556 ?
 N1 C1 1.329(5) . ?
 C1 H1 0.9500 . ?
 C1 C2 1.383(6) . ?
 C2 H2 0.9500 . ?
 C2 C3 1.371(6) . ?
 F2 F2 1.35(2) 11_565 ?
 F2A F2A 1.32(2) 3_757 ?
 C4 O2 1.11(2) 3_757 ?
 C4 O2 1.11(2) . ?
 C4 O2A 1.10(2) 3_757 ?
 C4 O2A 1.10(2) . ?
 C5 O3A 1.04(6) . ?
 C5 O3A 1.04(6) 9_667 ?
 O3 C5A 1.05(6) . ?

loop_
  _geom_angle_atom_site_label_1
  _geom_angle_atom_site_label_2
  _geom_angle_atom_site_label_3
  _geom_angle
  _geom_angle_site_symmetry_1
  _geom_angle_site_symmetry_3
  _geom_angle_publ_flag
 F1 Cu1 F1 180.0 9_766 . ?
 N1 Cu1 F1 90.000(1) . . ?
 N1 Cu1 F1 90.0 11_565 9_766 ?
 N1 Cu1 F1 90.0 3_756 . ?
 N1 Cu1 F1 90.000(1) 9_766 9_766 ?
 N1 Cu1 F1 90.000(1) . 9_766 ?
 N1 Cu1 F1 90.0 3_756 9_766 ?
 N1 Cu1 F1 90.0 11_565 . ?
 N1 Cu1 F1 90.000(1) 9_766 . ?
 N1 Cu1 N1 180.0 9_766 . ?
 N1 Cu1 N1 90.6(3) 9_766 11_565 ?
 N1 Cu1 N1 89.4(3) 9_766 3_756 ?
 N1 Cu1 N1 180.0 11_565 3_756 ?
 N1 Cu1 N1 89.4(3) 11_565 . ?
 N1 Cu1 N1 90.6(3) 3_756 . ?
 F1 Ti1 F1 180.0 . 9_767 ?
 F2 Ti1 F1 90.000(1) 11_565 9_767 ?
 F2 Ti1 F1 90.000(1) 9_767 9_767 ?
 F2 Ti1 F1 90.000(1) 11_565 . ?
 F2 Ti1 F1 90.000(1) 3_757 9_767 ?
 F2 Ti1 F1 90.000(1) 9_767 . ?
 F2 Ti1 F1 90.000(1) . 9_767 ?
 F2 Ti1 F1 90.000(1) 3_757 . ?
 F2 Ti1 F1 90.000(1) . . ?
 F2 Ti1 F2 180.0 . 9_767 ?
 F2 Ti1 F2 136.3(8) 9_767 11_565 ?
 F2 Ti1 F2 180.0 3_757 11_565 ?
 F2 Ti1 F2 43.7(8) 9_767 3_757 ?
 F2 Ti1 F2 136.3(8) . 3_757 ?
 F2 Ti1 F2 43.7(8) . 11_565 ?
 F2A Ti1 F1 90.000(1) 9_767 . ?
 F2A Ti1 F1 90.0 3_757 . ?
 F2A Ti1 F1 90.0 11_565 . ?
 F2A Ti1 F1 90.000(1) . . ?
 O1 S1 O1 121.4(5) 10_556 . ?
 O1 S1 C3 108.06(14) . 3_656 ?
 O1 S1 C3 108.06(15) . . ?
 O1 S1 C3 108.06(14) 10_556 3_656 ?
 O1 S1 C3 108.06(15) 10_556 . ?
 C3 S1 C3 101.4(4) 3_656 . ?
 Ti1 F1 Cu1 180.0 . . ?
 C1 N1 Cu1 120.7(3) 10_556 . ?
 C1 N1 Cu1 120.7(3) . . ?
 C1 N1 C1 118.6(5) 10_556 . ?
 N1 C1 H1 118.8 . . ?
 N1 C1 C2 122.5(5) . . ?
 C2 C1 H1 118.8 . . ?
 C1 C2 H2 120.9 . . ?
 C3 C2 C1 118.3(5) . . ?
 C3 C2 H2 120.9 . . ?
 C2 C3 S1 120.1(3) . . ?
 C2 C3 S1 120.1(3) 10_556 . ?
 C2 C3 C2 119.8(6) . 10_556 ?
 F2 F2 Ti1 68.2(4) 11_565 . ?
 F2A F2A Ti1 68.7(4) 3_757 . ?
 O2 C4 O2 154(5) 3_757 . ?
 O2A C4 O2A 149(6) 3_757 . ?
 O3A C5 O3A 180.00(3) . 9_667 ?
 O3 C5A O3 180.0 9_667 . ?

loop_
  _geom_torsion_atom_site_label_1
  _geom_torsion_atom_site_label_2
  _geom_torsion_atom_site_label_3
  _geom_torsion_atom_site_label_4
  _geom_torsion
  _geom_torsion_site_symmetry_1
  _geom_torsion_site_symmetry_2
  _geom_torsion_site_symmetry_3
  _geom_torsion_site_symmetry_4
  _geom_torsion_publ_flag
 Cu1 N1 C1 C2 -176.7(4) . . . . ?
 O1 S1 C3 C2 23.9(5) . . . . ?
 O1 S1 C3 C2 157.0(5) 10_556 . . . ?
 O1 S1 C3 C2 -157.0(5) . . . 10_556 ?
 O1 S1 C3 C2 -23.9(5) 10_556 . . 10_556 ?
 F1 Ti1 F2 F2 90.0 9_767 . . 11_565 ?
 F1 Ti1 F2 F2 -90.000(0) . . . 11_565 ?
 F1 Ti1 F2A F2A 90.0 . . . 3_757 ?
 F1 Ti1 F2A F2A -90.0 9_767 . . 3_757 ?
 N1 C1 C2 C3 -0.4(9) . . . . ?
 C1 N1 C1 C2 2.8(10) 10_556 . . . ?
 C1 C2 C3 S1 177.0(4) . . . . ?
 C1 C2 C3 C2 -2.1(10) . . . 10_556 ?
 C3 S1 C3 C2 89.5(5) 3_656 . . 10_556 ?
 C3 S1 C3 C2 -89.5(5) 3_656 . . . ?
 F2 Ti1 F2 F2 180.0 3_757 . . 11_565 ?
 F2A Ti1 F2A F2A 180.0 11_565 . . 3_757 ?

_shelx_res_file
;
TITL 240119lu_zju_kt_2_0m_a.res in Cmmm
    240119lu_zju_kt_2_0m.res
    created by SHELXL-2018/3 at 09:52:16 on 22-Mar-2024
REM Old TITL 240119LU_ZJU_KT_2_0m in C222
REM SHELXT solution in Cmmm: R1 0.191, Rweak 0.013, Alpha 0.044
REM <I/s> 0.000 for 0 systematic absences, Orientation as input
REM Formula found by SHELXT: C12 N2 O2A F3 Ti Cu1
CELL 0.71073 9.7457 19.2928 8.2873 90 90 90
ZERR 2 0.0013 0.0025 0.0011 0 0 0
LATT 7
SYMM -X,-Y,+Z
SYMM -X,+Y,-Z
SYMM +X,-Y,-Z
SFAC C H Cu F N O S Ti
UNIT 42.4 32 2 12 8 12.8 4 2
SADI C5 O3 C5A O3A
ISOR 0.01 0.02 O2A C4 O2
SADI O3 C5A O3A C5
ISOR 0.01 0.02 C5 O3A C5A O3
SADI O2 C4 O2A C4
ISOR 0.01 0.02 O3 C5

L.S. 4 0 0
PLAN  5
SIZE 0.1 0.12 0.14
TEMP -80.15
CONF
list 4
MORE -1
BOND $H
fmap 2 53
acta
REM <olex2.extras>
REM <HklSrc "%.\\240119LU_ZJU_KT_2_0m.hkl">
REM </olex2.extras>

WGHT    0.069400   11.000300
FVAR       0.32534
CU1   3    1.000000    0.500000    0.500000    10.12500    0.01490    0.01736 =
         0.02935    0.00000    0.00000    0.00000
O1    6    0.500000    0.235124    0.349512    10.50000    0.02521    0.02906 =
         0.07831   -0.01799    0.00000    0.00000
TI1   8    1.000000    0.500000    1.000000    10.12500    0.02447    0.02753 =
         0.02242    0.00000    0.00000    0.00000
S1    7    0.500000    0.271375    0.500000    10.25000    0.01711    0.01660 =
         0.06083    0.00000    0.00000    0.00000
F1    4    1.000000    0.500000    0.772221    10.25000    0.02777    0.02150 =
         0.02900    0.00000    0.00000    0.00000
N1    5    0.850330    0.425163    0.500000    10.50000    0.01753    0.01905 =
         0.02922    0.00000    0.00000    0.00055
C1    1    0.800465    0.400583    0.362098    11.00000    0.03448    0.04736 =
         0.03251    0.00015    0.00218   -0.01706
AFIX  43
H1    2    0.838740    0.416515    0.263411    11.00000   -1.20000
AFIX   0
C2    1    0.694967    0.352691    0.356881    11.00000    0.03573    0.04941 =
         0.03748   -0.00633   -0.00203   -0.01674
AFIX  43
H2    2    0.660765    0.336132    0.256696    11.00000   -1.20000
AFIX   0
C3    1    0.641010    0.329727    0.500000    10.50000    0.01511    0.01965 =
         0.04366    0.00000    0.00000    0.00243
PART 1
F2    4    0.826615    0.464910    1.000000    10.25000    0.04158    0.12571 =
         0.03189    0.00000    0.00000   -0.03569
PART 2
F2A   4    0.932492    0.412465    1.000000    10.25000    0.12261    0.03684 =
         0.03996    0.00000    0.00000   -0.03541

PART 0
C4    1    1.000000    0.273479    1.000000    10.12500    0.06285    0.05756 =
         0.04978    0.00000    0.00000    0.00000
PART 1
O2    6    0.888599    0.286490    1.000000    10.12500    0.08883    0.06426 =
         0.04532    0.00000    0.00000   -0.02768
PART 2
O2A   6    0.891038    0.258326    1.000000    10.12500    0.10262    0.07277 =
         0.05976    0.00000    0.00000   -0.04223

AFIX   1
C5    1    0.500000    0.500000    1.000000    10.01250    0.03009    0.03199 =
         0.03085    0.00000    0.00000    0.00000
AFIX   0
PART 1
O3    6    0.500000    0.445820    1.000000    10.02500    0.04010    0.05219 =
         0.05856    0.00000    0.00000    0.00000
PART 2
O3A   6    0.500000    0.500000    0.874609    10.02500    0.05423    0.07124 =
         0.05642    0.00000    0.00000    0.00000
PART 1
AFIX   1
C5A   1    0.500000    0.500000    1.000000    10.01250    0.03009    0.03199 =
         0.03085    0.00000    0.00000    0.00000
AFIX   0
HKLF 4


REM  240119lu_zju_kt_2_0m_a.res in Cmmm
REM wR2 = 0.175009, GooF = S = 1.18665, Restrained GooF = 1.16770 for all data
REM R1 = 0.062326 for 883 Fo > 4sig(Fo) and 0.077699 for all 1043 data
REM 87 parameters refined using 44 restraints

END

WGHT      0.0694     10.9995

REM Highest difference peak  1.054,  deepest hole -0.514,  1-sigma level  0.143
Q1    1   0.5000  0.4190  1.0000  10.25000  0.05    1.05
Q2    1   0.5000  0.4600  1.0731  10.50000  0.05    0.99
Q3    1   0.4463  0.4553  1.0000  10.50000  0.05    0.75
Q4    1   1.0000  0.2286  1.0000  10.25000  0.05    0.59
Q5    1   1.0000  0.5000  0.6374  10.25000  0.05    0.49
;
_shelx_res_checksum                39859
_shelx_hkl_file
;
   2   0   0 1649.93   54.29
  -2   0   0 1592.04   53.29
  -2   0   0 1662.53   54.19
   2   0   0 1589.04   53.39
   4   0   0 1986.00   71.29
   4   0   0 2137.59   73.29
  -4   0   0 2192.48   72.99
  -6   0   0 4484.95  148.39
   6   0   0 4350.96  148.09
   8   0   0  483.05   27.20
  10   0   0  563.14   33.50
  12   0   0  195.58   21.60
  -1   1   0 2659.33   91.29
   1  -1   0 2814.82   91.49
  -1   1   0 2926.21   91.39
   1  -1   0 3106.79   92.19
   3   1   0  144.89    8.90
  -3   1   0  150.48    8.20
   3   1   0  130.69    7.60
   3  -1   0  147.29    8.80
   3   1   0  129.79    8.30
  -3  -1   0  143.89    8.60
  -3   1   0  142.19    8.50
   3  -1   0  121.69    7.90
   5   1   0  974.70   39.10
  -5   1   0  985.60   37.40
  -5   1   0  978.80   38.90
  -5  -1   0  979.20   39.00
   7  -1   0  385.36   21.90
   7   1   0  392.86   22.60
  -7   1   0  382.76   21.70
   9  -1   0   99.09   12.80
   9   1   0  101.59   13.50
  11  -1   0  102.89   14.40
  11   1   0  106.59   15.90
   0   2   0  336.47   12.70
   0  -2   0  297.57   11.40
  -2   2   0    7.50    2.40
  -2   2   0    8.50    2.50
   2  -2   0    6.60    2.60
   2   2   0    4.70    2.00
   2  -2   0    9.90    2.40
  -2  -2   0   11.60    3.00
   2   2   0    8.30    3.00
   4  -2   0   83.69    7.60
  -4   2   0   76.99    7.00
  -4   2   0   73.49    6.50
   4   2   0   70.29    7.40
  -6   2   0  116.89    9.40
   6   2   0  104.19   10.40
  -6   2   0  107.79    9.90
   8  -2   0   -0.10    4.30
   8   2   0   -1.50    4.00
  -8   2   0   -0.30    3.10
  10   2   0    2.10    5.50
  10  -2   0   13.10    6.50
  12   2   0    5.40    8.70
  12  -2   0    8.10    7.60
  -1   3   0 2948.80   88.69
   1  -3   0 2778.42   89.99
  -1   3   0 2637.54   89.59
  -1   3   0 2772.92   85.99
   1  -3   0 2662.73   88.29
  -1  -3   0 2621.24   89.89
   1   3   0 2833.72   90.79
   3   3   0   24.70    3.90
  -3  -3   0   38.70    5.00
  -3   3   0   36.40    4.60
   3  -3   0   32.50    4.60
   3  -3   0   25.60    4.10
  -3   3   0   30.20    4.30
  -5   3   0 1427.86   53.59
  -5   3   0 1458.15   52.99
   5   3   0 1472.95   55.69
   7   3   0  557.54   29.90
  -7   3   0  563.94   28.20
  -7   3   0  583.84   27.00
   9  -3   0  193.18   16.90
  -9   3   0  180.78   16.00
   9   3   0  216.48   19.00
  11   3   0  102.59   19.10
  11  -3   0   80.79   13.80
   0  -4   0 1055.29   36.00
   0  -4   0 1006.60   38.10
   0   4   0 1130.19   36.30
   0   4   0 1004.40   38.20
   2  -4   0 9859.71  305.07
   2   4   0 9662.93  305.87
  -2  -4   0 9999.00  305.07
   2  -4   0 9170.28  303.27
  -2   4   0 9436.46  302.87
  -2   4   0 9466.25  304.37
  -4   4   0 3141.59  103.29
   4  -4   0 3068.79  104.29
  -4   4   0 3014.30  102.99
  -6   4   0 1005.70   41.40
   6   4   0 1036.30   44.40
  -6   4   0 1013.20   40.70
   8   4   0 1229.68   55.39
  -8   4   0 1275.57   50.49
  -8   4   0 1223.38   51.99
  10  -4   0  281.17   22.40
  10   4   0  310.47   25.10
  12   4   0  298.17   28.20
  12  -4   0  309.87   25.10
   1  -5   0  184.48    9.70
  -1  -5   0  174.78   11.20
  -1   5   0  169.78    6.60
   1   5   0  170.98   11.60
  -1   5   0  186.58   11.30
  -1   5   0  177.98    9.30
   1  -5   0  204.88   11.90
  -3  -5   0 2342.07   84.19
   3   5   0 2464.55   86.19
  -3   5   0 2509.35   84.19
   3  -5   0 2526.05   83.89
  -3   5   0 2515.35   83.09
   3  -5   0 2398.76   84.79
  -5   5   0  231.38   14.30
  -5   5   0  245.58   14.60
   5   5   0  278.67   17.80
  -7   5   0  321.47   18.50
   7   5   0  303.17   22.00
  -7   5   0  284.07   18.40
  -9   5   0  144.49   13.00
   9   5   0  132.39   16.30
  -9   5   0  119.99   13.20
  11   5   0  112.69   17.10
  11  -5   0  104.39   15.20
   0   6   0   18.80    3.80
   0  -6   0   17.70    3.80
   0  -6   0   25.30    5.50
   0   6   0   17.10    5.30
   2  -6   0   38.60    6.20
  -2   6   0   41.60    4.90
  -2   6   0   34.40    5.70
  -2   6   0   35.00    2.10
  -2  -6   0   44.00    6.20
   2  -6   0   33.70    5.10
   4   6   0  131.89   12.20
  -4   6   0  135.69    9.70
  -4   6   0  144.79   10.70
  -6   6   0   93.49    9.30
   6   6   0  117.69   12.70
  -6   6   0  110.09    9.80
  -8   6   0   46.60    9.50
   8   6   0   35.50   11.60
  -8   6   0   41.40    8.50
 -10   6   0   44.10    9.80
  10   6   0   25.60   11.90
  12   6   0    9.80    8.60
  12  -6   0    1.50    7.00
  -1  -7   0   48.50    7.10
  -1   7   0   49.20    7.30
   1  -7   0   47.70    7.30
   1   7   0   46.70    8.10
  -1   7   0   47.10    2.70
   1   7   0   45.30    5.60
  -1   7   0   40.20    5.20
   3  -7   0 3739.53  123.89
  -3   7   0 3295.17  124.79
   3   7   0 3954.80  129.99
  -3   7   0 3944.21  123.59
  -5   7   0  318.27   17.80
   5   7   0  329.37   21.60
  -5   7   0  332.17   18.50
  -7   7   0  395.96   22.30
   7   7   0  378.46   26.50
  -7   7   0  396.16   22.10
   9   7   0  266.07   24.10
  -9   7   0  300.07   19.90
  -9   7   0  258.57   19.40
  11   7   0  171.68   22.70
   0   8   0 1716.13   56.99
   0   8   0 1779.82   66.49
   0   8   0 1819.62   61.69
   0  -8   0 1768.92   61.69
   2  -8   0 1746.93   65.39
  -2   8   0 1889.71   60.09
  -2   8   0 1939.81   65.59
   2   8   0 1953.20   72.19
  -2   8   0 1887.81   69.09
  -4   8   0 2307.07   80.79
  -4   8   0 2043.80   77.69
   4   8   0 2353.96   85.49
   6   8   0  723.73   37.70
  -6   8   0  689.03   32.60
  -6   8   0  698.73   31.90
  -8   8   0  236.68   17.10
  -8   8   0  213.58   16.30
   8   8   0  205.18   20.60
  10   8   0  477.55   35.50
 -10   8   0  495.65   28.40
 -10   8   0  484.75   29.50
  -1   9   0 1469.35   47.20
  -1   9   0 1423.06   56.99
  -1   9   0 1502.85   52.19
   1   9   0 1550.94   53.79
   1   9   0 1374.16   57.89
   1  -9   0 1381.16   51.89
   3  -9   0  106.99   10.30
  -3   9   0  127.39    9.60
  -3   9   0  110.19    5.20
  -3   9   0  128.99   11.20
  -5   9   0  693.53   30.80
   5   9   0  698.53   37.50
  -5   9   0  694.43   32.80
   7   9   0   81.19   13.30
  -7   9   0   74.79    9.70
  -7   9   0   77.59    9.80
  -9   9   0  115.49   12.80
   9   9   0  136.59   17.90
  -9   9   0  110.69   13.10
  11   9   0   41.50   12.60
 -11   9   0   27.10    9.10
 -11   9   0   27.70    9.00
   0  10   0  335.27   21.50
   0  10   0  333.47   17.40
  -2  10   0  430.36   15.70
   2  10   0  450.55   22.50
   2 -10   0  430.76   20.80
  -2  10   0  449.86   20.90
   2  10   0  436.06   26.20
  -2  10   0  436.06   24.20
  -4  10   0  341.47   21.00
  -4  10   0  356.16   18.90
   4  10   0  365.16   24.80
  -6  10   0   89.89   10.70
  -6  10   0   78.99    9.50
   6  10   0   95.49   14.00
  -8  10   0   75.09   10.90
   8  10   0   86.99   17.90
  -8  10   0   75.39   10.40
  10  10   0   51.59   14.70
 -10  10   0   67.79   12.80
 -10  10   0   61.99   13.30
   1  11   0 1154.28   45.70
  -1  11   0 1153.48   50.09
   1 -11   0 1055.99   43.90
   1  11   0 1212.88   52.09
  -1  11   0 1250.07   44.80
  -3  11   0  293.87   19.60
  -3  11   0  289.37   11.30
  -3  11   0  291.17   16.70
   3  11   0  319.97   23.10
  -5  11   0 1055.69   43.50
  -5  11   0 1035.50   46.40
   5  11   0 1110.89   53.09
  -7  11   0  138.09   13.60
  -7  11   0  131.29   12.50
   7  11   0  111.99   16.40
   9  11   0  189.68   23.80
  -9  11   0  212.08   17.80
  -9  11   0  199.48   17.70
 -11  11   0  225.88   19.70
 -11  11   0  217.18   20.20
  11  11   0  175.28   25.10
   0  12   0 2209.28   84.89
   0  12   0 2152.38   77.39
   2  12   0  466.95   29.40
   2  12   0  472.25   24.40
  -2  12   0  436.96   22.20
  -2  12   0  467.25   26.90
  -4  12   0  286.67   19.90
   4  12   0  293.67   24.00
  -4  12   0  304.87   17.30
  -4  12   0  256.47   11.10
   6  12   0  444.16   31.70
  -6  12   0  413.86   23.20
  -6  12   0  387.56   24.90
  -8  12   0  205.98   17.80
   8  12   0  192.48   23.10
  -8  12   0  227.18   17.80
 -10  12   0   65.29   13.90
  10  12   0   53.49   16.00
 -10  12   0   66.99   11.60
  -1  13   0  464.25   27.90
   1  13   0  450.45   23.20
  -1  13   0  417.46   21.90
   1  13   0  441.36   28.60
   3  13   0  450.95   25.60
  -3  13   0  461.95   27.40
   3  13   0  442.46   30.70
  -3  13   0  478.05   23.60
   5  13   0   23.40    9.90
  -5  13   0   30.90    7.60
  -5  13   0   26.40    8.00
  -7  13   0  219.58   18.50
   7  13   0  202.68   23.60
  -7  13   0  242.48   17.70
  -9  13   0   44.50   10.70
   9  13   0   29.20   12.10
  -9  13   0   45.90   10.60
   0  14   0  620.04   29.80
   0  14   0  674.03   36.70
   2  14   0  427.26   24.10
   2  14   0  415.36   29.20
  -2  14   0  413.26   22.20
  -2  14   0  384.16   26.20
  -4  14   0  300.97   18.30
  -4  14   0  281.77   21.20
   4  14   0  270.67   25.50
   6  14   0  234.38   25.10
  -6  14   0  259.17   20.70
  -6  14   0  266.67   18.60
  -8  14   0  158.18   15.30
  -8  14   0  166.48   17.00
   8  14   0  160.38   22.50
 -10  14   0   76.49   15.10
 -10  14   0   79.39   13.10
  -1  15   0  401.46   27.40
   1  15   0  376.26   28.00
   1  15   0  382.66   22.30
  -1  15   0  372.96   21.80
   3  15   0  359.56   28.60
   3  15   0  329.77   22.20
  -3  15   0  337.07   24.30
  -3  15   0  327.07   19.90
  -5  15   0   85.39   12.70
  -5  15   0   92.09   11.20
   5  15   0   93.89   18.70
  -7  15   0  471.35   26.60
  -7  15   0  436.56   28.70
   7  15   0  424.36   36.10
  -9  15   0  126.19   15.10
   9  15   0  131.99   22.40
  -9  15   0  128.79   15.80
   0  16   0    7.00    5.30
   0  16   0    6.30    6.40
   2  16   0  281.27   25.10
  -2  16   0  272.87   22.80
  -2  16   0  280.87   18.60
   2  16   0  270.47   20.50
  -4  16   0   52.19   11.50
   4  16   0   42.00   13.20
   4  16   0   49.90   11.40
  -4  16   0   69.29    9.10
  -6  16   0   69.69   12.00
  -6  16   0   69.99   11.80
   6  16   0   49.99   14.70
   8  16   0  137.79   22.50
  -8  16   0  163.58   15.30
  -8  16   0  118.89   15.30
  -1  17   0  120.49   14.50
   1  17   0  124.79   13.40
   1  17   0  149.39   19.90
  -1  17   0  135.09   17.40
  -3  17   0  190.78   14.80
  -3  17   0  148.19   17.70
   3  17   0  168.58   17.00
   3  17   0  158.78   21.40
   5  17   0  200.58   20.60
   5  17   0  185.78   24.90
  -5  17   0  190.68   19.10
  -5  17   0  202.88   16.20
   7  17   0   49.00   16.10
  -7  17   0   20.20    8.90
  -7  17   0   37.20   10.70
  -9  17   0   36.90   10.70
   9  17   0   52.09   16.20
  -9  17   0   43.90   10.60
   0  18   0  334.87   28.80
   0  18   0  403.76   23.60
  -2  18   0  390.66   23.60
   2  18   0  406.36   25.10
   2  18   0  337.97   30.80
  -2  18   0  422.76   29.50
  -4  18   0  295.67   24.20
   4  18   0  255.77   29.50
  -4  18   0  325.47   20.50
   4  18   0  290.07   23.60
   6  18   0  242.18   24.60
   6  18   0  264.77   29.40
  -6  18   0  276.27   19.50
  -6  18   0  243.58   22.30
  -8  18   0  203.58   18.10
   8  18   0  195.08   27.60
  -8  18   0  185.08   19.80
  -1  19   0  108.19   17.30
  -1  19   0  139.69   15.60
   1  19   0  115.29   14.00
  -3  19   0  220.58   17.00
   3  19   0  191.78   24.30
  -3  19   0  188.18   20.50
   5  19   0  197.48   26.10
   5  19   0  193.38   19.50
  -5  19   0  187.48   16.50
  -7  19   0   80.29   13.60
  -7  19   0   78.89   12.90
   7  19   0   80.89   16.70
   0  20   0   53.09   15.00
   0  20   0   43.30   10.00
   2  20   0   -1.00    7.60
   2  20   0   -3.50   10.20
  -2  20   0    4.50    6.90
  -4  20   0   98.39   12.80
  -4  20   0   93.19   15.90
  -6  20   0    9.40    7.10
   6  20   0   25.30   14.90
  -6  20   0    9.10    7.60
   6  20   0   14.90   10.90
   1  21   0  165.28   23.60
   1  21   0  139.79   16.30
  -1  21   0  108.29   15.20
  -1  21   0  123.89   20.40
  -3  21   0  136.69   14.90
  -3  21   0  133.49   19.10
  -5  21   0   93.09   15.90
   5  21   0  139.69   24.10
  -5  21   0   92.69   14.20
   0  22   0  315.67   29.30
   0  22   0  295.97   23.80
   2  22   0  325.17   32.60
  -2  22   0  258.57   20.80
  -2  22   0  288.17   27.80
   4  22   0  220.28   30.00
  -4  22   0  273.37   25.50
   4  22   0  278.87   25.20
  -4  22   0  276.27   20.60
  -6  22   0  119.09   18.80
   6  22   0  116.69   25.50
   1  23   0   57.59   16.10
  -1  23   0   48.30   11.20
  -1  23   0   32.60   12.70
   3  23   0  107.09   17.30
  -3  23   0   78.29   13.30
   3  23   0   59.29   19.80
  -3  23   0  120.39   18.30
   5  23   0    8.00   14.20
   0  24   0   18.90   10.00
   2  24   0    4.20   10.70
  -2  24   0    6.30   10.70
   2  24   0    8.30   10.80
   0   0   1 2745.03   86.89
   0   0  -1 2697.23   86.99
  -2   0   1  169.18    7.80
   2   0   1  146.59    5.60
  -2   0  -1  150.48    5.50
   2   0   1  151.58    8.60
  -2   0  -1  159.98    8.70
   2   0   1  154.08    8.00
   2   0  -1  150.08    7.70
  -4   0  -1  235.88   13.40
   4   0  -1  224.48   12.80
  -4   0   1  242.78   12.40
   4   0   1  243.18   12.30
   4   0   1  251.27   13.50
   6   0  -1  885.01   36.50
  -6   0  -1  838.52   36.30
   6   0   1  819.92   36.00
   8   0  -1  163.88   15.20
   8   0   1  178.48   15.60
  -8   0  -1  185.08   15.20
  10   0  -1   79.69   14.60
  10   0   1  104.59   14.20
  12   0   1   24.40   11.70
  12   0  -1   28.00   11.00
  -1  -1  -1    5.80    1.90
  -1   1   1    4.00    1.60
   1  -1   1    4.30    2.00
   1   1  -1    3.50    1.40
  -1  -1  -1    3.90    0.90
  -1  -1  -1    2.60    1.40
   1  -1   1    4.20    1.10
   1   1  -1    3.50    1.10
   1   1   1    4.20    0.90
  -1   1  -1    8.10    2.40
  -1   1  -1    3.00    0.90
   1  -1  -1    3.70    1.60
   1   1   1    3.40    1.50
   1   1   1    5.60    2.00
  -3  -1  -1   50.09    5.10
  -3  -1  -1   45.90    2.40
  -3  -1  -1   48.70    5.20
   3   1  -1   43.40    5.10
   3  -1   1   36.50    5.10
   3   1  -1   46.20    4.50
  -3   1   1   53.09    4.70
   3  -1   1   54.69    4.70
   3   1   1   46.20    2.50
   3  -1  -1   45.60    4.70
   3   1   1   50.09    5.50
  -3   1  -1   46.80    5.30
   3   1   1   47.10    5.30
   3  -1  -1   50.99    4.90
   5   1  -1   39.60    7.50
  -5   1   1   31.40    5.00
  -5  -1  -1   34.90    5.60
   5   1   1   35.30    7.30
   5   1   1   26.20    2.10
  -5   1  -1   39.30    5.70
   7   1  -1   12.90    5.60
   7  -1   1   21.20    7.00
  -7  -1  -1   22.10    6.20
   7   1   1   23.50    6.60
  -7   1  -1   31.40    7.30
   9  -1   1   12.00    5.80
   9   1  -1   10.70    6.20
   9   1   1    3.50    6.50
   9  -1  -1    8.10    5.40
  -9   1  -1   18.60    6.10
  11  -1   1    6.70    6.60
  11   1  -1   -3.00    6.00
  11  -1  -1    5.80    5.70
  11   1   1   12.90    6.80
   0  -2  -1  936.11   32.10
   0   2  -1  871.71   31.70
   0   2   1  987.60   32.20
   0  -2  -1  916.21   29.00
   0  -2   1  832.62   31.50
   0   2   1  843.82   28.90
  -2  -2  -1  502.85   20.00
   2  -2   1  549.74   19.80
  -2   2   1  544.75   20.80
   2   2  -1  502.65   20.20
   2  -2   1  514.65   21.50
  -2  -2  -1  516.45   17.30
  -2  -2  -1  510.55   20.90
   2  -2  -1  539.55   19.50
   2   2   1  514.85   20.40
  -2   2  -1  565.64   21.80
   2   2   1  553.04   21.80
   2   2   1  522.55   17.50
  -2  -2   1  505.05   19.80
   2  -2  -1  529.35   21.20
  -2   2  -1  500.85   19.20
  -4   2   1  361.36   17.30
   4  -2   1  366.26   17.00
  -4   2   1  345.67   16.70
  -4  -2  -1  355.16   17.50
   4   2  -1  378.16   18.00
   4   2   1  334.97   12.60
   4  -2  -1  362.56   17.30
  -4   2  -1  348.07   16.20
  -4   2  -1  352.26   17.90
   4   2   1  398.66   19.10
   6   2  -1  189.88   13.80
  -6   2   1  175.28   11.90
  -6  -2  -1  179.08   13.20
  -6   2  -1  180.38   13.20
   6   2   1  176.78    7.30
   6   2   1  171.88   13.90
   8  -2   1   36.70    9.50
   8   2  -1   21.30    7.00
   8   2   1   19.20    7.70
  -8   2  -1   28.00    7.50
  10   2  -1   46.30   11.20
  10  -2   1   41.40   10.50
  10  -2  -1   45.80   11.10
 -10   2  -1   44.60   10.30
  12   2  -1   16.60    9.20
  12  -2   1   16.80    8.20
  12   2   1   11.10    8.40
  12  -2  -1   18.30    8.50
  -1  -3  -1  695.73   27.60
  -1  -3  -1  695.63   24.40
  -1   3   1  747.03   27.40
   1  -3   1  728.73   25.60
  -1   3   1  716.03   23.50
  -1  -3  -1  702.13   23.40
   1   3  -1  705.43   26.20
   1  -3   1  645.54   26.80
  -1   3   1  791.92   23.80
   1  -3  -1  695.43   23.40
   1   3   1  772.92   24.80
  -1   3  -1  735.93   27.20
   1  -3  -1  710.53   27.60
   1   3   1  767.92   28.50
  -1  -3   1  732.73   25.70
   1   3   1  664.13   23.50
  -1   3  -1  673.03   25.10
   1  -3  -1  717.03   23.80
  -3  -3  -1    2.90    2.20
   3  -3   1    1.60    2.20
  -3   3   1    1.30    2.00
   3  -3   1    2.80    3.00
   3   3  -1    4.80    3.00
  -3  -3  -1    3.00    2.70
  -3   3   1    3.10    2.30
   3   3   1    7.90    2.70
   3   3   1    3.50    3.20
   3  -3  -1    4.80    2.30
  -3  -3   1    6.90    2.90
   3  -3  -1    6.20    2.60
  -3   3  -1    3.50    2.70
  -3   3  -1    2.90    1.90
  -5  -3  -1   47.00    6.00
  -5   3   1   41.90    5.60
  -5   3   1   41.00    5.50
   5   3  -1   43.70    6.50
  -5   3  -1   41.70    5.40
   5   3   1   45.20    7.00
   5   3   1   35.80    2.70
  -5   3  -1   48.10    6.50
   7   3  -1  104.89   11.80
  -7   3   1  106.29    9.90
   7   3   1  107.19   12.50
  -7   3  -1  100.49   10.60
   9   3  -1   14.60    7.70
   9  -3   1   17.50    6.80
   9   3   1   34.10   10.60
  -9   3  -1   33.40    8.70
  11   3  -1   -3.40    6.00
  11  -3   1   -4.70    5.00
  11  -3  -1   -8.60    5.20
   0   4  -1  396.46   17.20
   0   4   1  407.96   14.20
   0  -4   1  403.56   17.80
   0  -4  -1  412.76   14.10
   0  -4   1  410.76   17.10
   0   4   1  417.26   19.10
   0  -4  -1  419.66   19.20
   0   4  -1  436.16   18.20
  -2  -4  -1 2060.59   72.49
  -2   4   1 2092.99   66.69
   2   4  -1 1984.00   71.69
   2  -4   1 2069.69   71.89
  -2  -4  -1 2134.29   66.79
  -2   4   1 2177.68   72.19
   2  -4   1 2104.99   70.79
  -2   4   1 2233.78   68.79
   2  -4  -1 2232.78   73.09
   2   4   1 2034.80   66.89
  -2   4  -1 2134.49   71.99
   2   4   1 2150.08   73.69
   2  -4  -1 2186.98   69.09
  -2   4  -1 2024.80   69.99
  -2  -4   1 2140.79   70.69
   2  -4  -1 1866.61   66.49
   4   4  -1  572.34   27.50
  -4   4   1  613.24   26.60
  -4   4   1  637.84   25.80
   4   4   1  674.93   29.70
   4  -4  -1  651.53   26.50
  -4   4  -1  638.94   25.80
   4   4   1  612.64   21.40
  -6   4   1   32.60    6.80
  -6   4   1   20.60    5.60
   6   4  -1   39.30    8.30
  -6   4  -1   29.80    6.70
  -6   4  -1   30.00    5.00
   6   4   1   45.10    9.60
  -8   4   1  276.97   18.20
   8   4  -1  292.97   21.80
   8   4   1  299.67   22.30
  -8   4  -1  285.47   19.50
  10  -4   1   42.40   10.40
  10   4  -1   64.89   14.60
  10  -4  -1   62.79   13.60
 -10   4  -1   49.00   11.30
  10   4   1   64.89   14.90
  12  -4   1   81.39   17.00
  12   4  -1   62.49   14.50
  12  -4  -1   73.29   16.00
  -1   5   1  148.99    6.10
   1   5  -1  141.59   10.00
  -1  -5  -1  158.18   11.00
  -1  -5  -1  147.19    6.10
   1  -5   1  139.89    9.30
   1  -5   1  162.38    9.80
   1   5  -1  152.38   10.10
  -1   5   1  158.48   10.80
   1   5   1  149.99   11.40
   1  -5  -1  148.49   10.90
  -1   5  -1  147.69    9.70
  -1   5  -1  148.09    9.20
  -1  -5   1  144.99    9.30
   1  -5  -1  145.69    5.90
   1   5   1  161.98    6.30
   3  -5   1  677.93   30.10
  -3   5   1  755.82   27.70
   3  -5   1  743.63   29.70
   3   5  -1  714.43   31.20
  -3  -5  -1  762.22   33.40
  -3   5   1  746.53   30.40
   3  -5  -1  689.53   27.80
  -3   5  -1  755.82   30.60
   3  -5  -1  705.73   24.00
  -3   5  -1  714.23   28.70
   3   5   1  804.22   29.10
   3   5   1  741.63   32.50
   3   5   1  727.13   24.70
  -3  -5   1  701.73   29.10
  -5   5   1   62.39    7.40
   5   5  -1   65.39    8.80
  -5   5   1   72.59    7.10
  -5   5  -1   61.99    7.50
   5   5   1   52.09    8.60
  -5   5  -1   64.39    6.80
  -7   5   1   20.10    6.70
  -7   5   1   16.80    5.50
   7   5  -1   14.60    5.80
   7   5   1   36.50    9.80
  -7   5  -1   20.90    5.40
  -7   5  -1   18.90    5.70
  -9   5   1    7.10    3.60
   9   5  -1    5.80    5.60
   9   5   1    5.90    5.60
  11  -5   1   -7.40    4.80
  11   5  -1   -8.90    6.10
  11   5   1  -10.30    6.90
  11  -5  -1   -4.80    6.30
 -11   5  -1    5.80    5.80
   0   6   1   39.60    7.30
   0   6   1   35.60    2.50
   0  -6  -1   46.40    8.50
   0  -6  -1   29.50    2.30
   0   6  -1   31.20    6.00
   0   6  -1   42.40    5.50
   0  -6   1   22.60    5.50
   0  -6   1   29.60    4.80
  -2   6   1    5.50    3.40
   2   6  -1    0.40    2.80
  -2   6   1    4.50    1.20
  -2  -6  -1    5.40    3.10
   2  -6   1    4.60    3.00
   2  -6   1    5.10    3.30
  -2   6   1    4.90    2.00
   2  -6  -1    3.50    1.00
   2  -6  -1    2.40    2.00
  -2   6  -1    6.30    3.40
   2   6   1   -1.90    3.00
  -2   6  -1    1.70    2.20
   2   6   1    1.80    1.10
  -2  -6   1   -1.90    2.30
   2   6   1    3.90    2.20
  -4   6   1  135.59    9.10
   4   6  -1  126.39   11.80
  -4   6   1  142.29   11.10
   4  -6  -1  152.88   10.20
  -4   6  -1  113.99   10.10
  -4   6  -1  138.99   10.00
   4   6   1  124.89   12.60
  -6   6   1   96.79    9.50
  -6   6   1  111.09   10.30
   6   6  -1  111.19   12.50
   6   6   1  118.79   13.20
  -6   6  -1  111.19   10.60
  -6   6  -1  107.39    9.70
  -8   6   1    5.90    4.60
  -8   6   1   17.30    5.20
   8   6  -1   10.60    6.60
  -8   6  -1   11.90    5.60
   8   6   1    6.00    6.70
  -8   6  -1   10.80    4.70
  10  -6   1   10.80    7.10
  10   6  -1    5.80    7.40
 -10   6   1   10.20    5.20
  10   6   1    7.90    7.90
 -10   6  -1    0.90    5.40
  12  -6   1   13.50    8.10
  12   6  -1   19.20    9.00
  12   6   1    6.30    9.10
  12  -6  -1   25.60    8.80
   1   7  -1   40.00    7.60
  -1  -7  -1   32.90    2.60
  -1  -7  -1   40.30    8.10
   1  -7   1   33.50    5.30
   1  -7   1   35.30    6.60
  -1   7   1   34.90    7.50
  -1   7   1   31.40    2.60
   1   7  -1   39.00    5.90
   1   7   1   35.90    7.90
   1   7   1   31.60    2.60
   1  -7  -1   29.10    2.30
  -1   7  -1   39.60    7.00
  -1   7  -1   34.20    6.40
   1  -7  -1   37.20    7.80
  -1  -7   1   33.20    5.70
  -3   7   1  887.91   37.10
  -3   7   1  826.52   29.30
   3   7  -1  927.41   39.10
  -3   7   1  880.71   32.70
   3   7   1  869.91   39.60
   3   7   1  939.01   34.10
   3  -7  -1  869.11   33.60
  -3   7  -1  917.81   36.60
  -3   7  -1  881.21   35.50
   3  -7  -1  867.31   29.00
  -5   7   1    9.00    3.40
  -5   7   1    5.30    3.50
   5   7  -1    4.00    4.30
  -5   7  -1    2.90    3.30
  -5   7  -1    4.20    3.30
   5   7   1   11.60    5.90
  -7   7   1   49.50    9.80
  -7   7   1   37.30    8.00
   7   7  -1   54.99   12.10
   7   7   1   37.60   10.20
  -7   7  -1   26.50    7.10
  -7   7  -1   45.50    9.50
   9   7  -1   59.39   13.30
  -9   7   1   70.99   10.40
  -9   7  -1   77.79   10.80
  -9   7  -1   86.29   10.40
   9   7   1   84.49   16.90
  11  -7   1   30.00   10.20
  11   7  -1   50.59   13.50
  11   7   1   51.99   14.00
 -11   7  -1   47.20   11.30
   0  -8   1   84.29    8.90
   0   8   1   95.79   10.70
   0   8   1   83.79    5.80
   0   8   1   82.69    4.50
   0  -8  -1   87.99    4.50
   0  -8   1   74.59    7.90
   0   8  -1   86.59    8.30
   2  -8   1  189.18   13.30
   2   8  -1  190.68   14.60
   2   8  -1  170.78   12.90
  -2   8   1  171.38    7.40
  -2   8   1  186.28   13.60
  -2   8   1  184.08    9.30
   2  -8   1  170.88   12.00
  -2   8  -1  197.78   13.00
  -2   8  -1  158.18   12.00
   2   8   1  187.28   15.20
   2  -8  -1  176.08   10.00
   2  -8  -1  165.28    7.10
  -4   8   1  367.76   17.80
   4   8  -1  378.56   23.30
  -4   8   1  410.36   21.70
  -4   8  -1  383.86   20.50
   4   8   1  371.76   23.80
  -4   8  -1  377.66   20.30
   4  -8  -1  394.06   19.60
  -6   8   1   70.69    7.90
  -6   8   1   68.79    9.10
   6   8  -1   66.89   11.50
  -6   8  -1   77.29    9.60
  -6   8  -1   57.49    8.20
   6   8   1   78.49   12.10
  -8   8   1   13.70    5.50
   8   8  -1   10.90    8.10
  -8   8  -1    8.80    5.00
   8   8   1    2.90    5.60
  -8   8  -1   17.80    6.90
  10   8  -1  100.59   19.90
 -10   8   1  114.99   13.40
  10   8   1  115.19   18.80
 -10   8  -1  113.09   14.00
 -10   8  -1  118.59   13.30
   1  -9   1   10.90    5.00
   1  -9   1   12.00    3.80
   1   9  -1    8.70    4.80
  -1   9   1   15.60    5.70
   1  -9  -1    8.00    2.60
   1   9   1    8.30    5.20
  -1   9  -1    8.00    3.80
  -1   9  -1   11.60    4.40
   1   9   1    3.80    2.60
   3   9  -1  195.28   16.10
  -3   9   1  194.78   14.40
  -3   9   1  176.28    7.90
  -3   9   1  184.78   10.60
  -3   9  -1  192.18    7.40
  -3   9  -1  193.68   13.40
  -3   9  -1  203.88   13.90
   3  -9  -1  182.08    7.50
   3   9   1  181.28   16.40
   3   9   1  188.28   12.00
   5   9  -1   16.30    7.20
  -5   9   1   12.70    5.20
  -5   9   1   18.70    4.40
  -5   9  -1   15.20    5.20
  -5   9  -1   12.80    5.30
   5   9   1   16.40    6.50
  -7   9   1    6.00    4.70
   7   9  -1    9.10    7.00
  -7   9   1    6.40    4.60
  -7   9  -1   10.40    5.20
  -7   9  -1    0.80    4.40
   7   9   1   13.30    7.80
  -9   9   1    1.10    4.10
   9   9  -1   -4.20    7.50
  -9   9   1   -5.30    4.10
   9   9   1    0.90    6.90
  -9   9  -1    2.60    4.00
  -9   9  -1   14.50    6.40
  11   9  -1    3.60    8.50
 -11   9   1    8.60    6.60
  11   9   1  -13.10    8.40
 -11   9  -1   -0.30    6.30
   0  10   1   33.30    4.50
   0  10  -1   28.50    7.00
   0  10   1   44.90    9.50
   0  10  -1   26.00    6.40
  -2  10   1   31.30    7.20
  -2  10   1   27.30    4.10
  -2  10  -1   25.60    6.60
   2  10   1   32.50    8.90
   2 -10  -1   32.10    4.60
  -4  10   1    6.60    4.00
  -4  10   1    2.60    1.60
   4  10  -1    8.50    5.00
  -4  10   1    6.50    3.10
  -4  10  -1    7.80    3.40
  -4  10  -1    4.20    4.00
  -6  10   1    0.40    3.10
  -6  10   1    8.10    4.40
   6  10  -1   -1.20    5.10
  -6  10  -1   -0.40    4.20
  -6  10  -1    2.20    3.60
   6  10   1    6.70    5.90
  -8  10   1    6.30    4.40
  -8  10   1    1.60    4.10
   8  10  -1   13.10    8.20
  -8  10  -1    8.30    4.70
   8  10   1    0.70    7.20
 -10  10   1   -8.10    4.40
  10  10  -1    0.20    6.90
 -10  10  -1    2.30    5.00
 -10  10  -1    5.20    5.80
  10  10   1   -2.50    8.50
   1  11  -1  110.09   13.70
   1  11  -1  142.59   12.40
  -1  11   1  148.09   14.40
  -1  11   1  131.09    8.80
  -1  11  -1  144.59   12.00
   1  11   1  135.29   14.30
   1  11   1  142.39    9.90
  -1  11  -1  119.59   12.50
   1 -11  -1  116.89    8.70
   3  11  -1    4.20    3.90
  -3  11   1    9.00    3.00
  -3  11   1   -0.80    3.50
   3  11  -1   -5.80    4.40
  -3  11  -1    1.70    3.90
   3  11   1   -2.50    4.50
  -3  11  -1    4.30    1.40
  -3  11  -1    7.90    4.10
   3 -11  -1   -3.10    3.40
  -5  11   1  300.67   17.00
  -5  11   1  296.47   20.60
   5  11  -1  351.16   25.50
   5  11   1  272.67   24.30
  -5  11  -1  303.07   19.70
  -5  11  -1  303.17   19.30
  -7  11   1   42.00    8.40
   7  11  -1   48.10   11.80
  -7  11   1   41.50    9.70
   7  11   1   41.50   12.10
  -7  11  -1   40.30    9.20
  -7  11  -1   46.40    9.50
  -9  11   1   42.90   10.40
   9  11  -1   50.39   13.90
  -9  11   1   45.10   10.70
   9  11   1   48.50   14.20
  -9  11  -1   31.60    9.10
  -9  11  -1   38.40    9.90
 -11  11   1   46.70   12.10
 -11  11  -1   76.39   12.00
  11  11   1   50.09   16.70
 -11  11  -1   61.59   12.50
   0  12  -1  316.27   18.90
   0  12   1  289.67   15.20
   0  12   1  299.57   22.20
   0  12  -1  319.07   21.50
   2  12  -1   24.10    6.60
  -2  12   1   26.90    5.10
   2  12  -1   28.90    8.00
  -2  12  -1   32.20    7.70
  -2  12  -1   28.60    6.90
   2 -12  -1   33.00    5.40
  -4  12   1   11.30    3.90
  -4  12   1    4.70    4.60
   4  12  -1    0.80    5.80
   4  12   1   -1.30    5.10
  -4  12  -1    4.40    4.30
  -4  12  -1    5.80    1.80
  -4  12  -1    7.70    4.70
  -6  12   1  106.49   13.00
  -6  12   1  140.09   11.60
   6  12  -1  121.89   17.40
   6  12   1  106.09   16.90
  -6  12  -1  122.79   12.80
  -6  12  -1  111.79   12.60
   8  12  -1   31.20   11.40
  -8  12  -1   37.90    9.60
  -8  12  -1   35.40    8.80
 -10  12   1   -0.50    6.20
  10  12  -1  -10.50    9.20
 -10  12   1    2.60    5.30
  10  12   1    9.30    7.90
 -10  12  -1    3.50    5.70
  -1  13   1   13.30    7.10
  -1  13   1   15.80    4.80
   1  13  -1    6.60    4.30
   1  13   1    4.10    7.10
  -1  13  -1    7.70    5.40
   1  13   1   14.70    4.60
  -1  13  -1   -2.50    5.10
  -3  13   1   17.20    4.40
  -3  13   1   11.70    5.90
   3  13  -1   13.00    5.90
   3  13  -1   11.40    7.60
   3 -13  -1   16.70    4.50
  -3  13  -1   12.20    5.40
  -3  13  -1   10.10    5.40
   3  13   1   21.40    7.90
  -5  13   1   15.60    6.20
   5  13  -1    8.20    7.00
  -5  13  -1   20.20    6.90
   5  13   1   24.50    9.60
  -5  13  -1   20.70    6.10
  -7  13   1   13.40    6.70
   7  13  -1    2.60    7.50
  -7  13  -1   16.60    6.60
  -7  13  -1    9.90    6.20
  -9  13   1    6.00    7.30
  -9  13   1    5.70    7.10
   9  13  -1   -8.50    8.60
  -9  13  -1   19.50    6.60
  -9  13  -1    9.70    7.00
   9  13   1    9.80   10.50
   0  14  -1   74.59   10.00
   0  14   1   63.49    7.80
   0  14  -1   79.69   12.70
   0  14   1   85.39   13.30
  -2  14   1   14.80    6.80
  -2  14   1   16.20    4.70
   2  14  -1    8.00    7.00
   2  14  -1   10.80    5.80
   2  14   1   14.60    5.10
  -2  14  -1    9.70    6.80
  -2  14  -1   23.00    7.60
   2  14   1    9.50    7.20
   4  14  -1   24.00    8.20
  -4  14   1   24.50    8.60
   4  14  -1   24.50    9.60
  -4  14   1   29.70    6.40
   4  14   1   26.00   10.70
  -4  14  -1   36.30    8.50
  -4  14  -1   15.70    6.40
   6  14  -1   45.30   14.90
  -6  14   1   38.30    8.50
   6  14   1   51.49   16.20
  -6  14  -1   61.29   11.80
  -6  14  -1   63.89   11.70
   8  14  -1    8.80    9.60
  -8  14   1   19.70    7.50
   8  14   1   15.70   10.40
  -8  14  -1   14.00    6.70
  10  14  -1  -10.30    8.30
  10  14   1  -16.30   10.40
 -10  14  -1   -2.50    7.80
 -10  14  -1    9.50    7.10
   1  15  -1  190.68   15.90
  -1  15   1  203.08   12.90
   1  15  -1  154.28   18.10
  -1  15   1  134.29   17.30
  -1  15  -1  188.28   16.10
   1  15   1  157.18   12.70
   1  15   1  176.38   19.90
  -1  15  -1  159.78   17.00
   3  15  -1   21.00    8.60
  -3  15   1   30.50    5.80
  -3  15   1   28.60    9.40
   3  15  -1   23.10   10.10
   3  15   1   34.50    8.30
  -3  15  -1   29.30    8.40
   3  15   1   25.00   11.50
  -3  15  -1   23.10    7.80
   5  15  -1   14.80    9.50
  -5  15   1   20.00    5.60
  -5  15   1   23.30    7.80
   5  15  -1    9.50    7.40
   5  15   1   17.60   10.20
  -5  15  -1   13.50    6.50
   7  15  -1  159.08   22.50
  -7  15   1  127.39   16.10
  -7  15   1  164.58   14.10
   7  15   1  111.29   21.90
  -7  15  -1  165.98   15.80
  -7  15  -1  155.98   16.10
  -9  15   1   16.90    6.80
   9  15  -1   -5.00    9.70
  -9  15   1   15.60    8.70
   9  15   1   32.80   14.10
  -9  15  -1   10.20    8.50
  -9  15  -1   13.40    7.50
   0  16  -1    4.50    7.20
   0  16  -1    6.30    5.10
   0  16   1    3.10    4.70
   0  16   1    5.80    7.80
   2  16  -1   17.10    8.80
   2  16  -1    8.00    6.80
  -2  16   1   20.50    6.00
  -2  16   1   19.20    9.10
   2  16   1   28.90    7.00
  -2  16  -1   14.50    7.40
  -2  16  -1   11.30    7.00
   2  16   1   26.80   10.30
   4  16  -1   10.60    6.60
  -4  16   1   10.50    4.90
  -4  16   1    0.90    5.20
  -4  16  -1   10.70    6.50
  -4  16  -1   21.20    6.50
   4  16   1   19.20    9.70
   4  16   1    9.00    6.90
   6  16  -1   12.10    9.50
  -6  16   1   -0.50    6.10
  -6  16  -1    8.60    5.80
   6  16   1   13.80    8.80
  -6  16  -1   16.60    6.50
   8  16  -1   22.00   10.40
  -8  16   1   11.00    5.70
  -8  16   1   20.30    6.50
   8  16   1   -1.80    9.20
   1  17  -1   -1.80    7.60
  -1  17   1  -10.50    5.60
  -1  17   1   -7.50    5.30
  -1  17  -1    9.80    6.80
   1  17   1    1.30    4.10
  -1  17  -1   -1.10    6.80
   1  17   1    5.40    8.10
  -3  17   1    7.80    4.20
   3  17  -1   -5.30    6.40
   3  17  -1   25.20    9.80
   3  17   1   -3.00    5.50
  -3  17  -1    5.10    6.30
  -3  17  -1    1.50    5.70
   3  17   1    6.70    7.90
   5  17  -1  -11.50    9.00
  -5  17   1    5.40    6.10
   5  17  -1   19.50    8.00
  -5  17  -1   16.90    6.60
   5  17   1   -0.60    8.40
  -5  17  -1    6.00    5.90
   7  17  -1   13.60   11.50
  -7  17   1   13.40    6.20
  -7  17   1   18.40    8.80
  -7  17  -1    0.80    6.50
  -7  17  -1   16.00    8.30
   7  17   1   25.10   11.70
  -9  17   1   -1.40    6.60
  -9  17   1   16.50    7.80
  -9  17  -1   33.10   10.10
  -9  17  -1   11.20    7.00
   9  17   1    7.00   12.90
   0  18  -1  125.19   14.90
   0  18   1  105.59   19.30
   0  18  -1  124.39   17.60
  -2  18   1   77.89   15.90
   2  18  -1   87.79   17.90
   2  18  -1   96.29   14.30
  -2  18   1   67.09    9.50
   2  18   1   92.09   18.00
  -2  18  -1   75.19   14.40
  -2  18  -1   96.29   14.40
   2  18   1   77.29   10.90
   4  18  -1   50.69   12.00
  -4  18   1   42.40   10.90
   4  18  -1   42.50   14.20
  -4  18   1   42.20    8.30
  -4  18  -1   35.60    9.70
   4  18   1   34.50   14.00
  -4  18  -1   36.00   10.10
   4  18   1   45.40   10.40
  -6  18   1   34.20    8.20
   6  18  -1   57.49   13.90
   6  18  -1   42.60   15.90
  -6  18   1   37.30   10.00
   6  18   1   21.40   13.40
  -6  18  -1   27.60    9.70
  -6  18  -1   30.80   10.60
   8  18  -1   50.79   17.10
  -8  18   1   24.80   11.00
  -8  18   1   43.00    9.60
  -8  18  -1   32.20   11.40
  -8  18  -1   30.10    9.70
   8  18   1   15.10   15.30
   1  19  -1   19.90   10.00
  -1  19   1   16.00    7.20
   1  19  -1   21.00    8.70
  -1  19   1   16.40    8.10
  -1  19  -1   19.50    9.20
  -1  19  -1    2.30    8.60
   1  19   1   -0.10    9.70
  -3  19   1   31.50    7.00
   3  19  -1   27.30   13.50
  -3  19   1   15.30    8.60
   3  19  -1   42.20   11.00
  -3  19  -1   19.70    8.70
  -3  19  -1    9.60    7.90
   3  19   1   22.20   12.90
   5  19  -1   13.10   12.70
  -5  19   1   27.80    9.50
  -5  19   1   24.40    6.80
   5  19  -1   27.40   10.80
  -5  19  -1   25.70    8.00
   5  19   1   20.80    9.50
  -5  19  -1   21.50    9.70
  -7  19   1   24.10    6.80
   7  19  -1   13.50   10.80
   7  19  -1   18.60   13.70
  -7  19  -1   13.40    6.90
   7  19   1   17.70   11.50
   0  20   1   44.10   14.90
   0  20   1   25.40    8.20
   0  20  -1   16.20    9.90
  -2  20   1   30.00    8.30
   2  20  -1   22.40    9.30
  -2  20   1   29.00   10.40
   2  20  -1   40.80   12.50
   2  20   1   34.20   14.00
   2  20   1   38.40    9.10
  -2  20  -1   47.50   11.00
   4  20  -1  -20.40    9.50
  -4  20   1    7.50    5.70
   4  20  -1   19.40    8.80
  -4  20   1   -0.30    6.70
  -4  20  -1   -2.90    6.40
  -4  20  -1   -2.10    7.70
  -6  20   1   22.90    7.90
   6  20  -1   -0.70   13.80
   6  20  -1   19.40   12.70
  -6  20   1   20.20    9.00
   6  20   1   38.60   15.30
  -1  21   1   -1.50    8.20
   1  21  -1  -13.30    9.60
  -1  21   1    3.40    6.40
   1  21   1   16.60    9.10
  -1  21  -1  -12.00    8.10
   1  21   1    4.40    7.30
   3  21  -1   -3.90   10.50
   3  21  -1  -10.10    8.60
  -3  21   1   -5.00    6.70
  -3  21  -1   21.10    8.20
   3  21   1    5.30    9.80
   3  21   1   20.90    8.20
   5  21  -1  -11.40   11.40
  -5  21   1   14.10    8.40
  -5  21   1    5.50    7.00
   5  21  -1    9.10   10.50
   5  21   1  -12.00   10.90
   5  21   1  -11.20    8.30
   0  22  -1   25.50   12.10
   0  22   1   15.10   12.50
   0  22  -1   39.20   11.90
   0  22   1    6.00    8.60
  -2  22   1   66.79   10.70
   2  22  -1   70.39   15.00
   2  22  -1   90.29   18.90
  -2  22   1   34.20   14.20
  -2  22  -1   58.39   14.80
  -2  22  -1   49.30   12.90
   2  22   1   61.19   12.40
   2  22   1   33.90   14.20
   4  22  -1   77.29   17.90
   4  22  -1   50.79   18.30
  -4  22   1   73.09   16.30
  -4  22   1   55.69   10.80
  -4  22  -1   95.59   15.00
   4  22   1   70.09   17.70
   1  23  -1   14.10   11.70
   1  23  -1   18.20    9.80
   1  23   1    1.40   11.90
   3  23  -1   10.70   11.30
  -3  23   1   15.10    9.00
   3  23  -1   20.60   13.30
   3  23   1   17.90   10.20
   3  23   1   19.30   13.50
   0  24  -1  -15.60   11.30
   0  24   1   20.10   10.60
   0  24  -1    8.60   13.00
  -2  24   1   17.00   10.60
   2  24  -1   13.80   11.50
   2  24   1   22.90   10.10
  -2  24  -1   15.80   10.80
   0   0  -2 5532.95  179.98
   0   0   2 5738.73  179.88
   2   0  -2 1303.67   48.10
  -2   0   2 1416.36   47.60
   2   0   2 1468.95   48.30
   2   0   2 1402.66   50.29
  -2   0  -2 1382.16   47.50
  -2   0  -2 1461.85   50.29
  -2   0  -2 1457.95   45.60
  -4   0  -2   24.90    5.50
  -4   0   2   31.60    4.40
   4   0   2   34.10    4.30
  -4   0  -2   35.00    2.20
   4   0   2   39.20    6.70
   4   0   2   30.30    2.30
  -6   0  -2  768.72   34.30
   6   0   2  760.52   34.00
   8   0   2  425.26   26.20
   8   0  -2  467.75   26.50
  -8   0  -2  445.66   25.90
  10   0  -2   51.79   11.40
  10   0   2   28.90   10.00
 -10   0  -2   32.70    8.90
  12   0  -2  129.19   17.90
  12   0   2   98.09   19.20
   1  -1   2  673.83   28.60
  -1  -1  -2  755.92   27.20
  -1  -1  -2  771.92   25.30
  -1   1   2  797.02   27.10
   1   1  -2  785.22   29.50
   1   1  -2  703.23   25.60
  -1  -1  -2  774.62   28.00
   1  -1  -2  781.42   27.70
  -1  -1   2  736.33   25.30
   1   1   2  810.22   28.00
  -1   1  -2  728.83   28.80
   1   1   2  730.03   25.30
   1  -1  -2  767.82   27.90
   1   1   2  767.92   28.00
   3   1  -2    3.00    1.90
  -3   1   2    7.00    2.50
   3  -1   2    7.40    2.50
   3  -1   2    9.60    2.40
  -3  -1  -2    3.80    1.10
  -3  -1  -2    6.90    2.90
   3  -1   2    5.60    3.30
  -3  -1  -2    6.20    2.50
   3   1   2    6.40    2.90
   3   1   2    6.40    1.30
  -3   1  -2    6.30    1.20
   3  -1  -2    6.30    2.80
  -3   1  -2    5.90    3.00
   3   1   2    3.80    2.90
  -3  -1   2    3.40    1.80
  -5   1   2  186.28   11.70
   5   1  -2  199.98   12.70
  -5  -1  -2  188.18   12.70
  -5  -1  -2  184.38    7.30
   5  -1   2  190.78   12.50
   5   1   2  193.48   13.40
   5   1   2  176.08    7.70
  -5   1  -2  189.48   13.20
   7  -1   2  151.48   12.90
   7   1  -2  134.19   12.80
  -7  -1  -2  149.69   13.00
   7   1   2  163.38   14.30
  -7   1  -2  138.59   13.20
   9  -1   2   19.60    7.30
   9   1  -2   18.70    7.40
  -9  -1  -2   24.30    7.40
   9  -1  -2   27.70    8.40
   9   1   2   20.50    8.00
  -9   1  -2   21.10    7.30
  11  -1   2   50.39   13.70
  11   1  -2   46.80   11.50
 -11   1  -2   40.30   10.60
  11  -1  -2   40.40   12.20
   0  -2  -2  231.48   11.80
   0  -2  -2  226.88    9.90
   0  -2   2  214.08   11.90
   0  -2  -2  234.88    9.00
   0   2   2  220.18    8.90
   0   2   2  242.58   11.60
   0   2  -2  236.38   12.60
   0   2   2  224.38    9.80
   2  -2   2   20.10    2.60
  -2  -2  -2   14.60    1.80
   2  -2   2    9.50    4.00
  -2  -2  -2   12.60    3.50
  -2   2   2   14.80    3.40
   2   2  -2   15.20    2.70
  -2  -2  -2   15.60    3.20
   2   2  -2   14.70    3.00
   2   2   2    8.30    3.20
  -2   2  -2   22.20    4.70
   2   2   2   10.20    1.70
   2  -2  -2   17.40    4.00
   2   2   2   16.90    4.20
  -4  -2  -2   58.19    3.10
  -4  -2  -2   43.80    6.00
   4  -2   2   52.79    5.50
  -4   2   2   46.30    5.70
   4   2  -2   44.40    5.80
   4  -2   2   57.59    6.20
   4   2   2   56.69    3.40
   4  -2  -2   45.10    5.30
   4   2   2   62.09    7.50
  -4   2  -2   54.19    6.90
  -6  -2  -2  117.59   10.70
  -6   2   2  101.39    9.30
   6   2  -2  122.99   10.90
   6  -2   2  106.29    9.80
   6   2   2  123.49   11.80
  -6   2  -2  127.19   11.10
   6   2   2  104.59    5.70
  -8  -2  -2    1.70    3.80
   8   2  -2    8.30    5.20
   8  -2   2    5.80    4.80
   8   2   2    3.80    4.80
  -8   2  -2    8.80    5.10
  10  -2   2    7.30    7.70
  10   2  -2   10.50    7.50
  10   2   2   13.70    7.90
  10  -2  -2   17.50    7.60
  12  -2   2   13.20    9.20
  12   2  -2   10.50    9.70
  12  -2  -2   15.00    9.10
  12   2   2    8.70    9.10
  -1   3   2  682.63   23.60
   1   3  -2  722.43   29.00
   1  -3   2  713.53   28.40
   1   3  -2  700.33   25.10
  -1   3   2  700.13   27.30
  -1  -3  -2  701.23   23.60
  -1  -3  -2  685.93   27.90
  -1  -3  -2  680.33   24.80
   1   3   2  739.13   28.60
   1  -3  -2  660.53   27.90
   1  -3  -2  659.93   23.60
  -1  -3   2  698.63   24.10
  -1   3  -2  683.63   28.20
   1   3   2  716.23   25.30
  -3  -3  -2  101.89    4.80
  -3   3   2  110.19    8.20
  -3  -3  -2  102.69    8.50
   3   3  -2   97.09    7.60
   3  -3   2  101.29    7.00
  -3  -3  -2  100.19    7.50
   3   3  -2  104.09    6.70
   3  -3  -2  101.09    5.00
  -3   3  -2  101.29    9.00
   3  -3  -2  105.89    8.60
  -3   3  -2   94.49    6.40
   3   3   2   98.99    8.00
   3   3   2  105.89    9.30
   3   3   2   95.29    5.00
  -5  -3  -2  289.87   16.40
  -5   3   2  286.27   15.80
   5   3  -2  291.47   16.80
  -5   3  -2  277.47   17.10
   5   3   2  276.17   11.20
   5   3   2  277.97   17.90
   7   3  -2  402.06   23.40
  -7   3   2  391.76   21.30
  -7  -3  -2  386.56   22.70
   7  -3   2  386.86   22.00
  -7   3  -2  381.26   22.90
   7   3   2  417.06   25.40
   9   3  -2   81.69   13.10
   9  -3   2   80.89   12.00
  -9   3  -2  106.99   12.30
   9   3   2   88.99   17.00
  11   3  -2   49.90   13.20
  11  -3   2   43.00   12.60
  11   3   2   20.60   10.10
 -11   3  -2   31.10    9.70
  11  -3  -2   41.70   11.40
   0  -4  -2 1264.07   41.30
   0  -4   2 1224.18   46.40
   0   4   2 1264.17   41.40
   0   4   2 1287.07   46.90
   0  -4  -2 1233.28   47.00
   0   4  -2 1284.17   47.20
   2  -4   2  296.07   16.30
  -2  -4  -2  289.37   13.00
  -2  -4  -2  294.47   11.00
   2  -4   2  279.77   13.10
  -2  -4  -2  288.77   15.70
   2   4  -2  286.37   14.40
  -2   4   2  317.47   15.60
  -2   4  -2  281.17   16.00
   2  -4  -2  289.87   11.90
  -2   4  -2  289.17   12.40
   2   4   2  306.17   13.70
   2  -4  -2  285.37   11.20
  -2  -4   2  302.17   13.30
   2   4   2  309.07   16.90
   2   4   2  304.27   11.40
   2  -4  -2  298.27   16.30
  -4   4   2  572.14   24.90
   4   4  -2  528.05   25.20
  -4  -4  -2  544.75   19.10
  -4  -4  -2  555.54   24.20
   4  -4   2  548.55   24.00
   4  -4  -2  555.04   19.50
  -4   4  -2  543.45   22.70
   4   4   2  553.04   27.00
   4   4   2  538.25   19.70
   4  -4  -2  576.14   23.50
  -4   4  -2  556.74   26.10
  -6   4   2  415.26   21.50
  -6  -4  -2  405.06   22.00
   6   4  -2  421.86   23.40
   6   4   2  445.06   25.50
  -6   4  -2  394.86   22.90
   8   4  -2  120.19   14.10
   8  -4   2  109.89   12.30
  -8   4   2  136.19   12.10
   8   4   2  152.38   16.20
  -8   4  -2  124.89   13.40
  10   4  -2  199.18   20.80
  10  -4   2  241.98   19.70
 -10   4  -2  226.68   19.20
  10   4   2  194.78   21.70
  12   4  -2   54.09   14.70
  12  -4   2   95.29   15.40
 -12   4  -2   76.39   13.10
  12   4   2   61.59   15.60
  12  -4  -2   67.69   14.30
   1  -5   2   -1.50    2.20
  -1  -5  -2    2.20    1.20
  -1  -5  -2    5.30    3.60
   1   5  -2    1.50    2.80
  -1   5   2    2.10    3.10
   1  -5   2   -0.10    2.90
  -1   5   2    4.90    1.30
   1   5   2    3.20    1.10
   1  -5  -2    3.20    3.70
   1   5   2   -0.20    1.30
  -1   5  -2    1.20    3.00
  -1   5  -2   -0.50    1.70
  -1  -5   2    3.00    2.10
   1  -5  -2    0.80    1.20
  -3   5   2   70.29    7.30
   3   5  -2   57.49    6.90
  -3  -5  -2   60.69    5.70
   3  -5   2   54.29    5.90
  -3  -5  -2   61.39    3.60
   3  -5  -2   54.49    3.60
  -3   5  -2   59.09    7.80
   3   5   2   63.79    8.40
  -3  -5   2   48.20    6.10
  -3   5  -2   51.59    5.30
   3   5   2   67.59    6.30
   3  -5  -2   63.29    5.30
  -5   5   2  143.99   11.10
   5   5  -2  127.99   11.90
  -5  -5  -2  142.89   10.70
   5   5   2  137.29   13.20
  -5   5  -2  139.29    9.70
   5  -5  -2  133.59    6.30
  -5   5  -2  133.99   12.00
  -7   5   2   -0.70    3.30
   7   5  -2   -8.30    3.90
  -7   5  -2    4.20    3.10
   7   5   2   10.90    5.60
  -7   5  -2   -1.40    3.60
   9  -5   2   30.90    9.00
   9   5  -2   45.60   11.10
  -9   5   2   35.60    8.50
   9   5   2   47.90   12.00
  -9   5  -2   43.90   10.40
  11  -5   2   55.89   12.50
  11   5  -2   49.30   11.60
 -11   5  -2   37.00    9.80
  11  -5  -2   60.09   13.90
   0  -6   2   17.30    4.00
   0   6   2   14.90    2.30
   0  -6  -2   21.10    5.80
   0   6   2   21.30    5.70
   0  -6  -2   19.30    2.20
   0   6  -2   17.20    5.10
   0   6  -2   14.10    3.90
  -2  -6  -2   19.20    2.30
   2   6  -2   15.30    5.30
  -2   6   2   26.60    6.40
   2   6  -2   16.70    4.70
  -2   6   2   15.70    2.20
   2  -6   2   21.00    4.80
  -2  -6   2   17.10    4.00
   2   6   2   18.60    6.40
   2  -6  -2   15.70    2.10
  -2   6  -2   26.60    6.40
  -2   6  -2   13.90    3.40
   2   6   2   15.60    3.20
   4   6  -2  139.39   11.90
  -4   6   2  143.99   11.20
  -4   6  -2  119.89   11.00
   4  -6  -2  127.29    6.00
  -4   6  -2  128.69    9.20
   4  -6  -2  130.09    9.40
   4   6   2  129.49   12.80
   6   6  -2   57.89    9.80
  -6   6   2   60.39    8.20
  -6   6  -2   56.09    9.20
  -6   6  -2   63.99    7.10
   6   6   2   64.09   12.10
  -8   6   2   43.00    9.60
   8   6  -2   34.80   10.60
   8   6   2   46.50   11.20
  -8   6  -2   56.59    9.10
  10   6  -2   25.10   10.30
  10  -6   2   30.20    9.80
 -10   6   2   37.40    9.00
  10   6   2   10.50    9.70
  12   6  -2    6.30    9.10
  12  -6   2    3.00    6.90
 -12   6  -2   -5.10    6.30
  12  -6  -2    9.50    8.20
  12   6   2   -6.70    9.10
   1   7  -2  183.78   12.50
   1  -7   2  174.68   11.90
   1   7  -2  224.58   14.80
  -1   7   2  209.48   14.70
  -1  -7  -2  192.08    8.20
  -1   7   2  193.78    8.50
  -1   7  -2  203.08   14.20
   1  -7  -2  182.58    8.10
  -1   7  -2  194.28   11.70
   1   7   2  216.58   15.60
  -1  -7   2  206.38   11.90
   3  -7   2  873.81   37.00
  -3   7   2  971.50   39.40
  -3   7   2  934.71   31.50
   3   7  -2  934.91   39.70
  -3  -7  -2  936.91   31.40
   3   7   2  994.00   36.00
   3  -7  -2  893.81   33.80
  -3   7  -2  879.11   35.60
  -3   7  -2  993.70   40.00
   3   7   2  905.81   41.80
   3  -7  -2  897.61   31.10
   5   7  -2  737.53   35.50
  -5   7   2  753.02   33.60
  -5   7  -2  722.13   33.80
   5  -7  -2  717.23   24.60
   5   7   2  745.63   37.50
  -5   7  -2  681.93   30.30
  -7   7   2   92.79   10.60
   7   7  -2   97.59   13.10
   7   7   2   81.69   13.10
  -7   7  -2   81.89    9.40
  -7   7  -2   89.79   11.60
  -9   7   2  209.78   17.40
   9   7  -2  238.98   22.90
   9   7   2  275.77   24.00
  -9   7  -2  257.47   20.00
  11   7  -2  138.69   21.10
 -11   7   2  186.68   17.10
  11  -7   2  171.98   17.90
 -11   7  -2  197.58   19.40
  11   7   2  155.78   21.30
   0   8  -2    6.20    4.30
   0   8   2    4.00    4.50
   0  -8   2    0.90    3.60
   0   8  -2    2.00    3.40
   0  -8  -2    5.00    1.60
  -2   8   2  389.16   16.60
   2  -8   2  401.56   20.10
  -2   8   2  402.26   22.10
  -2  -8  -2  394.96   14.70
   2   8  -2  382.06   22.00
   2   8  -2  341.57   21.10
  -2   8  -2  367.56   18.70
   2  -8  -2  388.26   14.40
   2   8   2  409.46   16.90
   2   8   2  421.96   24.40
  -2   8  -2  388.46   22.00
  -4   8   2  599.64   29.70
  -4   8   2  624.74   25.00
   4   8  -2  632.34   31.70
   4   8   2  633.44   33.60
   4  -8  -2  674.23   26.50
   4  -8  -2  579.24   21.20
  -4   8  -2  618.14   27.10
  -4   8  -2  562.94   29.50
  -6   8   2   56.99    9.10
   6   8  -2   83.49   11.70
  -6   8  -2   68.19   10.00
  -6   8  -2   65.79    8.00
   6   8   2   60.39   13.10
  -8   8   2   83.49   10.80
   8   8  -2   83.69   16.30
   8   8   2   77.09   15.10
  -8   8  -2   87.19    9.80
  -8   8  -2   79.19   11.30
 -10   8   2  173.88   16.00
  10   8   2  184.88   21.40
 -10   8  -2  190.48   18.40
   1   9  -2   53.59    8.30
  -1  -9  -2   46.70    3.40
  -1   9   2   44.30   10.20
   1   9  -2   41.00    8.00
  -1   9  -2   33.80    7.80
   1  -9  -2   42.10    3.20
   1   9   2   51.79    9.90
  -1  -9   2   34.70    6.70
  -1   9  -2   38.60    7.30
   3   9  -2   29.00    7.80
   3   9  -2   36.70    8.40
  -3   9   2   27.30    7.40
  -3   9   2   28.20    3.50
   3   9   2   30.40    8.00
   3  -9  -2   30.10    2.70
   3   9   2   37.90    5.50
  -3   9  -2   32.10    7.90
  -3   9  -2   30.80    6.00
  -5   9   2    4.40    3.90
   5   9  -2    6.10    5.30
   5   9   2    1.70    5.50
  -5   9  -2    7.10    4.50
   5  -9  -2    2.80    1.30
  -5   9  -2    3.20    2.80
   7   9  -2   30.90    9.20
   7   9   2   16.60    9.50
  -7   9  -2   26.60    6.60
  -7   9  -2   30.30    8.50
   9   9  -2    4.50    8.30
  -9   9   2    7.10    5.00
  -9   9  -2   -0.90    6.30
  -9   9  -2    4.00    5.20
   9   9   2    5.10    7.40
  11   9  -2    9.60    8.90
 -11   9  -2   10.40    6.90
  11   9   2   10.20    8.80
   0 -10  -2  199.68    8.30
   0  10   2  173.98   16.00
   0  10  -2  181.88   14.60
   0  10  -2  152.48   13.00
   2  10  -2  242.08   17.40
   2  10  -2  244.78   17.70
  -2 -10  -2  234.58   10.00
  -2  10   2  212.68   16.90
   2 -10  -2  228.48    9.50
  -2  10  -2  219.28   14.60
   2  10   2  235.08   11.70
   2  10   2  235.88   19.30
  -2  10  -2  211.98   16.80
  -4  10   2  233.08   16.90
  -4  10   2  211.08   11.30
   4  10  -2  199.98   17.60
   4 -10  -2  189.48    8.30
  -4  10  -2  195.88   15.50
   4  10   2  186.18   18.20
  -4  10  -2  200.18   13.90
   4 -10  -2  166.88   12.00
  -6  10   2   61.09    7.60
  -6  10   2   64.49   10.00
   6  10  -2   57.39   13.00
   6  10   2   47.00   12.00
  -6  10  -2   52.89   10.00
  -6  10  -2   76.59   10.70
  -8  10   2   36.40    9.00
   8  10  -2   39.60   11.80
  -8  10  -2   49.90   10.80
  -8  10  -2   49.30    9.70
   8  10   2   33.80   11.60
  10  10  -2   58.59   13.90
 -10  10   2   36.30   10.00
 -10  10  -2   31.40    9.80
  10  10   2   49.70   14.10
   1  11  -2  532.05   28.60
   1  11  -2  539.45   28.60
  -1  11   2  542.45   30.30
  -1 -11  -2  531.75   19.60
  -1  11  -2  546.85   28.40
   1 -11  -2  510.25   19.30
   1  11   2  535.15   31.30
  -1  11  -2  526.85   27.00
   3  11  -2  828.82   40.70
  -3  11   2  865.71   39.40
   3  11  -2  810.72   39.00
  -3  11  -2  838.72   37.60
   3  11   2  846.32   42.70
  -3  11  -2  722.63   34.40
   3  11   2  789.72   33.30
   3 -11  -2  741.33   27.00
   3 -11  -2  700.83   29.80
  -5  11   2  321.87   21.40
  -5  11   2  306.47   16.10
   5  11  -2  303.17   24.00
   5  11   2  280.47   24.70
  -5  11  -2  321.07   21.10
  -5  11  -2  296.67   18.80
   5 -11  -2  283.97   11.40
  -7  11   2  202.98   17.40
   7  11  -2  214.48   22.40
  -7  11  -2  197.98   17.50
  -7  11  -2  214.28   16.30
   7  11   2  231.98   23.50
   9  11  -2  145.19   21.10
  -9  11   2  149.79   15.80
  -9  11  -2  136.19   15.80
  -9  11  -2  169.38   15.10
   9  11   2  143.39   21.40
 -11  11   2  117.39   14.60
  11  11  -2   93.29   21.20
 -11  11  -2  124.19   15.60
  11  11   2   72.09   18.60
   0  12  -2  429.46   24.80
   0  12  -2  379.86   23.30
   0 -12  -2  416.36   15.80
   0  12   2  386.56   26.30
  -2  12   2  159.18   15.30
   2  12  -2  134.39   14.60
   2  12  -2  133.09   13.80
  -2  12  -2  130.99   12.20
  -2  12  -2  142.39   15.00
   2  12   2  148.89    8.70
   2 -12  -2  130.79    6.80
   2  12   2  130.79   15.60
  -4  12   2   14.90    3.60
   4  12  -2   11.00    7.70
   4  12  -2    0.40    5.50
  -4  12   2    8.30    6.50
  -4  12  -2    2.60    3.80
   4  12   2    6.00    6.60
   4 -12  -2    2.20    5.10
   4 -12  -2    8.00    1.90
  -4  12  -2    4.30    5.40
   6  12  -2   66.99   14.40
  -6  12   2   90.89    8.90
  -6  12   2   73.79   11.60
   6  12   2  110.69   16.90
  -6  12  -2   74.89   10.80
  -6  12  -2   81.89   11.80
   8  12  -2   75.29   16.70
  -8  12   2   91.59   13.10
  -8  12  -2   90.69   15.90
   8  12   2  116.89   19.00
  -8  12  -2   93.19   11.50
  10  12  -2  -15.90    9.20
 -10  12   2    3.20    5.80
  10  12   2   14.70    8.00
 -10  12  -2   10.80    6.30
  -1  13   2   52.49   11.30
   1  13  -2   50.59   10.50
   1  13  -2   64.79   10.90
  -1  13  -2   58.99   10.20
   1  13   2   62.39   14.30
  -1  13  -2   37.70    9.00
   3  13  -2    7.80    5.50
  -3  13   2   -0.70    5.60
   3  13  -2   13.40    7.00
   3 -13  -2    7.40    1.90
  -3  13  -2   13.10    6.90
   3  13   2   -4.30    6.70
  -3  13  -2    1.60    4.60
   5  13  -2    3.00    7.50
  -5  13   2   -1.90    3.10
   5  13  -2   11.70    6.20
  -5  13  -2    2.90    4.60
  -5  13  -2    0.50    4.30
   7  13  -2   27.90   11.10
  -7  13   2    8.30    5.20
  -7  13   2    3.10    6.30
   7  13   2   13.20    9.40
  -7  13  -2    5.70    4.70
  -9  13   2    5.30    4.90
   9  13  -2  -11.70    9.00
   9  13   2   17.50    8.70
  -9  13  -2    5.90    6.30
  -9  13  -2    2.60    5.40
   0  14   2  249.28   22.40
   0  14  -2  222.68   19.20
   0  14  -2  257.67   19.60
   2  14  -2  216.18   19.10
   2  14  -2  237.98   21.20
  -2  14   2  226.38   20.30
   2  14   2  204.48   12.00
   2  14   2  242.48   14.40
   2  14   2  230.58   22.10
  -2  14  -2  208.78   16.90
  -4  14   2  140.59    9.40
  -4  14   2  124.79   15.10
   4  14  -2  178.08   19.40
   4  14  -2  118.89   15.10
  -4  14  -2  134.69   14.50
   4 -14  -2  138.29   11.70
  -4  14  -2  158.98   14.40
   4  14   2  142.29   19.50
  -6  14   2  125.59   15.00
   6  14  -2  127.59   19.70
  -6  14   2  132.49   11.20
  -6  14  -2  132.09   13.50
   6  14   2  115.39   19.60
  -6  14  -2  128.69   14.70
   8  14  -2  112.09   21.80
  -8  14   2   86.79   13.50
  -8  14  -2  122.29   13.80
   8  14   2   77.59   18.20
  -8  14  -2  105.19   14.70
  10  14  -2   28.30   14.00
 -10  14   2   43.70   12.00
  10  14   2   46.00   15.50
 -10  14  -2   34.80    9.60
 -10  14  -2   25.40   11.30
  -1  15   2  450.65   30.70
   1  15  -2  419.56   29.00
   1  15  -2  452.75   28.50
  -1  15  -2  406.36   27.00
  -1  15  -2  486.75   28.60
   1  15   2  449.95   32.10
   3  15  -2   85.79   13.10
  -3  15   2  101.89   14.40
   3  15  -2  102.49   17.10
   3  15   2  120.69   12.00
  -3  15  -2  103.99   14.50
   3  15   2  109.99   17.30
  -3  15  -2  112.49   12.90
  -5  15   2  216.88   20.10
  -5  15   2  225.58   13.20
   5  15  -2  232.78   20.90
   5  15  -2  241.48   24.60
   5  15   2  184.98   23.30
  -5  15  -2  197.38   18.50
  -5  15  -2  210.08   18.10
  -7  15   2  318.47   18.90
   7  15  -2  325.37   30.60
  -7  15   2  316.27   24.40
  -7  15  -2  294.87   22.50
  -7  15  -2  353.26   24.70
   7  15   2  272.67   30.50
  -9  15   2   92.59   13.70
   9  15  -2  131.69   21.90
   9  15   2   51.39   19.50
  -9  15  -2   80.59   15.50
   0  16  -2   23.70    9.10
   0  16   2   20.70    9.30
  -2  16   2    3.00    6.90
   2  16  -2    4.70    7.70
   2  16  -2    0.20    6.60
   2  16   2   -3.10    4.30
   2  16   2    8.90    9.20
  -2  16  -2   20.00    9.30
  -2  16  -2   12.30    6.70
  -4  16   2    6.40    6.60
   4  16  -2   12.50   10.00
   4  16  -2   18.70    8.50
  -4  16  -2    4.20    6.50
   4  16   2   24.60   11.20
  -4  16  -2    9.00    6.40
   6  16  -2   10.30   10.20
  -6  16   2   11.00    7.00
   6  16  -2   36.60   13.40
  -6  16  -2    8.40    6.80
  -6  16  -2   17.50    7.70
   6  16   2   31.50   11.40
   8  16  -2    3.40   11.60
  -8  16   2   23.60    9.50
   8  16   2   -6.40   10.80
  -8  16  -2   11.60    8.70
  -8  16  -2   11.50    7.10
  -1  17   2    8.50    7.00
   1  17  -2   10.40    6.80
   1  17  -2   21.10    8.00
   1  17   2    3.20    6.90
  -1  17  -2    0.80    6.40
  -3  17   2   17.70    8.90
   3  17  -2   32.30   11.40
   3  17  -2   31.50   12.30
  -3  17  -2   32.00   10.60
   3  17   2   37.20   12.80
   5  17  -2   -5.80   11.00
  -5  17   2    9.20    4.90
  -5  17   2   17.10    7.30
  -5  17  -2    6.20    6.60
  -5  17  -2   10.40    6.70
   5  17   2   10.60   10.50
   7  17  -2    8.20   11.70
   7  17  -2    4.50    7.60
   7  17   2   10.30    9.90
   9  17  -2   -7.40   12.20
  -9  17   2    5.80    7.00
   9  17   2   -0.20   10.70
   0  18  -2  173.78   20.90
   0  18   2  186.98   22.40
   0  18  -2  196.08   19.50
  -2  18   2  158.58   20.00
   2  18  -2  165.58   21.00
   2  18  -2  197.08   19.40
   2  18   2  161.98   13.00
  -2  18  -2  192.38   20.90
  -2  18  -2  142.99   17.20
   2  18   2  148.19   21.80
   4  18  -2  144.49   22.80
   4  18  -2  158.68   19.00
  -4  18   2  153.58   17.90
   4  18   2  129.89   15.60
  -4  18  -2  154.58   17.40
   4  18   2  138.49   22.60
  -4  18  -2  151.08   17.30
  -6  18   2  142.49   17.50
   6  18  -2  187.78   25.40
  -6  18   2  121.59   12.20
   6  18  -2  145.49   19.90
  -6  18  -2  151.18   17.30
  -6  18  -2  158.68   16.90
   6  18   2  116.69   22.80
   8  18  -2   91.79   18.60
  -8  18   2  103.39   15.60
  -8  18  -2  121.09   15.60
  -8  18  -2   92.59   16.00
   8  18   2   73.49   20.10
   1  19  -2   70.29   17.00
  -1  19   2   66.29   16.30
  -1  19  -2   97.49   17.90
  -1  19  -2   77.49   15.10
   1  19   2   97.09   19.00
   3  19  -2  211.08   24.80
  -3  19   2  238.48   23.50
   3  19  -2  231.28   22.30
  -3  19  -2  184.78   20.50
  -3  19  -2  164.88   19.50
   3  19   2  183.38   16.90
   3  19   2  225.48   26.60
  -5  19   2  107.89   16.10
   5  19  -2   69.39   19.50
   5  19  -2   90.89   18.30
  -5  19  -2  108.79   15.70
  -5  19  -2   88.39   15.70
   5  19   2   75.29   18.80
   7  19  -2   67.29   17.70
   7  19  -2   50.19   16.00
  -7  19   2   41.00    9.60
  -7  19   2   39.00   11.20
   7  19   2   19.30   15.70
  -7  19  -2   44.30   12.00
  -7  19  -2   49.30   12.00
   0  20  -2    8.50    9.30
   0  20  -2   28.20   11.00
   0  20   2   16.60   10.50
  -2  20   2   31.40   12.90
   2  20  -2   12.70    9.70
   2  20  -2   -6.00   10.70
   2  20   2   20.80   11.80
  -2  20  -2   18.20   10.00
  -2  20  -2    9.50    9.00
   4  20  -2   23.80   12.20
  -4  20   2   25.50   10.40
   4  20  -2    5.10   10.00
  -4  20  -2   11.30   10.10
   4  20   2   16.40   11.00
  -4  20  -2   21.10   10.10
   4  20   2   31.70   10.30
   6  20  -2   12.50   11.20
   6  20   2   16.10   10.40
  -6  20  -2    9.50    8.50
  -6  20  -2   16.00    9.70
   1  21  -2   31.60   10.40
  -1  21   2   12.10   10.30
   1  21  -2   22.60   12.40
  -1  21  -2   18.90   12.80
   1  21   2   23.40   11.80
  -1  21  -2    4.60   11.90
   3  21  -2   21.00   10.70
  -3  21   2   13.20    9.90
   3  21  -2   10.00   13.10
   3  21   2   -4.00    8.90
  -3  21  -2   33.70   11.70
  -3  21  -2   36.40   11.30
   3  21   2    3.80   11.20
   5  21  -2   24.30   11.60
   5  21  -2   -1.60   12.70
  -5  21   2    9.40    9.40
   5  21   2   24.00   11.50
  -5  21  -2   14.00    9.00
  -5  21  -2   17.10    9.80
   0  22  -2   76.29   16.30
   0  22   2  101.99   20.50
  -2  22   2  178.68   22.50
   2  22  -2  109.29   19.20
   2  22  -2  113.39   22.70
  -2  22  -2  126.89   21.40
  -2  22  -2  180.58   22.50
   2  22   2  181.58   25.20
   4  22  -2  187.78   22.40
   4  22  -2  167.08   26.10
  -4  22   2  143.39   20.30
   4  22   2  103.69   22.50
  -4  22  -2  181.08   21.20
  -4  22  -2  134.59   18.80
   4  22   2  149.88   17.30
  -1  23   2   41.30   14.80
   1  23  -2   25.30   16.00
   1  23  -2   32.10   14.20
   1  23   2   48.20   16.10
  -1  23  -2   39.50   15.70
  -1  23  -2   33.60   13.70
   3  23  -2   83.19   17.90
  -3  23   2   66.89   17.60
   3  23  -2   55.69   18.00
  -3  23  -2   68.69   17.30
  -3  23  -2   68.39   15.40
   3  23   2   78.79   21.30
   0  24   2   23.90   14.50
   0  24  -2   28.30   14.30
   2  24  -2    4.80   13.10
   2  24  -2   20.10   12.70
  -2  24  -2   12.90   12.10
  -2  24  -2   16.90   11.40
   0   0   3 1100.69   40.80
   0   0  -3 1102.09   41.20
  -2   0  -3  494.95   17.70
  -2   0   3  479.25   19.00
   2   0  -3  488.55   20.20
  -2   0  -3  507.85   19.10
   2   0   3  522.75   22.90
   2   0   3  463.05   19.90
   2   0  -3  494.15   22.70
  -2   0  -3  474.15   22.10
  -4   0   3   20.10    4.10
  -4   0  -3   25.30    2.50
  -4   0  -3   34.50    7.10
   4   0   3   28.40    5.90
   4   0   3   35.30    4.50
   6   0   3   46.40    8.00
  -6   0  -3   47.90    7.70
  -6   0  -3   48.00    3.00
   8   0   3  443.56   26.90
   8   0  -3  468.95   26.60
  -8   0  -3  413.36   25.80
  10   0   3   32.50   10.30
  10   0  -3   29.30   10.10
 -10   0  -3   34.20    9.00
  12   0  -3   53.89   14.00
  12   0   3   43.30   14.70
  -1   1   3    4.20    2.00
  -1  -1  -3    2.60    1.50
   1  -1   3    3.80    3.30
  -1  -1  -3    6.30    2.30
  -1  -1  -3    4.90    2.80
   1   1   3    1.40    2.80
   1  -1  -3    2.10    2.50
  -1   1  -3   -0.10    3.00
   1  -1  -3    3.50    2.50
   3  -1   3   61.19    4.90
   3  -1   3   56.79    6.00
   3   1  -3   62.19    6.00
  -3  -1  -3   53.99    6.40
  -3  -1  -3   64.19    3.90
  -3  -1  -3   49.30    6.20
  -3   1   3   65.39    5.70
  -3  -1   3   64.99    5.30
   3   1   3   64.39    4.00
  -3   1  -3   54.19    7.20
  -3   1  -3   67.49    3.90
   3   1   3   67.39    7.00
   3  -1  -3   56.29    6.50
  -5  -1  -3    6.50    1.50
  -5   1   3    5.60    2.90
  -5  -1  -3    5.30    3.30
  -5   1  -3    4.70    1.40
   5   1   3    5.60    3.60
  -5   1  -3    9.40    3.60
   5   1   3    6.60    1.80
  -7  -1  -3   60.59    8.90
   7  -1   3   54.19   11.00
  -7   1   3   55.29    7.50
   7   1  -3   55.19    9.50
  -7   1  -3   77.09    9.90
   7   1   3   49.80   10.30
   9   1  -3    3.00    4.90
   9  -1   3   11.00    5.70
  -9  -1  -3    1.20    4.30
  -9   1  -3    3.00    4.60
   9  -1  -3    8.40    5.90
  11  -1   3   12.40    7.60
 -11  -1  -3    3.40    4.80
  11   1  -3   -1.00    5.20
  11  -1  -3    0.00    4.90
 -11   1  -3    6.50    5.60
   0  -2  -3   40.70    4.60
   0  -2  -3   38.70    3.40
   0  -2   3   43.40    5.90
   0   2  -3   45.30    6.20
   0   2   3   40.50    5.10
   0   2   3   45.60    4.90
   0  -2  -3   36.70    5.60
   2  -2   3   92.09    9.90
  -2  -2  -3  113.39    5.70
  -2   2   3  103.09    7.50
  -2  -2  -3  106.79    8.10
   2   2  -3  123.69    7.00
  -2  -2  -3   95.49    7.80
   2   2  -3  104.79    6.50
   2   2  -3  114.29   10.00
   2   2   3  104.79    8.30
  -2   2  -3  109.49    9.90
   2   2   3  117.69    9.10
   2   2   3  109.79    5.70
   2  -2  -3  100.89    8.40
  -4   2   3   14.10    3.80
   4   2  -3   12.40    4.30
  -4  -2  -3   14.80    4.20
  -4  -2  -3   14.00    2.20
   4  -2   3   22.50    4.80
   4  -2   3   13.10    3.80
   4   2   3   17.20    5.00
   4   2   3   17.90    2.20
  -4   2  -3   12.20    4.50
  -4   2  -3   14.60    2.10
  -6  -2  -3   13.10    4.40
  -6  -2  -3    4.60    1.50
   6  -2   3   10.40    3.90
   6   2  -3    5.70    3.70
  -6   2   3    6.90    3.90
  -6   2  -3   -0.10    3.50
   6   2   3    1.50    4.40
   8  -2   3    6.50    5.50
   8   2  -3   20.70    7.00
  -8  -2  -3   16.40    6.30
  -8   2   3    8.30    4.80
   8   2   3    9.10    6.90
  -8   2  -3   17.30    6.90
  10  -2   3   -3.50    6.30
 -10  -2  -3   -1.20    4.20
  10   2  -3   -9.90    5.20
  10   2   3    4.00    7.70
  10  -2  -3    9.80    6.30
 -10   2  -3    2.60    5.10
  12   2  -3    6.40    8.20
  12  -2   3    2.80    7.70
  12  -2  -3    7.70    6.80
  -1  -3  -3  341.57   17.60
  -1  -3  -3  367.86   13.90
  -1  -3  -3  355.26   15.70
   1  -3   3  326.37   18.40
  -1   3   3  378.26   17.30
   1   3  -3  359.46   19.70
  -1   3  -3  376.16   19.50
   1  -3  -3  370.26   18.30
   1   3   3  360.56   16.20
   1  -3  -3  366.26   15.70
   1   3   3  374.06   18.30
  -1  -3   3  350.96   18.90
   1   3   3  353.16   13.90
   1  -3  -3  368.06   14.10
  -3  -3  -3  309.97   16.50
   3  -3   3  293.57   13.60
   3  -3   3  312.47   13.80
  -3   3   3  301.37   15.70
  -3  -3  -3  322.67   15.90
  -3  -3  -3  292.17   11.80
   3   3  -3  313.27   14.30
   3   3  -3  278.47   14.70
   3  -3  -3  299.07   12.40
  -3   3  -3  312.07   18.20
   3   3   3  332.77   16.90
   3   3   3  321.77   17.80
  -5  -3  -3    0.50    2.60
  -5   3   3    2.70    2.50
  -5  -3  -3    0.00    1.20
   5  -3   3   -1.30    2.50
   5   3  -3   -2.40    2.50
  -5   3  -3    8.10    3.80
   5   3   3    3.40    3.60
  -7  -3  -3  251.27   17.60
  -7   3   3  236.18   16.20
   7   3  -3  226.28   17.40
   7  -3   3  236.38   16.60
   7   3   3  274.77   20.30
  -7   3  -3  266.57   19.10
   9   3  -3   55.99   11.50
  -9  -3  -3   49.80   11.30
   9  -3   3   56.29   12.60
  -9   3  -3   48.30   11.00
   9   3   3   63.49   13.90
  11   3  -3   14.10    7.50
  11  -3   3   -0.70    6.80
 -11   3  -3   -7.50    5.50
  11   3   3   12.50    7.50
  11  -3  -3   -2.30    7.50
   0   4  -3  363.96   20.20
   0   4   3  345.77   14.60
   0   4   3  369.76   15.00
   0  -4  -3  374.46   14.20
   0  -4  -3  392.26   19.60
   0  -4   3  336.17   19.10
   0   4   3  365.16   18.60
   2   4  -3   14.30    4.00
   2   4  -3   18.60    2.80
  -2  -4  -3   17.00    2.40
   2   4  -3   14.10    5.20
  -2  -4  -3   19.20    5.20
  -2   4   3   17.30    4.80
  -2  -4  -3   16.10    3.30
   2  -4  -3   18.80    5.30
   2  -4  -3   16.50    2.70
   2   4   3   14.60    4.10
   2   4   3   20.50    6.00
  -2   4  -3   12.80    5.50
  -4  -4  -3  280.37   10.80
  -4  -4  -3  260.57   15.00
  -4   4   3  279.97   15.60
   4   4  -3  279.87   15.80
   4  -4   3  256.67   14.30
   4   4   3  291.67   18.30
   4  -4  -3  252.97   11.20
  -4   4  -3  267.37   17.60
  -4   4  -3  272.77   10.40
   4  -4  -3  272.07   13.90
  -6  -4  -3   43.40    3.50
   6  -4   3   41.90    7.20
  -6  -4  -3   45.20    7.30
  -6   4   3   49.80    7.30
   6   4  -3   43.90    8.40
   6  -4  -3   42.40    3.80
   6   4   3   52.69   10.70
  -6   4  -3   59.69    9.00
   8   4  -3   12.80    5.90
   8  -4   3    6.10    4.30
  -8   4   3    4.20    3.70
  -8   4  -3    3.40    4.40
   8   4   3    2.10    6.20
  10   4  -3  125.79   16.70
  10  -4   3  160.68   16.00
  10   4   3  126.79   18.40
 -10   4  -3  137.09   15.20
  -1  -5  -3   53.09    4.10
   1   5  -3   62.79    8.70
  -1  -5  -3   67.59    4.60
  -1   5   3   60.19    7.40
  -1   5  -3   53.99    8.30
   1  -5  -3   67.69    8.50
   1  -5  -3   65.69    4.40
   1   5   3   63.79    5.80
   1   5   3   62.89    8.30
  -3  -5  -3   11.70    2.00
   3   5  -3    6.30    2.40
  -3   5   3   10.80    3.80
   3   5  -3    6.60    3.80
  -3  -5  -3    7.80    2.90
   3  -5  -3   13.20    2.50
   3   5   3   12.80    3.50
  -3   5  -3   11.90    4.40
  -3   5  -3   12.00    2.70
   3   5   3    7.20    4.40
   3  -5  -3    9.50    2.80
  -5   5   3   11.00    4.40
   5   5  -3    9.90    4.60
  -5  -5  -3   10.00    3.90
   5  -5  -3   12.10    2.30
   5   5   3   -0.60    5.30
  -5   5  -3    8.30    3.10
  -5   5  -3    5.90    4.30
  -7  -5  -3  149.69   13.10
  -7   5   3  153.38   12.60
   7   5  -3  142.79   14.50
   7  -5   3  135.19   12.50
  -7   5  -3  146.19   14.60
   7  -5  -3  143.59    7.50
   7   5   3  169.38   17.00
   9   5  -3    5.00    7.10
  -9   5   3   10.20    4.60
   9  -5   3    3.50    4.90
   9   5   3   -2.90    7.50
  -9   5  -3    2.00    4.80
  11  -5   3    3.40    6.30
  11   5  -3   -7.40    7.10
 -11   5  -3   10.80    5.60
  11   5   3    3.80    9.00
   0  -6  -3  328.47   12.70
   0   6   3  333.97   19.00
   0   6  -3  310.57   19.40
   0  -6  -3  278.77   19.10
   2  -6   3  202.28   12.00
   2   6  -3  227.18   13.30
  -2  -6  -3  226.58    9.50
  -2  -6  -3  211.78   10.70
   2   6  -3  220.48   16.00
  -2   6   3  232.08   14.80
   2   6   3  215.58   15.80
  -2   6  -3  224.88   10.50
   2  -6  -3  218.68    9.70
  -2   6  -3  218.48   16.20
  -2  -6   3  223.88   11.30
   2   6   3  211.98   11.80
   4   6  -3   48.30    7.00
  -4  -6  -3   34.60    3.20
  -4   6   3   46.50    8.70
  -4  -6  -3   30.40    5.80
   4  -6  -3   35.10    3.30
   4   6   3   36.00    8.50
  -4   6  -3   31.80    4.60
  -4   6  -3   44.40    7.60
  -6   6   3    9.30    4.50
   6   6  -3    5.30    5.00
  -6   6  -3    9.40    5.40
  -6   6  -3    7.20    3.10
   6   6   3    1.40    5.40
   8   6  -3   29.10    8.30
  -8   6   3   21.70    7.10
   8  -6   3   19.60    7.10
  -8   6  -3   26.90    7.80
   8   6   3   13.70    8.90
 -10   6   3    8.20    5.70
  10  -6   3    7.50    6.60
  10   6  -3   14.80    8.10
  10   6   3    0.50    7.40
  -1  -7  -3  620.14   22.00
  -1   7   3  614.24   29.60
   1   7  -3  576.04   26.00
   1   7  -3  619.94   30.80
   1  -7  -3  638.94   22.20
  -1   7  -3  613.34   24.00
  -1  -7   3  551.54   23.90
  -1   7  -3  653.43   31.00
   1   7   3  607.84   30.50
  -3  -7  -3  246.18   10.30
   3   7  -3  251.87   17.80
   3  -7   3  249.97   14.50
  -3   7   3  244.38   16.10
  -3  -7  -3  251.67   12.70
   3   7  -3  240.48   15.60
   3  -7  -3  227.78   11.30
   3  -7  -3  247.08   10.50
  -3  -7   3  217.78   15.30
   3   7   3  257.87   13.90
  -3   7  -3  240.38   12.40
   3   7   3  217.78   17.70
  -3   7  -3  246.98   17.60
  -5   7   3  466.85   24.50
  -5  -7  -3  431.26   21.80
  -5  -7  -3  446.36   16.70
   5   7  -3  443.96   25.20
  -5   7  -3  415.16   25.20
   5  -7  -3  412.76   16.60
   5   7   3  420.26   27.30
  -5   7  -3  458.85   20.80
   7   7  -3   13.50    6.90
  -7   7   3    3.10    4.00
  -7   7  -3    9.30    4.30
   7   7   3   12.00    7.50
  -9   7   3  138.49   14.20
   9   7  -3  151.58   18.20
   9  -7   3  165.88   15.30
  -9   7  -3  136.09   15.10
   9   7   3  151.18   19.40
 -11   7   3   87.59   13.20
  11   7  -3   81.79   16.70
  11  -7   3   69.49   15.60
  11   7   3   61.79   16.20
   0  -8   3  117.59    9.30
   0   8   3  106.79   12.20
   0   8  -3  129.69    9.70
   0   8  -3  134.29   12.80
   0  -8  -3  126.89    6.60
   2  -8   3  142.59   10.90
   2   8  -3  143.89   12.20
   2   8  -3  132.79   13.50
  -2   8   3  148.39   13.10
  -2  -8  -3  164.28    7.70
   2   8   3  158.88    9.40
  -2   8  -3  164.98   10.00
  -2  -8   3  143.49   10.30
  -2   8  -3  182.78   15.60
   2  -8  -3  162.88    7.70
   2   8   3  181.58   15.80
  -4   8   3  125.29   11.70
   4   8  -3  138.39   12.50
  -4  -8  -3  122.49    6.40
   4   8   3  114.99   13.90
  -4   8  -3  105.79   11.90
  -4   8  -3  118.59    8.90
   4  -8  -3  117.89    6.40
   4  -8  -3  112.79    8.40
   6   8  -3    6.00    6.10
   6  -8  -3    7.60    2.00
  -6   8  -3    7.30    5.50
   6   8   3    9.40    5.50
  -8   8   3   36.60    9.30
   8   8  -3   26.30    8.60
   8   8   3   40.60   12.60
  -8   8  -3   32.40    9.90
  10  -8   3   21.70    9.20
  10   8  -3   29.50   10.80
 -10   8   3   25.60    8.60
  10   8   3    8.20    9.90
 -10   8  -3   15.10    7.50
  -1   9   3  180.48   15.40
  -1  -9  -3  172.98    8.20
   1   9  -3  185.68   13.20
   1   9  -3  187.48   15.30
   1  -9   3  150.28   12.00
  -1   9  -3  159.68   14.80
  -1   9  -3  168.78   11.40
  -1  -9   3  181.68   11.60
   1   9   3  169.68   15.70
   1  -9  -3  179.18    8.30
  -3   9   3   21.70    6.50
   3   9  -3   22.90    7.20
  -3  -9  -3   28.10    3.20
  -3   9  -3   27.00    7.70
   3   9   3   21.50    8.30
   3  -9  -3   18.90    2.80
   3   9   3   17.90    4.10
  -5   9   3  180.78   15.50
   5   9  -3  196.08   17.10
  -5   9  -3  195.48   12.60
   5  -9  -3  174.68    8.50
  -5   9  -3  216.88   17.70
   5   9   3  189.58   19.20
  -7   9   3    1.50    4.60
   7   9  -3   -0.90    7.00
  -7   9  -3    6.80    4.00
  -7   9  -3   -0.70    5.10
   7   9   3   15.60    6.90
  -9   9   3   32.00    8.60
   9   9  -3   25.50   10.10
   9   9   3   23.80   13.10
  -9   9  -3   31.20   10.20
  11  -9   3   35.60   10.00
 -11   9   3   35.10    9.40
  11   9  -3   35.50   12.00
 -11   9  -3   31.60   11.00
   0 -10  -3   45.50    3.80
   0  10   3   36.80    9.50
   0  10  -3   50.69   10.10
   0 -10   3   37.90    7.50
   0  10  -3   35.50    6.80
   2 -10   3   33.40    8.80
   2  10  -3   36.70    9.30
  -2 -10  -3   47.00    3.90
  -2  10   3   45.50   10.30
  -2  10  -3   33.20    9.80
  -2  10  -3   40.40    6.90
   2  10   3   43.80   10.70
   2 -10  -3   45.40    3.70
  -4 -10  -3   38.70    3.70
  -4  10   3   55.59   10.70
   4  10  -3   41.40    9.90
  -4  10  -3   53.39   11.00
   4 -10  -3   43.80    3.80
   4  10   3   47.00   11.00
  -4  10  -3   36.90    6.40
   4 -10  -3   28.90    5.50
   6  10  -3   34.30   10.70
  -6  10   3   50.19   10.40
   6  10   3   31.30   10.20
  -6  10  -3   38.00    9.60
   6 -10  -3   32.20    3.30
   8  10  -3   20.50    8.40
  -8  10   3   11.80    5.60
   8  10   3   -3.90    7.00
  -8  10  -3   10.30    8.00
  -8  10  -3    7.10    4.90
  10  10  -3   -2.60    9.00
 -10  10   3   11.50    6.00
  10  10   3   -5.50    9.00
 -10  10  -3   20.10    7.80
   1  11  -3  163.38   15.80
   1  11  -3  206.98   15.40
  -1 -11  -3  195.28    9.10
  -1  11   3  195.98   17.50
   1 -11  -3  189.68    9.10
   1  11   3  200.88   18.20
  -1  11  -3  196.68   14.00
  -1  11  -3  215.98   17.70
   3  11  -3  540.75   31.70
   3  11  -3  533.15   30.50
  -3 -11  -3  541.85   20.50
  -3  11   3  569.54   30.90
   3  11   3  524.35   23.60
   3  11   3  537.25   33.80
  -3  11  -3  533.75   30.60
  -3  11  -3  537.75   25.60
   3 -11  -3  554.34   20.10
   5  11  -3   97.19   14.00
   5  11  -3   95.89   13.70
  -5  11   3   82.89   11.50
   5 -11  -3  105.09   12.40
  -5  11  -3  105.19    9.80
   5 -11  -3   96.89    5.50
  -5  11  -3   76.59   12.10
   5  11   3  104.69   15.70
   7  11  -3  293.47   26.00
  -7  11   3  320.57   22.30
   7  11   3  305.67   27.10
  -7  11  -3  321.87   24.10
  -7  11  -3  304.57   19.40
  -9  11   3   74.69   11.20
  -9  11  -3   71.79   14.30
  -9  11  -3   73.59   11.70
   9  11   3   78.59   18.00
   0  12  -3   49.90   11.00
   0 -12  -3   50.79    4.20
   0  12   3   51.39   11.60
  -2 -12  -3    6.80    2.00
   2  12  -3    2.20    5.20
  -2  12   3   10.90    6.30
  -2  12  -3    6.90    7.40
  -2  12  -3   -0.90    3.50
   2 -12  -3    4.90    1.80
   2  12   3    7.00    6.60
   4  12  -3   44.10   11.20
  -4  12   3   41.30   10.00
  -4  12  -3   52.19    8.20
   4  12   3   38.20   10.80
  -4  12  -3   41.60   10.10
   4 -12  -3   42.00    3.80
  -6  12   3  103.49   13.50
   6  12  -3   98.99   15.80
   6 -12  -3   91.79    5.50
   6  12   3  137.29   18.60
  -6  12  -3   96.09   13.10
  -6  12  -3  100.79   11.00
  -8  12   3   27.90    8.80
   8  12  -3   12.80   10.10
  -8  12  -3   28.90    8.10
  -8  12  -3   19.80    8.80
   8  12   3   -0.20    9.10
 -10  12   3    5.90    6.60
  10  12  -3   17.30   10.80
 -10  12  -3   17.30    8.30
  10  12   3    4.10   10.00
  -1  13   3   44.20   10.90
   1  13  -3   20.80    7.30
   1  13  -3   14.50    7.60
  -1 -13  -3   27.10    3.40
  -1  13  -3   17.70    6.70
   1 -13  -3   23.50    3.20
  -1  13  -3   31.40    9.70
   1  13   3   30.00   10.10
   3  13  -3  282.17   22.20
   3  13  -3  244.18   21.00
  -3  13   3  260.77   20.90
   3  13   3  230.88   23.60
   3 -13  -3  251.57   10.90
  -3  13  -3  219.68   16.40
   3  13   3  240.78   14.30
  -3  13  -3  271.87   22.40
   5  13  -3    4.60    6.20
   5  13  -3   12.90    8.50
   5 -13  -3    2.00    1.70
  -5  13  -3   10.10    4.60
   5  13   3    4.90    8.00
  -5  13  -3   -0.80    5.70
  -7  13   3   16.70    8.80
   7  13  -3   11.10    9.00
  -7  13  -3    3.30    7.60
   7  13   3   14.70   10.00
   9  13  -3   46.70   12.90
  -9  13  -3   40.40   10.80
  -9  13  -3   45.70    9.80
   9  13   3   26.00   13.40
   0 -14  -3   85.79    5.80
   0  14   3  110.99   18.70
   0  14  -3   78.39   12.30
   0  14  -3   87.59   13.50
  -2  14   3   66.09   14.10
   2  14  -3   54.89   12.20
  -2  14  -3   54.69   10.50
   2 -14  -3   43.00    4.10
  -2  14  -3   45.60   13.70
   2  14   3   52.69   13.40
   4  14  -3   48.10   12.20
   4  14  -3   37.50   12.90
  -4  14   3   62.09   13.10
  -4  14  -3   34.40    9.90
   4 -14  -3   50.29    4.20
   4  14   3   52.99   12.90
  -4  14  -3   38.00    9.10
  -6  14   3   49.40   11.10
   6  14  -3   47.50   15.20
   6  14  -3   63.69   14.70
  -6  14  -3   45.60   11.10
  -6  14  -3   50.09    9.90
   6  14   3   49.50   15.30
   6 -14  -3   53.59    4.30
  -8  14   3    3.30    7.40
  -8  14  -3   18.00    7.20
   8  14   3    1.30   10.50
   1  15  -3  489.45   31.70
   1  15  -3  455.55   29.50
  -1  15   3  501.75   32.90
  -1  15  -3  510.15   31.60
   1  15   3  537.65   35.10
  -1  15  -3  500.35   28.80
   1 -15  -3  487.15   19.40
   3  15  -3   14.20    9.60
  -3  15   3   13.40    7.80
   3  15  -3    6.90    8.40
  -3  15  -3   11.30    9.30
   3 -15  -3   18.00    3.20
   3  15   3   37.00   10.10
   5  15  -3  235.18   25.30
  -5  15   3  251.17   22.10
   5  15  -3  279.57   24.00
  -5  15  -3  258.97   19.40
   5  15   3  266.57   27.30
   5 -15  -3  264.37   11.40
  -5  15  -3  255.97   21.60
  -7  15   3  134.39   16.80
   7  15  -3  142.29   23.80
   7  15  -3  167.58   20.90
  -7  15  -3  129.69   17.10
  -7  15  -3  166.58   15.60
   7  15   3  130.09   22.70
   9  15   3   17.40   13.20
  -9  15  -3   37.50   10.00
   0  16  -3   74.99   15.00
   0  16   3  100.29   16.60
   0  16  -3   72.99   14.00
  -2  16   3   15.60    8.00
   2  16  -3   14.70   10.30
   2  16   3    6.50    8.20
  -2  16  -3   33.50    8.90
   4  16  -3   17.60   10.00
   4  16  -3   11.80    6.90
  -4  16   3    8.50    7.20
  -4  16  -3   10.60    7.10
  -4  16  -3    7.40    6.30
   4  16   3    8.40    9.10
   6  16  -3   23.00   10.60
   6  16  -3    2.80    7.50
   6  16   3   22.20   11.90
  -6  16  -3   10.90    6.10
   8  16  -3   30.80   11.10
   8  16  -3    5.80   12.70
  -8  16   3    5.60    7.10
   8  16   3   23.50   12.70
  -8  16  -3   14.10    7.90
  -8  16  -3   27.30    8.40
   1  17  -3   32.30    9.80
   1  17  -3   23.00   10.80
  -1  17   3   32.30   12.20
  -1  17  -3   21.30    9.60
  -1  17  -3   27.30   12.00
   1  17   3   31.00   11.60
  -3  17   3    8.30    7.30
   3  17  -3   18.00   11.20
   3  17  -3    4.30    6.10
  -3  17  -3    5.90    7.30
   3  17   3   -4.10    7.90
  -3  17  -3   17.70    8.40
  -5  17   3   19.90    8.20
   5  17  -3   11.40   12.10
   5  17  -3   35.40   11.40
   5  17   3   37.20   13.30
  -5  17  -3    4.90    7.60
  -5  17  -3   14.20    7.90
   7  17  -3    5.50   12.00
   7  17  -3   17.60   10.50
  -7  17   3   29.40    8.30
   7  17   3    4.90   13.40
   0  18  -3   90.99   16.30
   0  18   3  121.69   19.50
   2  18  -3   27.80   10.80
  -2  18   3   48.90   13.00
   2  18  -3   39.70   13.30
  -2  18  -3   26.30   12.90
   2  18   3   44.40   13.90
  -2  18  -3   64.49   13.50
   4  18  -3   46.60   15.20
   4  18  -3   27.40   11.70
  -4  18   3   24.90    8.80
   4  18   3   26.50    9.30
  -4  18  -3   24.00    9.80
   4  18   3   49.30   13.50
   6  18  -3   23.60   11.50
  -6  18   3   38.00   10.40
   6  18  -3   26.10   14.30
  -6  18  -3   20.60    9.60
   6  18   3   38.40   15.20
  -6  18  -3   40.70   11.00
  -8  18   3   31.20   11.40
   8  18  -3   10.60   16.20
   8  18  -3   25.20   14.20
   8  18   3   20.60   15.30
  -8  18  -3   10.70    9.60
  -8  18  -3   23.80    9.90
   1  19  -3   36.80   11.50
  -1  19   3   57.89   14.60
   1  19  -3   51.29   14.50
   1  19   3   46.60   13.60
  -1  19  -3   50.89   13.20
  -1  19  -3   48.00   13.70
   3  19  -3  188.68   20.50
   3  19  -3  127.49   22.10
  -3  19   3  169.68   20.50
   3  19   3  151.68   23.00
  -3  19  -3  144.99   17.90
   5  19  -3   28.10   12.40
   5  19  -3   61.69   17.30
  -5  19   3   35.80   10.80
  -5  19  -3   36.90   11.50
   5  19   3   22.30   12.90
  -7  19   3   -4.30    7.40
   7  19  -3   46.30   18.80
   7  19  -3    7.40   10.40
  -7  19  -3   -6.60    8.10
   0  20  -3  103.49   19.60
   0  20   3  131.39   20.10
   0  20  -3  100.39   17.90
   2  20  -3   33.60   12.20
   2  20  -3   -6.50    9.40
  -2  20   3   13.70    9.00
  -2  20  -3   30.30   13.00
   2  20   3   -1.80    9.40
  -2  20  -3   -0.40    8.90
   4  20  -3    5.50    8.30
   4  20   3  -11.90   10.10
   4  20   3  -14.40    7.50
  -4  20  -3   -8.70    8.60
  -4  20  -3   -3.90    8.20
   6  20  -3    3.80   16.00
  -6  20   3   10.60   10.40
   6  20   3    7.70   14.30
   6  20   3    8.80   11.40
  -6  20  -3   25.70   11.60
  -6  20  -3   26.00    9.70
   1  21  -3    6.90   10.50
  -1  21   3    0.40    8.20
  -1  21  -3  -10.40   12.10
   1  21   3    6.20    9.10
   3  21  -3    0.70   13.40
   3  21  -3   16.80   10.40
  -3  21  -3    0.70    9.70
  -3  21  -3   11.70    8.40
   3  21   3   19.00   11.20
   5  21  -3    8.60   11.10
  -5  21   3    1.40    8.70
   5  21  -3  -22.60   14.10
   5  21   3  -12.30    9.20
  -5  21  -3    5.00    9.50
   0  22   3   -8.00    8.90
   0  22  -3   11.50   10.80
   0  22  -3    1.50   10.60
   2  22  -3   10.00   13.40
   2  22  -3   46.90   15.40
  -2  22   3   34.80   13.70
  -2  22  -3   27.90   12.40
  -2  22  -3   44.20   17.10
   2  22   3   29.60   13.80
  -4  22   3   44.30   13.60
   4  22  -3   68.39   20.20
   4  22  -3   21.50   15.20
   4  22   3   45.00   14.20
  -4  22  -3   25.30   12.40
  -1  23   3   -0.80    9.90
   1  23  -3   -8.70   12.40
   1  23  -3   -0.40   11.40
  -1  23  -3    2.90   15.20
   1  23   3  -15.90   11.00
  -1  23  -3   -9.40   11.80
   3  23  -3   39.60   16.20
  -3  23   3   42.90   13.20
  -3  23  -3   51.99   13.80
   3  23   3   43.80   15.70
  -3  23  -3   14.70   13.90
   0  24   3   18.20   10.90
   0  24  -3   -3.30   14.40
   0   0  -4 2072.69   71.79
   0   0   4 1889.61   70.09
  -2   0   4 1893.51   63.29
  -2   0  -4 1810.42   62.19
  -2   0  -4 1939.91   69.09
   2   0  -4 1990.00   70.09
   2   0  -4 1847.82   65.59
  -4   0  -4   26.70    6.60
   4   0   4   21.90    4.70
   4   0   4   26.60    6.30
  -4   0   4   31.40    4.60
  -4   0  -4   22.90    2.80
  -6   0  -4  612.74   30.70
   6   0   4  577.24   29.70
  -6   0  -4  584.74   20.70
   8   0   4  633.64   35.40
   8   0  -4  720.93   35.10
  -8   0  -4  655.03   35.00
  10   0   4  -11.70    7.90
  10   0  -4    9.90    6.10
 -10   0  -4   13.20    6.50
  -1   1   4 1236.58   41.60
   1   1  -4 1250.47   47.50
  -1  -1  -4 1181.18   40.40
   1  -1  -4 1181.18   45.50
   1  -1  -4 1165.38   43.50
   1   1   4 1115.19   44.90
  -1  -1   4 1166.68   49.70
  -3  -1  -4  191.68   13.30
   3  -1   4  209.08   11.70
  -3  -1  -4  199.58   11.70
   3   1  -4  206.98   15.00
   3  -1   4  214.98    9.90
   3   1  -4  194.08   12.00
  -3  -1  -4  200.58    9.10
  -3   1   4  205.38   11.20
   3  -1  -4  191.08   12.60
  -3  -1   4  192.38   10.30
   3   1   4  191.88   13.00
  -3   1  -4  193.48    9.00
  -3   1  -4  206.28   14.50
   3  -1  -4  206.98   14.10
  -5  -1  -4  314.77   12.20
  -5   1   4  306.57   16.30
   5  -1   4  321.07   18.10
  -5  -1  -4  282.47   18.30
  -5   1  -4  316.87   12.10
  -5   1  -4  282.07   19.20
   5   1   4  290.67   19.00
   7   1  -4  308.87   20.10
  -7   1   4  295.87   17.90
   7  -1   4  304.47   20.50
  -7  -1  -4  303.57   11.90
  -7  -1  -4  294.77   20.50
   7   1   4  352.46   23.00
  -7   1  -4  304.97   21.30
   9   1  -4   30.50    9.70
   9  -1   4   28.20    9.30
  -9  -1  -4   36.70    9.40
   9  -1  -4   47.40   10.70
  -9   1  -4   33.50    9.10
  11  -1   4   58.69   15.20
 -11  -1  -4   63.39   12.90
 -11   1  -4   52.99   12.20
  11   1   4   73.59   17.70
  11  -1  -4   47.40   12.30
   0   2  -4  797.32   34.00
   0   2   4  711.03   29.70
   0   2   4  783.62   29.20
   0  -2  -4  730.23   30.10
   0  -2  -4  689.23   29.70
   0  -2  -4  740.53   26.70
  -2  -2  -4  346.37   14.00
  -2   2   4  350.66   16.40
  -2  -2  -4  325.97   17.60
   2   2  -4  304.27   14.90
   2   2  -4  376.96   14.90
   2   2  -4  354.46   20.70
   2  -2  -4  365.66   18.60
   2  -2  -4  363.36   18.50
  -2   2  -4  365.66   20.60
   2   2   4  349.27   18.20
   2   2   4  328.27   18.40
  -4   2   4  269.77   14.90
   4   2  -4  240.38   14.40
  -4  -2  -4  280.37   17.00
   4  -2   4  302.57   15.50
   4  -2   4  271.07   13.80
  -4  -2  -4  296.37   11.70
  -4   2  -4  286.67   11.50
  -4   2  -4  299.47   18.60
   4   2   4  266.17   17.40
  -6  -2  -4  286.07   19.00
  -6  -2  -4  317.27   12.00
   6  -2   4  284.47   18.40
   6   2  -4  286.97   18.10
  -6   2   4  293.47   17.10
  -6   2  -4  300.87   11.50
   6   2   4  284.37   20.50
  -6   2  -4  331.17   21.30
   8  -2   4   34.90    9.80
  -8   2   4   41.90    8.70
  -8  -2  -4   41.20    9.40
   8   2   4   35.70    9.80
  10   2  -4   40.30   11.00
  10  -2   4   47.90   12.30
 -10  -2  -4   40.90   10.60
  10   2   4   32.60   12.50
  10  -2  -4   41.30   10.90
 -10   2  -4   30.70    8.80
  -1  -3  -4 1195.48   45.40
  -1  -3  -4 1218.18   47.00
  -1  -3  -4 1247.68   42.50
   1   3  -4 1315.47   51.09
  -1   3   4 1240.68   45.90
   1  -3  -4 1284.17   46.10
  -1   3  -4 1347.87   51.09
   1  -3  -4 1242.98   42.70
   1   3   4 1174.18   45.60
   1  -3  -4 1226.98   48.10
   1   3   4 1253.27   47.40
   3   3  -4  534.45   27.60
   3   3  -4  513.55   21.30
  -3   3   4  512.85   23.00
  -3  -3  -4  441.56   22.90
   3   3  -4  523.85   21.80
  -3  -3  -4  509.15   23.90
  -3  -3  -4  506.65   19.00
   3  -3  -4  480.35   19.50
   3   3   4  527.45   25.80
  -3   3  -4  530.85   26.80
  -5  -3  -4  422.96   15.60
   5   3  -4  408.76   21.20
  -5   3   4  395.56   20.50
  -5  -3  -4  404.56   22.10
   5  -3   4  395.56   20.40
  -5   3  -4  394.76   15.10
  -5   3  -4  419.26   24.00
   5   3   4  422.06   24.40
  -7   3   4  544.65   27.40
  -7  -3  -4  563.94   29.70
   7   3  -4  545.15   29.40
  -7  -3  -4  577.04   20.30
   7  -3   4  559.44   29.00
   7   3   4  571.34   32.60
  -7   3  -4  565.14   31.40
  -9  -3  -4  113.69   14.40
   9  -3   4  154.08   16.10
   9  -3  -4  132.59    8.30
   9   3   4  121.79   17.60
  -9   3  -4  145.29   15.70
  11   3  -4   64.39   14.50
 -11  -3  -4   54.59   11.70
  11   3   4   54.29   14.60
 -11   3  -4   42.70   11.40
  11  -3  -4   68.19   14.80
   0  -4  -4 1888.81   68.59
   0   4  -4 1952.80   71.49
   0   4   4 1718.63   63.39
   0  -4  -4 1744.23   62.99
   0  -4  -4 1972.40   61.99
   0   4   4 1920.91   67.49
   2   4  -4  114.99   11.90
  -2  -4  -4  128.09    8.90
  -2  -4  -4  122.29   10.70
  -2  -4  -4  118.19    6.80
  -2   4   4  125.19    9.70
   2   4   4  133.19   11.80
   2  -4  -4  138.69    9.40
   2  -4  -4  128.59    7.20
  -4  -4  -4  804.82   28.40
   4   4  -4  796.32   33.50
   4  -4   4  773.02   31.30
  -4   4   4  794.42   33.70
   4  -4   4  803.62   31.40
  -4  -4  -4  823.02   34.20
   4   4   4  839.42   38.10
  -4   4  -4  812.92   28.10
   4  -4  -4  806.52   29.30
  -4   4  -4  825.42   38.20
  -6  -4  -4  534.95   19.60
   6  -4   4  539.65   26.00
  -6   4   4  527.25   26.30
  -6  -4  -4  516.65   27.10
   6   4  -4  533.25   27.80
   6  -4  -4  549.35   21.20
  -6   4  -4  563.04   30.70
   6   4   4  536.45   30.90
   8   4  -4   45.20   10.90
  -8   4   4   52.09    8.60
  -8  -4  -4   46.10    9.40
  -8   4  -4   75.09   11.50
   8  -4  -4   53.39    5.20
  10   4  -4  331.77   26.60
  10  -4   4  355.66   26.10
 -10  -4  -4  325.47   24.00
 -10   4  -4  319.17   24.90
  10   4   4  349.07   28.50
  -1  -5  -4  115.69   11.90
  -1  -5  -4  136.49    7.30
  -1   5   4  140.99   11.10
  -1  -5  -4  132.19    8.00
   1   5  -4  138.39   12.70
   1  -5  -4  133.99    7.50
   1   5   4  128.59   11.90
   1   5   4  142.79    9.10
  -1   5  -4  130.39   13.40
  -3  -5  -4  152.18   10.30
  -3   5   4  156.68   11.60
   3   5  -4  168.78    9.50
   3   5  -4  146.09   14.10
  -3  -5  -4  159.78    7.90
   3   5  -4  141.29   10.80
   3   5   4  170.98   14.20
   3  -5  -4  161.78    8.40
  -3   5  -4  149.19   14.30
  -5  -5  -4  434.76   16.30
  -5  -5  -4  405.86   21.80
   5   5  -4  421.36   23.00
  -5   5   4  406.46   22.20
   5  -5   4  459.95   20.80
   5   5   4  420.96   26.10
   5  -5  -4  419.16   17.20
  -5   5  -4  418.36   25.40
  -7  -5  -4    8.10    5.10
   7  -5   4    9.10    4.80
  -7   5   4    8.30    4.30
   7   5   4   -0.60    6.40
  -7   5  -4    2.80    5.30
   7  -5  -4    7.10    2.10
   9   5  -4   78.09   15.10
   9  -5   4  104.69   13.10
  -9  -5  -4   92.29   12.10
  -9   5   4  106.59   11.90
  -9   5  -4  103.69   14.10
   9  -5  -4   95.29    6.60
   9   5   4   94.89   17.70
  11  -5   4   46.10   12.50
  11   5  -4   67.19   14.60
  11   5   4   77.89   16.60
 -11   5  -4   41.40   11.60
   0   6   4  193.98   14.80
   0  -6  -4  208.78    9.90
   0   6  -4  228.68   17.20
   2   6  -4  243.28   18.00
  -2   6   4  227.18   15.00
  -2  -6  -4  226.48   10.10
  -2  -6  -4  202.58   11.20
   2   6  -4  191.68    9.90
   2   6   4  209.38   16.40
   2   6   4  208.28   12.80
  -2   6  -4  218.18   17.70
   2  -6  -4  224.78   10.30
   4   6  -4  386.36   25.60
   4  -6   4  356.76   18.90
  -4   6   4  420.76   22.20
  -4  -6  -4  426.26   15.90
  -4  -6  -4  412.46   20.00
   4   6  -4  414.56   22.10
   4  -6  -4  380.96   16.30
  -4   6  -4  393.26   24.80
   4  -6  -4  412.86   18.30
   4   6   4  420.66   26.00
   6   6  -4  193.18   16.30
  -6  -6  -4  171.98   13.70
  -6   6   4  183.58   14.50
   6  -6   4  162.88   13.00
  -6  -6  -4  186.48    8.80
   6  -6  -4  175.78    9.30
  -6   6  -4  174.08   16.40
   6   6   4  192.08   17.80
   8   6  -4  119.79   15.00
  -8  -6  -4  114.19   12.10
   8  -6   4  112.49   12.60
  -8   6   4  102.89   11.80
   8   6   4  108.69   16.50
  -8   6  -4  104.59   13.90
   8  -6  -4  101.19    6.90
  10  -6   4   74.49   15.00
 -10   6   4   56.99   11.50
  10   6   4   69.29   15.60
  -1   7   4  676.03   32.00
   1   7  -4  668.63   34.10
  -1  -7  -4  679.03   24.60
  -1   7  -4  675.53   34.50
   1   7   4  656.33   33.10
   1  -7  -4  657.93   24.70
   3   7  -4  936.81   38.70
  -3  -7  -4  923.31   32.20
   3   7  -4  900.61   33.90
  -3  -7  -4  898.61   35.00
  -3   7   4  907.71   39.80
   3   7  -4  933.71   44.00
   3   7   4  952.40   43.90
  -3   7  -4  927.61   43.10
   3  -7  -4  902.11   32.70
   3   7   4  928.71   37.60
  -5  -7  -4 1199.98   47.20
  -5  -7  -4 1197.68   40.70
   5   7  -4 1200.58   50.89
  -5   7   4 1200.98   49.70
   5  -7  -4 1220.48   41.60
   5   7   4 1181.88   55.09
  -5   7  -4 1166.58   52.89
  -7  -7  -4  116.59   11.50
   7   7  -4  112.19   14.20
   7  -7   4  140.39   12.10
  -7   7   4  127.69   12.50
  -7   7  -4  121.29   14.40
   7  -7  -4  100.89    6.80
   7   7   4  110.29   15.80
   9  -7   4  291.87   21.50
  -9   7   4  283.27   20.90
   9   7  -4  354.96   26.70
   9   7   4  319.57   28.70
  -9   7  -4  284.67   24.00
 -11   7   4  198.18   18.50
  11   7  -4  234.68   24.90
  11   7   4  196.08   26.10
 -11   7  -4  224.48   21.60
   0   8  -4   20.10    7.70
   0  -8  -4   35.10    3.70
   0   8   4   22.80    7.40
   2   8  -4  679.53   31.50
  -2  -8  -4  759.02   26.70
  -2  -8  -4  707.43   27.20
   2   8  -4  764.12   38.20
  -2   8   4  735.33   34.90
   2  -8  -4  763.32   27.00
  -2  -8   4  703.83   28.40
   2   8   4  777.42   37.90
  -2   8  -4  737.03   37.40
   2   8   4  722.53   28.80
  -4  -8  -4  661.83   23.90
   4   8  -4  619.74   35.60
   4   8  -4  653.83   32.20
  -4  -8  -4  603.84   27.30
  -4   8   4  733.03   33.10
   4  -8  -4  673.63   26.00
   4  -8  -4  662.13   24.40
   4   8   4  630.94   36.10
  -4   8  -4  634.04   26.10
  -4   8  -4  628.74   34.30
  -6   8   4   66.99   10.00
  -6  -8  -4   73.59    5.20
   6   8  -4   80.09   12.80
   6  -8  -4   71.49    5.40
  -6   8  -4   75.99    7.70
   6   8   4   64.19   13.90
  -6   8  -4   72.29   11.60
   8   8  -4  174.98   19.20
   8  -8   4  187.48   16.00
  -8   8   4  167.78   15.60
  -8   8  -4  196.78   18.90
   8  -8  -4  188.68    9.20
   8   8   4  164.28   20.00
  10  -8   4  144.29   16.70
 -10   8   4  148.79   15.20
 -10   8  -4  110.89   15.40
  10   8   4  117.59   20.50
  -1  -9  -4   87.79    5.80
   1   9  -4   94.19    8.70
  -1   9   4   72.49   10.90
   1   9  -4   71.69   11.40
  -1   9  -4   91.09   12.50
   1   9   4   96.89   12.30
   1  -9  -4   89.79    6.00
   3   9  -4  237.88   20.00
   3   9  -4  203.58   15.80
  -3  -9  -4  230.18   10.50
  -3   9   4  264.47   18.00
   3   9   4  200.38   13.80
   3   9   4  229.78   20.30
  -3   9  -4  244.08   20.20
   3  -9  -4  217.28   10.60
  -3   9  -4  223.88   11.90
  -5  -9  -4    4.30    2.10
  -5   9   4   10.80    5.60
   5   9  -4    0.90    5.10
  -5   9  -4    7.60    5.70
  -5   9  -4    4.40    2.80
   5  -9  -4   17.70    7.90
   5   9   4    6.20    6.30
  -7   9   4   98.79   12.40
   7   9  -4   91.39   15.60
   7   9   4  113.59   16.90
  -7   9  -4   91.69   16.70
   7  -9  -4  108.19    6.60
  -9   9   4   17.60    6.70
   9   9  -4   19.60   10.80
   9  -9   4   17.40    8.20
  -9   9  -4   12.30    8.00
   9   9   4    1.80    9.30
   0  10  -4  350.96   24.50
   0 -10  -4  358.96   14.80
   0  10   4  340.17   23.80
  -2 -10  -4  453.45   18.10
   2  10  -4  463.05   29.40
  -2  10   4  470.15   27.50
   2  10  -4  451.25   24.60
  -2  10  -4  460.75   20.50
  -2  10  -4  471.45   29.60
   2 -10  -4  458.65   18.30
   2  10   4  473.45   29.60
   4  10  -4  302.87   22.00
  -4  10   4  293.57   21.10
   4  10  -4  316.37   24.10
  -4 -10  -4  298.57   13.10
   4 -10  -4  309.77   13.40
  -4  10  -4  321.77   16.20
   4  10   4  308.37   24.90
  -4  10  -4  294.87   22.80
  -6  10   4  131.69   13.90
   6  10  -4  139.19   17.10
   6  10  -4  148.39   17.60
  -6  10  -4  116.29   14.80
   6 -10  -4  117.49    7.10
   6  10   4  152.58   19.00
  -6  10  -4  122.29   11.10
   8  10  -4   92.09   17.90
  -8  10   4   68.39   11.50
   8 -10  -4   96.89    5.80
   8  10   4   67.79   15.90
  -8  10  -4   85.19   15.80
 -10  10   4   55.19   11.60
  10  10  -4   59.69   14.50
  10  10   4   44.60   15.20
 -10  10  -4   41.10   11.20
  -1 -11  -4  669.43   24.80
   1  11  -4  651.73   31.10
   1  11  -4  638.84   36.70
  -1  11   4  687.53   36.50
   1 -11  -4  651.23   24.70
  -1  11  -4  735.73   38.30
   1  11   4  706.33   38.00
  -1  11  -4  644.44   28.80
  -3 -11  -4 1230.28   43.10
   3  11  -4 1230.58   53.79
   3  11  -4 1284.47   58.59
  -3  11   4 1283.47   55.49
  -3  11  -4 1330.97   57.59
   3  11   4 1233.38   59.29
   3 -11  -4 1297.57   43.40
  -3  11  -4 1181.88   46.80
   3  11   4 1238.78   47.10
   5  11  -4  209.68   20.50
   5  11  -4  243.78   21.80
  -5 -11  -4  237.58   11.00
  -5  11   4  219.68   18.40
   5 -11  -4  226.18   10.70
  -5  11  -4  244.58   20.40
   5  11   4  246.88   23.50
  -5  11  -4  201.18   13.90
  -7  11   4  405.26   25.90
   7  11  -4  400.36   30.50
  -7  11  -4  426.86   22.40
   7 -11  -4  410.46   16.10
  -7  11  -4  392.26   27.90
   7  11   4  351.06   32.50
   9  11  -4  171.58   23.80
  -9  11   4  219.08   18.90
   9  11   4  188.28   24.60
   0 -12  -4  513.15   19.70
   0  12  -4  495.25   25.40
   0  12  -4  513.85   32.00
   0  12   4  474.05   31.40
  -2 -12  -4  305.67   13.50
   2  12  -4  309.07   23.70
   2  12  -4  308.97   20.90
  -2  12   4  301.47   23.30
   2  12   4  324.27   25.70
  -2  12  -4  313.77   17.50
   2 -12  -4  309.57   13.50
  -4 -12  -4   35.90    3.90
   4  12  -4   41.70   12.00
   4  12  -4   39.80   10.30
  -4  12   4   38.90    9.70
   4  12   4   30.10   11.20
  -4  12  -4   34.10    6.90
  -4  12  -4   25.20    9.40
   4 -12  -4   36.80    4.00
  -6  12   4  191.78   18.00
   6  12  -4  189.98   21.40
   6  12  -4  204.78   22.30
  -6  12  -4  230.78   20.40
   6 -12  -4  202.78    9.70
   6  12   4  235.08   24.60
  -6  12  -4  199.78   14.70
  -8  12   4  134.59   15.20
   8  12  -4   95.19   19.40
  -8  12  -4  131.29   13.40
   8  12   4  138.39   22.40
  -8  12  -4  136.49   17.70
  10  12  -4  -14.80   11.20
  10 -12   4    6.50    8.90
 -10  12   4   11.60    5.80
  10  12   4  -11.70   10.90
  -1  13   4   98.09   15.40
   1  13  -4  137.39   16.90
  -1 -13  -4  136.89    7.70
   1  13  -4  126.99   13.70
   1 -13  -4  137.69    7.80
   1  13   4  123.09   17.50
  -1  13  -4  136.69   12.10
  -1  13  -4  117.19   19.60
   3  13  -4    8.90    7.20
  -3 -13  -4   -3.30    1.70
   3  13  -4    8.60    7.70
  -3  13   4   -6.00    4.90
   3  13   4   -4.40    7.30
  -3  13  -4   -1.40    8.60
   5  13  -4   61.89   14.80
  -5  13   4   73.29   11.60
   5  13  -4   44.00   12.50
  -5  13  -4   50.39   13.20
   5  13   4   47.20   14.50
  -5  13  -4   53.19    8.90
   5 -13  -4   45.00    4.30
   7  13  -4   27.10   11.10
  -7  13   4    4.00    6.30
   7  13  -4   17.00   10.70
  -7  13  -4   18.50    7.50
   7 -13  -4   15.10    2.60
   7  13   4   20.40   10.00
  -7  13  -4    8.20    6.40
  -9  13   4    4.30    4.80
   9  13  -4   13.90   11.10
  -9  13  -4   -2.50    8.40
  -9  13  -4  -11.50    5.80
   0  14  -4  345.77   26.10
   0  14  -4  304.87   20.90
   0  14   4  313.67   26.50
   0 -14  -4  327.07   14.20
   2  14  -4  235.48   20.40
   2  14  -4  263.57   22.90
  -2 -14  -4  268.07   12.30
  -2  14   4  243.08   21.80
   2 -14  -4  267.97   12.10
   2  14   4  226.08   24.00
  -2  14  -4  247.88   25.60
  -2  14  -4  273.37   17.00
   4  14  -4  202.08   21.20
  -4  14   4  191.08   18.10
   4  14  -4  201.98   20.80
  -4  14  -4  175.28   19.80
   4  14   4  168.98   22.30
  -4  14  -4  176.28   14.20
   4 -14  -4  174.08    9.20
  -6  14   4  169.88   17.60
   6  14  -4  210.98   21.70
  -6  14  -4  172.88   14.60
   6 -14  -4  165.48    8.50
  -6  14  -4  149.29   18.30
   6  14   4  156.48   22.90
   8  14  -4  133.59   19.40
   8  14  -4  109.09   22.10
  -8  14   4  115.79   14.80
   8  14   4   93.19   20.80
  -8  14  -4   99.19   16.40
  -8  14  -4  121.99   14.10
   8 -14  -4  112.69    6.50
  -1 -15  -4  629.04   24.00
  -1  15   4  651.73   38.60
   1  15  -4  561.34   32.40
   1  15  -4  660.53   39.40
  -1  15  -4  585.14   31.00
   1  15   4  605.44   38.80
  -1  15  -4  599.24   38.00
   1 -15  -4  668.23   24.10
  -3  15   4  124.69   15.60
   3  15  -4  130.59   17.30
   3  15  -4   92.29   18.10
   3 -15  -4  120.39    7.00
  -3  15  -4  106.29   12.10
   3  15   4   80.79   17.10
  -3  15  -4   84.89   19.00
   5  15  -4  411.96   33.00
  -5  15   4  376.26   28.10
   5  15  -4  414.36   31.70
   5 -15  -4  421.16   16.60
  -5  15  -4  432.06   24.40
   5  15   4  382.86   33.80
  -5  15  -4  414.46   30.10
   7  15  -4  285.57   30.90
   7  15  -4  246.18   26.90
  -7  15   4  278.57   23.60
  -7  15  -4  336.87   25.50
   7  15   4  288.07   31.10
  -7  15  -4  333.87   20.80
   7 -15  -4  296.67   12.60
   0  16   4  242.98   23.40
   0  16  -4  186.88   17.70
   0  16  -4  169.48   20.90
   0 -16  -4  193.68   10.40
   2  16  -4   18.30    9.10
  -2  16   4   11.90    7.30
   2  16  -4   18.60    9.90
   2  16   4   15.60    8.90
   2 -16  -4   15.60    3.10
  -2  16  -4   15.80   11.40
   4  16  -4  109.69   17.40
   4  16  -4   76.09   17.80
  -4  16   4   87.09   14.90
  -4  16  -4   83.79   12.90
   4  16   4   87.89   17.90
  -4  16  -4   80.59   16.40
   4 -16  -4  100.59    6.50
  -6  16   4   43.30   12.50
   6  16  -4   43.20   17.00
   6  16  -4   67.59   16.10
   6 -16  -4   56.59    5.20
  -6  16  -4   56.19   12.90
   6  16   4   53.09   17.00
  -8  16   4   22.50    9.20
   8  16  -4   11.90   11.00
  -8  16  -4    9.70    8.60
  -8  16  -4   14.90    8.40
   8  16   4    5.50   12.30
   1  17  -4   10.90    8.30
  -1  17   4    6.20    6.80
   1  17  -4   20.60    9.80
   1  17   4   17.10    9.10
   1 -17  -4    3.80    2.10
  -1  17  -4   14.40    7.60
   3  17  -4   65.79   15.30
  -3  17   4   69.89   14.50
   3  17  -4   71.59   15.10
  -3  17  -4  101.79   13.80
   3 -17  -4   75.69    5.90
   3  17   4   64.19   16.20
  -3  17  -4   77.59   16.90
   5  17  -4    8.80   10.40
  -5  17   4   -1.50    7.30
   5  17  -4    7.90   11.30
  -5  17  -4    9.10    8.60
   5 -17  -4    8.60    2.70
   5  17   4    6.10    9.50
  -5  17  -4    9.50    7.60
   7  17  -4   12.80   14.70
   7  17  -4   27.20   11.60
   7  17   4   12.80   12.30
  -7  17  -4   27.00    8.70
  -7  17  -4    4.60    7.10
   0  18  -4  178.28   21.30
   0  18   4  167.28   21.90
   0  18  -4  185.58   20.90
   2  18  -4  187.78   22.30
   2  18  -4  163.88   20.90
  -2  18   4  142.59   20.40
  -2  18  -4  209.78   18.80
   2  18   4  157.98   21.70
  -2  18  -4  152.58   23.40
   4  18  -4  156.88   21.00
  -4  18   4  139.49   18.80
   4  18  -4  133.29   23.00
  -4  18  -4  184.18   18.00
   4  18   4  201.48   24.50
  -4  18  -4  170.88   20.70
  -6  18   4  154.98   17.90
   6  18  -4  129.69   20.50
  -6  18  -4  117.49   17.20
   6  18   4  117.09   23.30
   1  19  -4  136.59   20.60
  -1  19   4  129.19   20.50
   1  19  -4   95.29   19.80
   1  19   4  122.09   23.50
  -1  19  -4  146.99   21.60
  -1  19  -4  121.99   18.10
  -3  19   4  328.07   27.80
   3  19  -4  254.67   28.90
   3  19  -4  343.27   28.70
   3  19   4  253.57   29.20
  -3  19  -4  359.66   25.20
  -3  19  -4  287.67   28.30
   5  19  -4  137.79   20.80
  -5  19   4  164.68   19.40
   5  19  -4  140.39   25.10
  -5  19  -4  175.18   18.20
   5  19   4  184.68   18.50
  -5  19  -4  149.88   19.50
   0  20  -4   24.70   11.80
   0  20   4    1.60    8.70
   0  20  -4   -2.70   11.00
  -2  20   4   98.19   18.90
   2  20   4   81.69   19.80
  -2  20  -4   83.89   19.60
   4  20  -4   39.30   14.20
   4  20  -4   48.20   18.40
  -4  20  -4   42.50   13.80
  -4  20  -4   59.79   13.30
   4  20   4   49.50   16.20
  -6  20   4    5.30    7.70
   6  20  -4  -15.10   15.50
   6  20   4   24.00   12.10
   1  21  -4   10.00   13.00
   1  21  -4   13.50   13.70
   1  21   4   27.50   15.10
  -1  21  -4    7.40   14.80
   3  21  -4   34.20   14.30
  -3  21   4   69.39   15.50
   3  21  -4   53.79   16.80
   3  21   4   31.70   14.20
  -3  21  -4   47.90   16.10
  -5  21   4   11.90    9.10
   5  21  -4    9.10   16.90
   5  21   4   16.70   12.50
  -5  21  -4   14.10   11.40
   0  22   4   86.69   18.20
  -2  22   4  122.49   20.70
   2  22  -4  154.88   23.40
  -2  22  -4  124.99   20.10
   2  22   4  101.69   22.20
  -2  22  -4   98.09   24.90
  -1  23   4   52.79   13.90
   1  23  -4   62.59   17.80
  -1  23  -4   61.99   17.70
   1  23   4   53.19   14.90
  -1  23  -4   30.00   18.20
   0   0  -5    7.80    4.50
   2   0  -5   55.29    7.90
   2   0  -5   59.19    7.20
  -2   0  -5   49.30    4.40
  -2   0  -5   40.80    8.30
  -2   0   5   39.00    4.60
   4   0  -5   -2.70    3.50
   4   0   5   -0.20    3.20
  -4   0  -5    9.50    4.50
   4   0   5    0.00    4.40
  -4   0   5   -0.60    2.60
  -4   0  -5   -1.50    1.70
  -6   0  -5   66.09   10.30
   6   0   5   89.09   11.70
  -6   0  -5   76.19    5.10
  -8   0  -5  141.09   15.00
   8   0  -5  152.38   14.90
  -8   0  -5  120.29    6.50
   8   0   5  134.69   17.20
  10   0  -5    6.60    5.40
  10   0   5   14.10    9.70
   1   1  -5   36.40    8.20
  -1  -1  -5   32.40    6.90
  -1  -1  -5   29.40    3.80
  -1   1  -5   35.30    8.40
   1  -1  -5   32.30    6.80
  -3  -1  -5    3.20    3.40
  -3  -1  -5    2.40    1.90
   3   1  -5   -2.70    3.90
  -3  -1  -5   -1.30    3.30
   3   1  -5   -0.20    3.70
   3   1   5    3.00    4.10
   3  -1  -5   -3.80    3.00
  -3   1  -5    8.00    4.30
  -3   1  -5   -1.60    1.70
  -5  -1  -5    6.00    2.30
  -5  -1  -5   12.30    4.90
  -5   1   5   10.30    3.70
   5  -1   5    2.40    4.70
   5   1   5    4.70    5.60
  -5   1  -5    7.80    2.30
  -5   1  -5    6.60    4.10
   7  -1   5   16.80    7.60
  -7  -1  -5   18.90    6.90
  -7  -1  -5   13.10    2.80
  -7   1  -5    8.00    2.20
  -7   1  -5    5.40    5.90
  -9  -1  -5   11.40    6.30
   9  -1  -5   -3.00    5.70
  -9   1  -5    9.50    5.20
   9   1   5   12.40    9.10
 -11  -1  -5    1.90    6.60
  11  -1   5    6.90    9.00
  11   1  -5   -4.90    7.40
  11  -1  -5   13.00    7.50
 -11   1  -5    0.50    6.60
  11   1   5  -14.70   10.40
   0   2   5   59.59    6.30
   0  -2  -5   50.99    8.80
   0  -2  -5   44.00    7.50
   0   2   5   72.89    9.30
  -2   2   5   33.10    4.70
  -2  -2  -5   29.10    5.50
  -2  -2  -5   25.00    3.80
   2   2  -5   24.40    6.80
   2  -2  -5   30.50    3.80
   2  -2  -5   31.20    6.60
  -4  -2  -5   35.90    3.90
   4   2  -5   38.10    9.90
   4  -2   5   38.90    7.40
  -4   2   5   47.00    6.00
   4  -2   5   25.40    5.00
  -4  -2  -5   43.30    7.10
   4   2  -5   38.90    6.30
   4   2   5   35.50    8.50
   4  -2  -5   44.40    8.60
  -4   2  -5   32.50    4.00
  -6  -2  -5   18.00    7.00
   6  -2   5   40.00    8.80
  -6   2   5   19.10    5.60
   6   2  -5   23.00    6.40
  -6  -2  -5   23.50    3.40
  -6   2  -5   24.20    3.40
  -6   2  -5   19.40    7.50
   6   2   5   39.40   10.20
  -8  -2  -5    5.10    2.40
  -8  -2  -5   -5.30    4.90
   8  -2   5   15.90    7.90
  -8   2  -5    4.40    6.10
  10  -2   5    8.10    8.80
  10   2  -5    2.60    7.20
  10   2   5    9.20   10.50
 -10   2  -5   11.30    7.50
  10  -2  -5   17.20    4.10
  10  -2  -5    9.40    8.20
  -1  -3  -5   46.30    4.60
  -1  -3  -5   35.20    6.90
  -1  -3  -5   31.00    6.40
   1   3  -5   59.99   10.90
  -1   3   5   51.39    5.90
   1  -3  -5   59.79    9.10
  -1   3  -5   51.39    9.80
   1  -3  -5   37.80    4.40
   1   3   5   36.10    7.00
   1  -3  -5   35.50    7.00
   1   3   5   50.19    7.30
  -3  -3  -5    2.30    2.70
  -3   3   5    7.20    3.20
   3   3  -5   10.90    6.10
   3   3  -5    0.60    2.90
  -3  -3  -5    6.90    2.40
   3  -3  -5    6.00    3.70
   3   3   5   11.60    5.50
  -3   3  -5    9.80    2.60
  -3   3  -5   -2.20    4.20
   3  -3  -5    4.60    2.20
  -5  -3  -5    1.50    1.90
  -5   3   5    3.40    3.20
  -5  -3  -5   -4.20    3.50
   5   3  -5    1.30    3.70
   5   3  -5    5.80    5.50
  -5   3  -5    2.10    4.40
  -5   3  -5   -2.60    1.70
   7   3  -5   56.59   11.40
  -7  -3  -5   33.80    3.90
  -7   3   5   38.00    7.90
   7  -3   5   30.30    8.50
  -7  -3  -5   24.30    7.30
  -7   3  -5   34.30    9.20
   7   3   5   34.80   11.60
   9   3  -5    6.10    8.30
   9  -3   5    3.20    8.10
  -9  -3  -5   16.40    7.10
   9   3   5   30.70   10.10
   9  -3  -5   12.30    3.60
  -9   3  -5   18.00    6.50
  11  -3   5   -5.90    9.20
 -11  -3  -5    3.10    6.30
  11   3  -5   19.00    8.00
  11  -3  -5   -7.30    7.70
 -11   3  -5   13.30    6.60
  11  -3  -5   10.00    3.70
  11   3   5   10.30   11.40
   0  -4  -5   11.40    5.50
   0  -4  -5   15.00    4.00
   0  -4  -5    9.70    2.80
   0   4   5   11.30    4.30
   0   4  -5   21.60    6.60
  -2  -4  -5   36.40    3.90
  -2  -4  -5   23.10    5.00
   2   4  -5   52.69    9.00
  -2   4   5   29.90    5.70
   2  -4  -5   34.80    4.20
   2  -4  -5   40.40    6.20
   2   4   5   38.10    8.10
  -2   4  -5   33.30    9.30
   4   4  -5   98.09    9.30
   4   4  -5  107.59   13.50
  -4   4   5  115.99   10.00
  -4  -4  -5  116.09    9.80
  -4  -4  -5  112.29    6.80
  -4   4  -5  105.79    6.70
   4   4   5  129.99   13.70
   4  -4  -5  102.69    7.20
  -4   4  -5   96.29   12.50
  -6  -4  -5   10.30    2.60
  -6   4   5   13.90    5.70
   6  -4   5    6.80    5.10
  -6  -4  -5   11.80    5.40
  -6   4  -5   11.20    2.60
   6  -4  -5   18.80    3.80
   6   4   5   11.60    7.40
  -6   4  -5    4.50    6.60
   8   4  -5    4.40    6.50
  -8   4   5   11.20    5.00
  -8  -4  -5    9.60    2.60
  -8  -4  -5   19.00    6.00
   8  -4   5    9.50    7.50
  -8   4  -5    1.90    5.80
   8   4   5    5.30    7.50
   8  -4  -5   14.50    3.40
 -10  -4  -5   37.90   10.40
  10   4  -5   43.20   11.90
  10  -4   5   36.70   10.70
  10  -4  -5   43.50    5.90
 -10   4  -5   19.40    9.70
  -1  -5  -5   60.99    5.20
  -1   5   5   49.30    7.30
  -1  -5  -5   59.19    6.00
   1   5  -5   50.39   10.50
  -1   5  -5   70.79   10.90
   1   5   5   63.69    9.00
   1  -5  -5   59.79    6.40
   1  -5  -5   58.59    5.30
   1   5   5   43.60    6.30
   3   5  -5   14.40    3.70
   3   5  -5   17.20    4.00
  -3  -5  -5   22.40    3.20
   3   5  -5    6.70    5.60
   3  -5  -5   12.60    4.00
   3   5   5   16.20    5.70
  -3   5  -5   10.10    6.30
   5  -5   5    9.20    4.00
   5   5  -5   11.40    6.70
  -5  -5  -5    1.40    1.80
  -5  -5  -5    2.20    4.20
  -5   5  -5    5.70    2.20
   5   5   5   16.80    6.10
   5  -5  -5    6.30    2.40
   7   5  -5   54.29   11.30
  -7   5   5   76.39    9.30
  -7  -5  -5   75.79    5.30
  -7  -5  -5   72.89   10.10
   7  -5   5   64.59   10.50
  -7   5  -5   64.79   13.50
   7  -5  -5   57.09    5.60
   7   5   5  100.09   14.70
  -9  -5  -5   -1.00    5.80
   9  -5   5   -7.70    6.50
  -9   5   5    6.10    4.80
  -9   5  -5   -1.00    6.40
   9  -5  -5    5.80    2.70
   9   5   5   -4.60    9.70
   0  -6  -5    2.70    1.90
   0   6  -5    4.70    5.10
   2   6  -5    2.00    4.40
  -2  -6  -5    4.10    1.90
  -2  -6  -5    2.80    2.50
  -2   6   5    0.00    3.50
   2   6   5    1.80    4.50
  -2   6  -5   13.20    7.20
   2  -6  -5    1.10    2.00
  -4  -6  -5   20.90    4.70
   4   6  -5    8.20    6.50
  -4  -6  -5   23.00    3.30
   4   6  -5   11.30    5.50
  -4   6   5   22.70    5.90
   4   6   5   16.70    7.90
   4  -6  -5   18.10    5.60
   4  -6  -5   18.00    3.50
  -4   6  -5    8.20    6.00
   6  -6   5   31.20    7.40
  -6  -6  -5   27.60    3.90
   6   6  -5   35.80   11.70
  -6   6   5   46.70    7.80
   6  -6  -5   36.60    4.50
  -6   6  -5   42.60   10.50
   6   6   5   20.70    8.60
   8  -6   5   -2.60    5.90
  -8  -6  -5   -5.40    4.40
  -8   6   5   -0.10    3.90
   8   6  -5    4.20    6.80
  -8   6  -5    5.80    6.70
   8  -6  -5    1.50    2.40
   8   6   5   12.40    8.80
  10  -6   5   11.10    8.20
  10   6  -5   23.20    9.90
 -10   6   5    6.00    5.60
  10  -6  -5    3.30    3.30
  10   6   5  -16.10    9.60
 -10   6  -5    1.00    5.60
  -1  -7  -5   47.10    4.60
   1   7  -5   40.40   10.30
  -1   7   5   45.60    8.30
  -1  -7  -5   63.19    5.20
   1   7   5   50.29    9.70
   1  -7  -5   56.09    5.10
  -1   7  -5   62.89   12.80
   3   7  -5   88.09    8.10
  -3   7   5   90.29   10.60
   3   7  -5  106.39   14.50
   3   7  -5   86.99   10.00
  -3  -7  -5   97.29    6.40
  -3  -7  -5   91.09    7.80
   3  -7  -5   85.59    6.50
  -3   7  -5  111.89   15.00
   3   7   5   92.89   13.40
   5   7  -5   42.50   11.30
   5   7  -5   18.50    6.90
   5  -7   5   32.10    6.20
  -5  -7  -5   29.10    3.90
  -5   7   5   32.70    7.30
  -5   7  -5   42.30   11.00
   5  -7  -5   37.40    4.40
  -5   7  -5   32.00    4.30
   5   7   5   19.90    8.90
  -7   7   5   -4.00    4.10
   7   7  -5    3.80    7.20
  -7  -7  -5    0.40    4.50
   7  -7   5   -0.50    4.60
  -7  -7  -5    0.10    2.00
   7   7   5    7.90    7.20
   7  -7  -5   -2.20    2.00
  -7   7  -5    0.90    5.10
   9  -7   5   44.90   10.20
   9   7  -5   38.50   11.50
  -9   7   5   40.70    9.20
   9  -7  -5   38.80    5.30
   9   7   5   36.60   13.60
  -9   7  -5   47.60   11.80
   0   8  -5   19.70    7.50
   0  -8  -5   14.00    3.20
   0   8   5   11.40    5.80
  -2   8   5   33.80    7.90
  -2  -8  -5   36.30    4.20
   2   8  -5   48.30   11.20
  -2  -8  -5   29.60    5.10
  -2   8  -5   34.90   12.50
   2   8   5   38.40    9.30
   2  -8  -5   46.30    4.60
  -4  -8  -5   51.89    7.20
   4   8  -5   50.19    9.00
  -4   8   5   69.39    9.20
  -4  -8  -5   57.29    5.10
   4   8  -5   56.79   14.30
   4   8   5   82.79   13.90
   4  -8  -5   50.39    5.00
  -4   8  -5   50.29   12.00
   6  -8   5   -1.80    4.60
   6   8  -5    0.60    6.90
   6   8  -5    5.60    6.80
  -6   8   5    4.70    4.40
  -6  -8  -5    1.50    4.80
  -6  -8  -5    4.00    2.10
   6   8   5   -2.40    7.10
  -6   8  -5    0.40    5.40
   6  -8  -5    4.70    2.30
   8  -8   5   -2.50    6.00
  -8   8   5   -1.20    4.70
   8   8  -5    3.40    8.10
   8  -8  -5    1.80    2.80
   8   8   5   22.40    9.90
 -10   8   5   32.50    9.40
  10  -8   5   28.10   10.40
  10   8  -5   23.40   13.60
  10   8   5   35.30   12.60
 -10   8  -5   12.50    9.00
  -1  -9  -5   68.19    5.40
  -1   9   5   56.59    9.80
   1   9   5   65.79   12.40
  -1   9  -5   59.49   13.70
   1  -9  -5   60.99    5.20
  -3  -9  -5   31.10    5.30
  -3   9   5   21.80    7.20
   3   9  -5   32.10   10.30
   3  -9  -5   29.10    4.50
  -3   9  -5   23.60   10.10
  -5  -9  -5   77.29    8.00
  -5  -9  -5   66.69    5.10
   5   9  -5   90.89   12.60
   5   9  -5   64.99   14.20
   5   9   5   44.70   11.30
  -5   9  -5   41.80   11.50
   5  -9  -5   57.59    5.30
   7  -9   5   11.00    5.50
   7   9  -5   14.50    8.30
   7   9  -5   14.90    8.70
   7  -9  -5    8.10    2.60
  -7   9  -5   -3.30    6.20
   9  -9   5   19.90    9.10
   9   9  -5    9.30   10.60
  -9   9   5    3.40    5.30
   9   9   5   12.40    9.30
   9  -9  -5    4.30    2.90
  -9   9  -5    7.10    8.30
   0  10  -5   24.40    9.50
   0  10   5   21.40    8.50
   0 -10  -5   15.40    3.60
  -2 -10  -5    5.50    2.40
  -2  10   5    2.90    5.20
   2  10  -5    7.70    6.70
   2 -10  -5    5.30    2.50
  -2  10  -5    6.30    9.30
   2  10   5    3.20    6.30
   4  10  -5   25.00    6.20
   4  10  -5   11.50    7.00
   4  10   5   -2.60    7.50
  -4  10  -5    0.40    6.30
   6  10  -5    2.80    8.20
   6  10  -5    2.10    8.00
  -6  10   5    6.60    5.40
  -6 -10  -5   -1.50    1.90
   6 -10  -5   -0.50    1.90
  -6  10  -5   -1.10    5.90
   8  10  -5    4.10    8.80
   8 -10   5   -5.50    6.20
  -8  10   5   -5.40    4.10
   8  10  -5   -5.80    9.60
   8  10   5   -9.90    9.50
   8 -10  -5   -1.10    2.40
  -8  10  -5   -5.90    6.90
  10  10  -5    1.30   10.90
  10 -10   5    9.50    8.00
 -10  10   5   10.50    6.70
  10  10   5   20.00   11.20
  -1 -11  -5   30.90    3.90
   1  11  -5   13.60    9.20
  -1  11   5   18.10    7.90
   1  11   5   33.50    9.50
   1 -11  -5   27.00    4.60
  -1  11  -5   42.70   12.20
   3  11  -5   66.69   14.70
  -3 -11  -5   44.90    4.80
  -3  11   5   42.50   10.60
   3 -11  -5   50.99    5.00
  -3  11  -5   64.59   15.70
   5  11  -5   38.50   12.40
  -5 -11  -5   38.50    4.50
   5  11  -5   38.70   11.40
   5 -11  -5   52.69    4.80
   5  11   5   52.49   13.10
  -5  11  -5   48.60    6.80
  -5  11  -5   56.59   13.60
   7  11  -5   53.39   14.70
  -7  11   5   43.80   11.00
   7  11  -5   73.99   16.10
   7 -11  -5   53.09    5.20
   9  11  -5   17.40   13.40
   9 -11   5   19.80    9.10
   9  11  -5   23.70   12.90
   9 -11  -5   23.00    3.70
  -9  11  -5   13.40    9.20
   0  12   5   17.10    9.30
   0  12  -5   33.50   12.00
   0 -12  -5   27.30    4.00
   2  12  -5    3.90    6.90
   2  12  -5   12.70    6.10
  -2  12   5   -2.40    5.70
  -2 -12  -5    4.60    2.30
  -2  12  -5   17.80   12.10
   2 -12  -5    4.70    2.60
   2  12   5   -5.90    5.80
   4  12  -5   19.20    9.70
  -4  12   5   20.70    8.30
  -4 -12  -5   14.30    3.10
   4  12  -5   37.30    9.60
  -4  12  -5   24.50    5.10
   4 -12  -5   18.20    3.70
   4  12   5   31.00   11.60
  -4  12  -5   13.70    8.70
   6  12  -5   20.10   10.40
   6 -12  -5   36.60    5.00
  -6  12  -5   43.30   11.90
  -6  12  -5   50.19    8.00
   8  12  -5   29.50   11.20
  -8  12   5   10.40    7.40
   8  12  -5   -2.00   10.90
   8  12   5    1.90   11.50
   8 -12  -5   10.40    3.10
  -8  12  -5    1.90    7.90
   1  13  -5   24.90   10.00
  -1 -13  -5   16.90    3.30
  -1  13   5    3.30    7.10
   1  13   5    0.50    8.00
   1 -13  -5   16.40    3.30
  -1  13  -5   20.00    9.70
   3  13  -5  105.89   14.80
  -3  13   5   78.29   13.10
   3  13  -5   71.99   15.50
  -3 -13  -5   88.19    6.50
   3  13   5   94.69   15.90
   3 -13  -5   71.19    5.90
  -5  13   5    3.40    6.20
   5  13  -5    4.70    7.20
  -5 -13  -5    5.10    2.30
   5  13   5   14.90   10.50
   5 -13  -5    6.10    2.40
  -5  13  -5   -2.80    6.70
   7  13  -5   16.40   11.60
  -7  13   5   11.90    6.90
   7  13   5  -16.10    9.00
   7 -13  -5    0.20    2.40
  -7  13  -5   -8.80    5.40
  -9  13   5   15.00    7.50
   9 -13   5   12.60    9.00
   9  13  -5   32.70   16.90
   9  13  -5   16.30   10.20
   9  13   5   19.90   12.60
  -9  13  -5   19.80    8.90
   0 -14  -5    5.30    2.30
   0  14  -5    2.10    8.60
   0  14   5   10.40    7.60
  -2 -14  -5    2.00    1.80
   2  14  -5   10.60    8.00
  -2  14   5   -5.90    5.50
   2  14  -5   14.20    7.30
   2 -14  -5    1.70    2.10
  -2  14  -5    3.40   10.00
   4  14  -5   -7.30    7.10
  -4  14   5   12.40    6.50
  -4  14  -5    2.70    4.90
   4 -14  -5    7.70    2.40
   4  14   5    6.30    7.90
   6  14  -5   11.90   11.80
  -6  14   5   16.20    7.90
   6  14  -5   35.90   12.00
   6  14   5   24.70   13.10
   6 -14  -5   14.20    3.30
   8  14  -5   -0.40    9.80
   8  14  -5   -2.80   13.10
  -8  14   5    3.30    5.60
  -8  14  -5   -5.50    7.60
   8 -14  -5    1.70    2.70
   8  14   5    8.10   11.80
  -1  15   5  109.29   16.30
   1  15  -5  116.79   14.80
   1  15  -5  139.69   18.00
  -1 -15  -5   94.99    7.20
  -1  15  -5  124.59   12.50
  -1  15  -5   76.09   16.40
   1 -15  -5  109.69    7.50
   1  15   5  124.89   18.70
  -3  15   5   14.00    7.10
  -3 -15  -5    3.40    2.20
   3  15  -5    7.20    7.00
   3  15  -5   24.50    9.40
  -3  15  -5    8.40    5.10
  -3  15  -5   -3.90    9.10
   3 -15  -5    6.20    2.40
   5  15  -5   31.80   12.40
  -5  15   5   35.40    9.60
   5  15  -5   47.60   12.90
  -5  15  -5   30.10   10.80
   5  15   5   36.30   12.50
  -5  15  -5   45.20    8.00
   5 -15  -5   31.20    4.30
   7  15  -5   44.00   16.00
   7  15  -5   31.20   17.40
  -7  15   5   64.69   13.60
  -7  15  -5   43.30   10.60
   7  15   5   34.30   15.60
   7 -15  -5   49.00    5.10
  -7  15  -5   56.39   10.70
   0  16  -5   12.80   11.10
   0  16  -5    3.80    7.60
   0  16   5   18.80    8.10
   0 -16  -5   17.90    3.40
   2  16  -5   -4.30    8.70
  -2  16   5    6.80    7.40
  -2 -16  -5    3.60    2.40
   2  16  -5    6.60    8.70
  -2  16  -5    0.20   10.50
   2 -16  -5    1.00    1.90
   2  16   5   -9.30    8.60
   4  16  -5   -1.40    7.20
   4  16  -5   12.20   11.20
  -4  16   5   -6.20    6.50
  -4  16  -5   -0.80    9.50
   4 -16  -5    0.20    2.00
   4  16   5  -13.80    9.20
  -6  16   5   -8.90    6.60
   6  16  -5  -16.90   12.60
   6  16  -5    5.00    9.60
   6  16   5    0.80   11.00
   6 -16  -5    7.60    2.60
  -6  16  -5   -4.10    7.50
   1  17  -5   13.20    9.80
   1  17  -5   25.40    9.60
  -1  17   5    2.50    8.00
  -1 -17  -5   12.20    3.20
   1 -17  -5    7.20    3.10
  -1  17  -5    3.60   10.40
  -3  17   5   -7.30    7.60
   3  17  -5    6.80   10.50
   3  17  -5    1.50    9.60
   3  17   5   -7.00    9.90
  -3  17  -5   -6.10   11.10
   3 -17  -5   -0.10    2.20
   5  17  -5   10.50   13.50
  -5  17  -5   -9.70    8.90
  -5  17  -5   13.60    7.60
   5  17   5    1.30    9.00
   5 -17  -5    3.00    2.60
   7  17  -5   33.70   15.80
  -7  17   5   -3.40    6.70
   7  17  -5   21.30   12.40
   7 -17  -5    8.90    3.50
  -7  17  -5   27.80   10.10
  -7  17  -5   -6.30    7.70
   7  17   5    9.50   15.00
   0  18  -5   11.80   10.40
  -2  18  -5   45.90   17.30
   2  18   5   33.60   12.10
  -2  18  -5   30.40    9.40
   4  18  -5    8.10    9.40
   4  18  -5   25.20   12.70
   4 -18  -5    5.80    2.90
   4  18   5    1.20   10.10
  -4  18  -5   10.50    7.60
  -4  18  -5   21.60   10.10
   6  18  -5   18.40   16.80
   6  18  -5  -14.40    9.50
  -6  18   5   -4.80    7.40
  -6  18  -5    0.70    7.80
   6  18   5   -7.80   11.20
   6 -18  -5    6.70    2.80
   1  19  -5   -0.30    9.00
  -1  19   5   -5.00    8.10
   1  19  -5    3.60   10.40
  -1  19  -5   -5.40   10.90
   1 -19  -5    2.50    2.80
   1  19   5  -11.10    9.00
  -1  19  -5   18.30    9.50
   3  19  -5   18.50   11.60
  -3  19   5   43.10   12.50
   3  19  -5   26.40   15.00
   3 -19  -5   25.90    4.40
   3  19   5   29.40   13.10
  -3  19  -5    3.90   12.80
  -3  19  -5   41.90   10.50
   5  19  -5  -20.70   15.90
   5  19  -5  -13.90    8.90
  -5  19   5   -1.10    8.50
   5  19   5    9.70   11.30
   5 -19  -5   -5.30    2.50
  -5  19  -5  -13.10    8.60
  -5  19  -5    8.30   10.10
   0  20  -5   18.10   13.80
   0  20   5   48.60   14.20
   0  20  -5   44.10   13.40
  -2  20   5   10.30   10.80
   2  20  -5   17.30   12.90
   2  20  -5   -1.00    8.90
  -2  20  -5   -2.50   12.50
   2  20   5   10.10   11.70
  -4  20   5   -6.90    7.70
   4  20  -5    0.30   15.80
  -4  20  -5   -0.90    9.60
   4  20   5  -12.30   11.60
   1  21  -5    8.60   10.50
   1  21   5   16.80   10.90
  -3  21   5   -5.60    8.20
   3  21  -5   12.40   10.10
  -3  21  -5    6.20   11.50
   0  22  -5  -13.20   11.00
   0  22   5    0.90    9.90
   0   0  -6 2142.39   82.29
   0   0  -6 2241.58   74.09
  -2   0  -6  193.48   15.60
   2   0  -6  200.38   16.00
  -2   0  -6  192.88   10.40
  -4   0   6  145.19    9.80
  -4   0  -6  121.79   13.50
   4   0  -6  111.09   14.40
   4   0   6  154.58   13.60
   6   0  -6  447.26   30.40
  -6   0  -6  514.15   29.10
  -6   0  -6  471.25   18.70
   6   0   6  457.85   28.20
  -8   0  -6  104.29   14.50
   8   0   6  159.98   17.70
   8   0  -6  121.79   14.10
  -8   0  -6  123.79    6.90
  10   0  -6   95.09   15.70
  10   0   6   66.19   18.00
 -10   0  -6   78.79   14.90
  -1  -1  -6  286.57   13.50
   1   1  -6  256.97   19.30
  -1  -1  -6  241.28   17.50
  -1   1  -6  257.97   13.10
   1  -1  -6  298.77   13.90
   1  -1  -6  307.67   19.40
  -1   1  -6  260.87   19.60
  -3  -1  -6   29.70    4.60
   3   1  -6   17.90    7.80
  -3  -1  -6   16.80    6.30
  -3   1   6   22.10    4.50
   3  -1  -6   41.50    9.60
  -3   1  -6   30.00    4.20
  -3   1  -6   28.40    8.00
  -5   1   6  114.79    9.60
  -5  -1  -6  121.89   13.40
   5  -1   6   97.49   12.10
   5   1  -6   82.39   13.30
  -5  -1  -6  109.79    7.00
   5   1  -6   82.09   10.30
  -5   1  -6   90.79   12.30
   5  -1  -6   92.99   13.20
  -5   1  -6  111.79    7.00
   5   1   6  109.69   13.50
  -7  -1  -6   72.39    5.40
  -7  -1  -6   57.09   11.40
   7  -1   6   77.79   14.30
   7   1  -6   63.49   11.10
  -7   1  -6   84.09    5.90
  -7   1  -6  102.49   14.00
  -9  -1  -6   24.30    3.40
   9   1  -6   11.60    8.20
   9  -1  -6   23.60    9.90
  -9   1  -6   25.50    8.50
   0  -2  -6   51.89    5.50
   0   2  -6   48.70    9.90
   0  -2  -6   36.80    7.30
  -2  -2  -6    0.20    1.60
  -2  -2  -6   -1.30    3.50
   2   2  -6   -4.70    4.60
   2  -2  -6    3.90    2.20
   2  -2  -6    2.30    7.00
   2  -2  -6   -5.70    4.10
  -2   2  -6   -2.50    5.20
   4   2  -6   14.10    4.30
  -4  -2  -6    9.90    5.50
  -4   2   6    9.70    3.90
  -4   2  -6   12.50    3.20
   4  -2  -6   11.00    6.00
  -4   2  -6    5.30    4.90
   4   2   6    0.70    6.20
  -6  -2  -6   22.30    3.90
  -6  -2  -6   26.50    7.80
  -6   2   6   24.60    6.20
   6   2  -6   32.00    7.40
   6   2  -6    7.70    8.10
  -6   2  -6   14.80    6.90
  -6   2  -6   25.80    4.10
   6  -2  -6   23.30    8.30
   6   2   6   21.70    9.30
   8   2  -6   -6.10    5.70
  -8  -2  -6    5.40    2.30
  -8  -2  -6    0.10    5.00
   8   2   6   -1.30    9.40
  -8   2  -6    3.40    6.00
  -8   2  -6   -2.10    2.00
  10  -2   6   29.10   12.30
  10   2  -6  -11.40    8.00
  10  -2  -6    3.80    7.10
 -10   2  -6    3.00    7.50
  10  -2  -6    8.40    4.30
  10   2   6   20.50   12.50
   1   3  -6  262.47   20.30
  -1  -3  -6  237.18   15.60
  -1   3   6  252.67   14.30
  -1  -3  -6  269.87   12.80
   1  -3  -6  241.48   16.10
  -1   3  -6  261.27   20.30
   1   3   6  228.48   15.20
   1  -3  -6  257.57   12.80
  -3  -3  -6   32.00    4.10
  -3   3   6   28.20    5.90
  -3  -3  -6   16.30    5.70
   3   3  -6   32.20    9.10
  -3   3  -6   17.80    7.70
   3  -3  -6   29.90    5.30
   3  -3  -6   30.60    7.80
  -3   3  -6   18.80    4.10
  -5   3   6  186.28   13.20
  -5  -3  -6  184.88    9.70
  -5  -3  -6  201.18   15.80
   5   3  -6  196.38   13.70
   5   3  -6  201.78   19.40
   5   3   6  166.38   18.10
   5  -3  -6  178.98   10.90
  -5   3  -6  170.68   17.20
   5  -3  -6  168.38   16.00
  -5   3  -6  170.88    9.50
  -7   3   6   96.19   10.90
   7   3  -6  101.79   16.80
   7   3  -6  117.19   14.00
  -7  -3  -6   93.09   12.20
   7  -3   6  128.39   14.80
  -7  -3  -6  113.49    6.80
   7  -3  -6  100.69    8.20
   7   3   6   87.49   16.40
  -7   3  -6  108.39    6.60
  -7   3  -6  124.39   15.80
   9   3  -6   47.00   12.70
  -9   3  -6   38.90    9.70
   9  -3  -6   48.80    6.30
   0  -4  -6  170.68   12.20
   0   4   6  174.28   12.40
   0  -4  -6  171.78    9.80
   0   4  -6  161.98   17.30
  -2  -4  -6  464.15   19.80
   2   4  -6  485.35   30.00
  -2  -4  -6  423.46   23.10
  -2   4   6  519.15   23.60
   2   4   6  477.55   25.90
  -2   4  -6  510.25   30.20
   2  -4  -6  520.05   25.10
   2  -4  -6  503.15   20.70
  -4  -4  -6  243.48   16.60
   4   4  -6  301.07   16.30
   4   4  -6  231.28   21.30
  -4  -4  -6  272.27   12.50
  -4   4   6  263.87   16.20
  -4   4  -6  251.27   12.60
   4   4   6  281.87   21.00
   4  -4  -6  256.87   18.10
   4  -4  -6  248.68   13.40
  -4   4  -6  271.57   21.40
   6   4  -6  122.29   17.60
  -6  -4  -6  145.29   14.30
   6   4  -6  154.28   14.60
  -6   4   6  151.28   13.00
  -6  -4  -6  161.88    8.70
   6  -4   6  141.69   14.80
   6  -4  -6  183.28   17.20
  -6   4  -6  175.38    8.90
  -6   4  -6  155.08   16.50
   6  -4  -6  183.08   10.50
   6   4   6  174.78   19.40
   8  -4   6  152.58   17.80
  -8  -4  -6  160.08   16.80
   8   4  -6  154.68   17.70
  -8  -4  -6  192.98    9.10
   8   4   6  187.68   22.60
   8  -4  -6  183.58   11.20
  -8   4  -6  157.58   19.10
 -10  -4  -6   54.89   12.10
  10  -4   6   36.90   15.40
  10   4  -6   24.60   12.80
 -10   4  -6   38.70   11.40
  10   4   6   55.79   16.50
  -1  -5  -6   22.60    5.10
   1   5  -6   35.30    9.70
  -1   5   6   19.80    5.40
  -1  -5  -6   16.80    3.80
  -1   5  -6   22.20    8.50
   1  -5  -6   18.80    3.90
   1   5   6   20.20    6.90
   1  -5  -6   18.80    5.80
   3   5  -6  113.69   15.60
  -3  -5  -6  121.89    7.80
  -3  -5  -6  133.39   10.90
  -3   5   6  110.59   10.80
   3  -5  -6  124.19   11.50
  -3   5  -6  129.99   16.40
   3   5   6  133.39   14.90
   3  -5  -6  132.69    8.80
   5   5  -6   47.80   12.70
  -5  -5  -6   43.60    8.80
  -5  -5  -6   56.09    5.10
  -5   5   6   45.10    9.10
  -5   5  -6   62.49   12.70
   5   5   6   28.30   10.50
   5  -5  -6   51.69    9.80
   5  -5  -6   40.10    5.40
  -5   5  -6   46.50    5.20
   7   5  -6   16.90   11.30
   7   5  -6   33.90    9.20
  -7  -5  -6   21.40    3.70
  -7   5   6   24.20    6.90
   7  -5   6   30.50    8.90
   7  -5  -6   33.60    5.30
  -7   5  -6   10.70    8.40
  -7   5  -6   29.20    4.10
   9   5  -6   30.90   10.80
   9  -5   6   22.90   10.50
  -9  -5  -6   26.60    8.20
  -9   5   6   29.20    8.60
  -9   5  -6   26.40    9.30
   9   5   6   20.10   12.80
   9  -5  -6   33.60    5.30
   0   6   6  -10.10    4.80
   0   6  -6    0.90    5.70
   0  -6  -6    0.20    1.60
  -2   6   6    0.10    4.40
   2   6  -6   -3.40    5.80
  -2  -6  -6   10.60    4.00
  -2  -6  -6    6.80    2.70
   2  -6  -6    7.00    2.70
  -2   6  -6   17.00    9.20
   2  -6  -6   -1.20    3.70
   2   6   6    5.20    5.90
   4   6  -6   41.50    7.10
   4   6  -6   27.10    9.60
  -4  -6  -6   24.70    4.30
  -4  -6  -6   42.70    7.50
  -4   6   6   27.20    6.90
   4  -6  -6   27.40    7.80
  -4   6  -6   26.00    8.60
   4  -6  -6   34.30    4.90
   4   6   6   38.80   10.40
  -4   6  -6   29.20    4.80
  -6  -6  -6   23.70    6.90
   6   6  -6   32.40    8.10
  -6   6   6   14.60    6.00
  -6  -6  -6   22.70    3.70
   6   6  -6    6.10    8.10
  -6   6  -6   15.30    7.00
   6  -6  -6   16.90    7.40
   6  -6  -6   14.20    4.00
   6   6   6   22.80   11.60
  -6   6  -6   15.10    3.70
   8   6  -6    3.10    9.90
   8  -6   6    5.60    7.70
   8   6  -6   18.00    9.10
  -8  -6  -6    5.90    2.70
  -8  -6  -6    1.50    6.80
   8  -6  -6   12.80    4.10
  -8   6  -6   21.10    8.80
   8   6   6   -1.20   10.80
 -10  -6  -6    4.10    7.70
 -10   6   6   20.20    8.10
  10   6  -6   -1.50   11.00
  10  -6   6   19.30   10.80
  10   6   6   20.20   15.40
  10  -6  -6   14.20    4.40
  -1   7   6   37.70    8.50
  -1  -7  -6   35.50    4.70
   1   7  -6   40.80   10.80
  -1   7  -6   43.00   11.70
   1   7   6   34.20    6.40
   1  -7  -6   46.50    5.00
  -3   7   6  373.16   22.50
   3   7  -6  390.76   28.60
  -3  -7  -6  383.36   19.70
  -3  -7  -6  396.66   17.10
   3  -7  -6  400.46   17.80
  -3   7  -6  418.86   29.30
   3   7   6  419.16   27.50
  -5  -7  -6   91.19    6.40
  -5   7   6   73.99   10.40
  -5  -7  -6  110.39   10.90
   5   7  -6  107.19   15.80
   5   7  -6  101.89   12.50
   5  -7  -6   82.29    6.80
  -5   7  -6   68.29   14.00
  -5   7  -6   70.09    6.70
   5   7   6  121.89   16.90
   7   7  -6   50.09   15.10
  -7  -7  -6   47.20    5.40
   7   7  -6   61.09   13.20
   7  -7   6   58.59   10.80
  -7   7   6   71.59   10.20
  -7  -7  -6   68.09   11.60
  -7   7  -6   55.49   12.40
   7  -7  -6   65.59    6.50
   7   7   6   57.49   15.40
   9  -7   6   82.19   14.90
   9   7  -6   62.09   17.20
  -9   7   6   67.19   11.80
  -9  -7  -6   84.09   13.40
   9  -7  -6   65.49    7.40
  -9   7  -6   54.19   14.00
   0  -8  -6  141.79    8.70
   0   8  -6  125.89   17.20
   0   8   6  131.99   14.40
  -2   8   6  183.28   15.40
   2   8  -6  183.08   19.70
  -2  -8  -6  182.98   10.20
  -2  -8  -6  176.68   10.80
  -2   8  -6  228.98   23.50
   2  -8  -6  182.98   10.50
  -4   8   6  331.37   20.80
   4   8  -6  308.37   19.80
  -4  -8  -6  322.17   14.10
   4   8  -6  302.17   26.20
  -4  -8  -6  266.47   16.70
   4   8   6  310.17   26.10
  -4   8  -6  295.97   24.50
   4  -8  -6  315.07   14.90
   4  -8  -6  264.97   17.10
   6   8  -6  104.19   15.10
  -6  -8  -6  121.59   12.00
  -6  -8  -6  106.49    7.20
  -6   8   6  118.99   12.80
   6  -8  -6  106.49   12.10
  -6   8  -6  118.79   15.90
   6   8   6  143.69   19.40
  -6   8  -6  111.59    7.40
  -8  -8  -6   29.80    8.10
   8   8  -6   41.70   11.60
   8   8  -6   38.80   13.70
  -8   8   6   34.40    8.30
  -8   8  -6   25.60   10.60
   8   8   6   38.40   15.90
   8  -8  -6   30.40    5.30
   1   9  -6   64.49   14.40
  -1   9   6   89.89   11.90
  -1  -9  -6   86.69    6.60
   1   9   6   64.69   12.90
   1  -9  -6   83.09    6.70
  -1   9  -6   96.29   15.60
  -3   9   6   14.70    6.80
   3   9  -6   21.40    9.20
  -3  -9  -6   20.60    3.90
  -3   9  -6   18.90   11.80
   3  -9  -6   21.20    4.30
   3   9   6    9.10    8.60
   5   9  -6   43.40   11.70
  -5  -9  -6   39.50    4.70
   5  -9  -6   43.70    5.40
  -5   9  -6   55.19   12.90
   5   9   6   48.90   15.20
  -7  -9  -6   16.70    3.40
  -7  -9  -6   11.70    6.10
  -7   9   6   17.70    6.40
   7  -9   6   14.50    6.90
   7   9  -6   29.80    9.70
  -7   9  -6   25.70    8.30
   7  -9  -6   12.70    3.60
   9   9  -6   40.00   13.00
   9   9  -6   39.80   12.00
  -9   9   6   16.30    7.70
   9  -9   6   30.00    9.40
  -9   9  -6   36.70   10.70
   9  -9  -6   30.00    4.90
   0  10  -6   49.90   13.40
   0  10   6   44.50   10.30
   0 -10  -6   57.39    5.30
   2  10  -6   69.79   15.00
  -2  10   6   81.19   11.80
  -2 -10  -6   71.19    6.30
   2  10   6   67.29   14.10
  -2  10  -6   61.79   17.40
   2 -10  -6   85.89    6.80
   4  10  -6   81.59   13.00
  -4 -10  -6   60.69    5.50
  -4  10   6   41.30    9.80
   4  10  -6   55.99   14.60
  -4 -10  -6   60.09    7.60
   4  10   6   44.40   12.30
  -4  10  -6   68.99   15.90
   4 -10  -6   67.29    6.00
  -6  10   6   17.00    7.30
   6  10  -6   25.40   10.40
   6  10  -6   26.90   11.20
  -6 -10  -6   14.80    3.50
  -6  10  -6   15.80    4.00
  -6  10  -6    5.80    8.70
   6 -10  -6   12.70    3.70
  -8  10   6   11.60    6.80
   8 -10   6   26.60    8.20
   8  10  -6   18.00   11.40
  -1 -11  -6  164.28    9.80
   1  11  -6  131.19   18.50
  -1  11   6  190.38   17.50
  -1  11  -6  141.59   20.50
   1 -11  -6  183.28   10.30
   1  11   6  215.48   19.90
   3  11  -6  120.79   16.20
  -3  11   6   76.59   12.80
  -3 -11  -6   90.49    6.90
   3 -11  -6  103.99    7.50
   3  11   6   98.19   16.70
  -5  11   6  164.08   16.60
   5  11  -6  152.88   20.70
  -5 -11  -6  167.38    9.50
   5  11  -6  153.38   19.20
   5 -11  -6  185.18   10.30
  -5  11  -6  136.79   19.40
   5  11   6  132.09   21.80
   7  11  -6   14.20   12.40
   7 -11   6   41.40    9.20
  -7  11   6   40.10    9.80
   7  11  -6   48.90   13.50
   7 -11  -6   29.50    4.80
   7  11   6   29.80   14.30
   0 -12  -6  271.07   13.50
   0  12   6  266.37   22.90
   0  12  -6  284.67   26.10
  -2  12   6   78.19   13.30
   2  12  -6   70.79   16.50
  -2 -12  -6   76.59    6.40
   2 -12  -6   97.39    7.30
  -2  12  -6   57.49   18.90
   2  12   6   85.39   16.50
   4  12  -6   20.10   11.10
   4  12  -6   32.10    9.70
  -4  12   6   15.00    8.20
  -4 -12  -6   29.50    4.60
  -4  12  -6   40.50   13.00
   4 -12  -6   27.50    4.60
   4  12   6   45.00   11.30
   6 -12   6   61.89    9.90
  -6 -12  -6   55.79    5.70
  -6  12   6   50.49   11.10
   6  12  -6   73.69   14.80
   6 -12  -6   68.99    6.30
  -6  12  -6   63.49   13.70
   8  12  -6   47.80   15.10
   8  12  -6   73.29   17.40
  -8  12  -6   45.60   13.60
   8 -12  -6   58.99    6.50
   8  12   6   29.50   15.30
  -1  13   6   33.40   10.80
  -1 -13  -6   36.60    4.90
   1  13  -6   28.80   12.80
   1  13   6   59.99   12.90
  -1  13  -6   56.29   15.20
  -3  13   6   26.60    9.10
   3  13  -6   21.90    9.60
  -3 -13  -6   32.40    4.50
  -3  13  -6   29.70   13.40
   3 -13  -6   32.90    4.90
   3  13   6   26.50   10.10
   5  13  -6   16.10    9.20
  -5 -13  -6    6.60    2.80
   5  13  -6    6.00   10.10
  -5  13   6   -4.00    5.20
   5  13   6   -1.10    9.90
   5 -13  -6   -6.30    2.60
  -5  13  -6  -14.20    7.50
  -7  13   6   36.60   10.70
   7  13  -6   32.20   13.20
  -7  13  -6   23.80   11.10
   7 -13  -6   41.10    5.80
   7  13   6   41.70   15.80
   0  14   6   85.99   16.30
   0  14  -6  139.29   19.90
   0 -14  -6  115.19    8.00
   2  14  -6   52.59   13.60
  -2  14   6   44.40   10.90
  -2 -14  -6   57.99    5.50
  -2  14  -6   40.90   15.60
   2 -14  -6   52.89    5.50
  -4 -14  -6   46.60    5.10
  -4  14   6   41.40   10.90
   4  14  -6   32.60   13.50
   4  14  -6   35.60   12.10
   4 -14  -6   51.19    5.40
  -6  14   6   43.50   10.80
   6  14  -6   49.10   17.70
   6  14  -6   39.30   15.10
   6  14   6   65.89   16.20
   6 -14  -6   50.59    5.70
  -6  14  -6   31.40   12.20
  -1  15   6   77.99   16.30
  -1 -15  -6   96.49    7.20
   1 -15  -6   95.09    7.40
   1  15   6   77.99   17.20
  -1  15  -6   71.49   16.30
  -3  15   6   49.80   12.50
   3  15  -6   30.00   13.80
  -3 -15  -6   58.59    5.90
   3 -15  -6   56.19    5.70
   3  15   6   32.30   14.10
  -3  15  -6   37.70   15.20
   5  15  -6   38.30   13.70
  -5 -15  -6   20.80    4.10
   5  15  -6   29.50   13.80
  -5  15   6   26.10    8.80
   5 -15  -6   19.70    4.10
   5  15   6    8.00   11.20
   7  15  -6  142.59   22.70
   7  15  -6  180.68   29.50
  -7  15   6  126.79   16.20
   7 -15  -6  143.09    9.20
   7  15   6  162.28   26.10
   0  16  -6  -11.10    8.50
   0  16   6    2.60    7.70
   0 -16  -6    0.60    2.40
  -2 -16  -6   40.80    5.00
  -2  16   6   17.40   10.30
   2  16  -6   55.29   13.10
  -2  16  -6   47.50   16.90
   2 -16  -6   29.20    5.10
   2  16   6   52.49   15.10
   4  16  -6    2.90    7.60
  -4 -16  -6    9.70    3.20
   4  16  -6   18.40   12.20
  -4  16   6   13.10    7.40
   4 -16  -6    5.10    3.00
   4  16   6   16.70   11.50
  -4  16  -6    3.50   10.50
   6  16  -6   52.99   15.70
  -6  16   6   20.80    8.90
   6  16  -6    7.70   10.00
   6 -16  -6   17.90    4.20
  -6  16  -6    8.70    7.60
   6  16   6   26.40   13.20
  -1  17   6    4.50    8.60
   1  17  -6    3.60    8.80
  -1 -17  -6   13.50    3.70
   1 -17  -6   11.50    3.70
   1  17   6   23.30   10.50
  -1  17  -6   19.10   11.90
  -3 -17  -6   17.10    4.00
  -3  17   6   13.30    9.60
   3  17  -6   31.60   12.00
   3  17   6    8.70   11.40
  -3  17  -6   22.10   14.50
  -5  17   6   19.10    9.30
   5  17  -6   25.60   12.00
  -5  17  -6   21.40   11.10
   5  17   6   29.20   13.60
   0 -18  -6   59.59    6.00
   0  18   6   37.80   12.40
   0  18  -6   40.50   14.90
   2  18  -6   53.19   18.30
  -2 -18  -6   69.59    6.60
  -2  18   6   70.39   15.80
  -2  18  -6   75.89   20.90
   2  18   6   88.99   18.80
   2 -18  -6   79.39    6.90
  -4  18   6   48.40   11.70
   4  18  -6   71.29   16.80
   4 -18  -6   52.19    5.80
   1  19  -6   28.80   12.20
  -1  19   6   39.70   13.30
  -1 -19  -6   18.20    4.10
  -1  19  -6   28.80   13.90
   1  19   6    1.90   11.60
   1 -19  -6   25.90    4.60
  -3  19   6   39.50   12.90
   3  19  -6   83.29   15.80
  -3  19  -6  104.99   24.40
   3 -19  -6   63.39    6.40
   3  19   6   53.79   15.90
   0  20  -6   17.80   13.20
   0  20   6   14.80   11.00
   0  20  -6   13.20   12.90
   2  20  -6   11.60   11.20
  -2  20   6    8.70    9.20
   2  20   6   15.60   12.20
  -2  20  -6    9.60   17.20
   0   0  -7  463.95   20.40
   0   0  -7  432.56   27.50
   2   0  -7   11.80    6.00
  -2   0  -7    6.00    2.40
  -2   0  -7    0.60    5.50
  -4   0  -7   88.69    6.90
   4   0  -7   68.79   13.80
  -4   0  -7   55.79   11.20
   6   0   7  169.18   19.70
   6   0  -7  190.18   20.30
  -6   0  -7  192.58   18.00
   6   0  -7  179.18   16.20
  -6   0  -7  188.58   10.00
  -8   0  -7   12.90    3.70
   8   0  -7    4.60    8.10
   8   0  -7   23.80   11.70
  -1  -1  -7    6.90    3.10
   1   1  -7   14.10    6.90
   1  -1  -7    2.20    2.60
   1  -1  -7    6.20    5.50
  -1   1  -7    4.50    2.70
  -1   1  -7    2.60    6.90
   3   1  -7   11.70    6.90
  -3   1   7   16.50    3.90
   3  -1  -7    9.50    6.80
  -3   1  -7   14.80    3.40
  -3   1  -7   14.40    6.50
  -5  -1  -7    5.50    7.10
  -5   1   7   10.40    5.00
   5   1  -7   14.80    8.90
  -5  -1  -7    8.30    3.40
   5  -1  -7   20.80    9.80
  -5   1  -7   16.90    3.70
  -5   1  -7   15.40    6.50
   5   1   7   32.00    9.30
   7   1  -7   -9.40    7.20
   7   1  -7    8.40    7.40
  -7  -1  -7   -1.80    2.50
  -7  -1  -7   -1.50    6.50
   7  -1  -7   22.70    8.90
  -7   1  -7    2.80    6.90
   7   1   7    5.10   11.00
  -7   1  -7    4.40    3.30
   9  -1   7    0.10   11.60
   9   1  -7   12.70   10.30
   9   1  -7    4.90    8.90
  -9  -1  -7    6.10    6.90
  -9  -1  -7    4.50    3.20
  -9   1  -7   -2.90    7.00
   9  -1  -7   16.90   10.90
   9  -1  -7    3.30    8.50
   0  -2  -7   11.20    3.40
   0   2  -7   -0.70    6.80
   0  -2  -7   12.10    7.30
  -2   2   7    1.00    3.10
  -2  -2  -7   -0.90    4.70
   2   2  -7    1.20    5.90
   2  -2  -7    4.00    5.80
  -2   2  -7    6.70    6.90
  -2   2  -7   -4.50    2.40
   4   2  -7   17.40    7.80
  -4   2   7    3.00    3.80
  -4  -2  -7   -5.00    4.30
   4   2   7    2.20    6.70
  -4   2  -7   -2.10    6.20
   4  -2  -7   -2.70    5.40
   4  -2  -7    4.50    2.70
  -4   2  -7    5.40    3.10
  -6  -2  -7    7.70    2.90
  -6  -2  -7    0.00    6.20
   6   2  -7   16.70    6.20
  -6   2   7    8.20    5.30
   6   2  -7    2.00    7.80
  -6   2  -7    8.00    3.10
   8   2  -7    3.50    8.60
   8   2  -7  -12.30    7.50
   8  -2  -7   -2.00    3.40
  -8   2  -7  -10.30    6.40
  -8   2  -7   -1.30    2.30
   8  -2  -7   -3.20    8.20
  -1  -3  -7   77.49    6.70
  -1   3   7   73.99    7.90
   1   3  -7   91.09   14.20
  -1  -3  -7   53.99   10.60
   1  -3  -7   72.89    6.70
  -1   3  -7   75.39   14.90
   1  -3  -7   89.29   10.90
  -3  -3  -7   10.90    3.20
  -3  -3  -7   -2.20    4.90
   3   3  -7    4.20    5.80
   3   3   7    0.50    5.80
   3  -3  -7    0.90    2.50
  -3   3  -7    3.40    3.00
   3  -3  -7   -2.80    5.60
  -3   3  -7    3.90    6.60
  -5  -3  -7    5.40    7.00
  -5   3   7   17.50    6.10
   5   3  -7   34.50    7.20
   5   3  -7   35.60   11.80
  -5  -3  -7   18.30    4.10
   5  -3  -7   29.30    5.50
  -5   3  -7   31.40    9.60
   5   3   7   20.60    9.70
  -5   3  -7   21.60    4.40
   5  -3  -7   32.10   10.40
   7   3  -7   33.30    9.70
  -7   3   7   23.90    7.40
   7   3  -7   36.60   11.50
  -7  -3  -7   29.90    9.20
   7   3   7   30.00   12.50
  -7   3  -7   26.20    4.20
  -7   3  -7   26.80   10.00
   7  -3  -7   30.00    5.70
  -9  -3  -7   22.40    8.60
   9  -3   7   27.20   12.80
  -9  -3  -7   12.40    3.60
   9  -3  -7   19.90   11.20
   9   3   7   10.60   14.10
  -9   3  -7   11.60    7.20
   9  -3  -7    3.40    4.30
   0   4   7   18.70    4.60
   0  -4  -7   11.00    3.60
   0   4  -7    2.30    6.80
   2   4  -7  372.96   27.00
  -2  -4  -7  310.47   19.40
  -2  -4  -7  306.57   15.20
  -2   4   7  318.87   18.00
  -2   4  -7  333.97   26.70
   2   4   7  338.47   20.20
   2  -4  -7  321.17   16.00
   2  -4  -7  333.37   20.70
  -4  -4  -7   80.39   12.70
  -4  -4  -7   85.69    6.70
  -4   4   7   78.79    9.50
   4   4  -7   66.09   14.90
  -4   4  -7   85.39    7.30
   4  -4  -7   71.69    7.30
  -4   4  -7  108.19   14.10
   4  -4  -7   83.19   12.40
   4   4   7   60.69   13.10
  -6   4   7   -0.90    5.50
   6   4  -7    4.10    7.90
  -6  -4  -7    7.40    7.00
  -6  -4  -7    9.60    2.80
   6   4  -7    1.50    6.90
   6  -4  -7    6.80    8.00
  -6   4  -7    9.10    3.30
  -6   4  -7    7.50    6.80
   6   4   7   14.10   11.30
   6  -4  -7    3.80    3.40
  -8  -4  -7  117.89   15.20
   8   4  -7   76.19   18.10
  -8   4   7  111.99   13.30
   8   4  -7  101.69   17.20
   8  -4   7  111.89   18.10
  -8  -4  -7  108.19    7.30
   8  -4  -7  103.49    8.90
  -8   4  -7  120.09   16.20
  -8   4  -7   89.49    6.90
   8   4   7   90.39   19.20
   8  -4  -7   82.59   16.40
   1   5  -7    2.30    7.20
  -1  -5  -7    1.60    2.30
  -1   5   7    7.10    4.80
   1  -5  -7    1.30    1.90
   1   5   7   -0.30    5.10
  -1   5  -7   -2.70    7.50
   3   5  -7  130.69   16.80
  -3  -5  -7  110.09   11.50
  -3   5   7  110.59   11.10
  -3  -5  -7   99.39    7.80
  -3   5  -7  112.09    8.40
   3   5   7  122.19   14.90
   3  -5  -7  103.99   12.80
  -3   5  -7  118.99   17.80
   3  -5  -7  116.39    8.70
  -5   5   7    9.20    4.90
   5   5  -7   -3.40    6.30
  -5  -5  -7    2.80    5.60
  -5  -5  -7    5.20    2.60
   5  -5  -7    2.60    3.20
  -5   5  -7    3.20    7.70
  -5   5  -7    7.60    3.20
   5  -5  -7    7.20    7.40
   5   5   7   14.90   10.00
   7   5  -7    1.40    8.30
  -7  -5  -7    8.70    6.60
   7   5  -7   -0.30    8.60
  -7   5  -7    6.80    7.20
   7  -5  -7    4.30    8.50
   7  -5  -7   -1.10    3.40
   9   5  -7  -19.80    9.30
  -9  -5  -7  -13.30    6.40
  -9  -5  -7   -0.60    3.10
   9   5  -7   -0.90    9.90
   9   5   7   29.40   14.60
   9  -5  -7  -21.90   10.10
   9  -5  -7    0.30    3.80
   0  -6  -7    2.90    3.60
   0   6   7    3.90    4.90
   0  -6  -7   -1.20    2.20
   0   6  -7    7.90    7.10
  -2   6   7   17.40    5.70
  -2  -6  -7   14.80    4.60
   2   6  -7   11.30    9.00
   2  -6  -7   11.20    3.30
   2   6   7   15.50    7.60
  -2   6  -7   20.10   11.30
   2  -6  -7    3.60    5.50
  -4  -6  -7   10.00    5.70
   4   6  -7   11.70    6.90
  -4  -6  -7    1.60    2.20
  -4   6   7    2.00    5.20
   4   6   7   -0.50    8.80
   4  -6  -7    7.50    6.60
   4  -6  -7    0.40    2.70
  -4   6  -7    7.50    6.80
  -6  -6  -7    1.10    5.60
  -6   6   7   11.20    5.40
   6   6  -7    8.20    7.40
   6  -6  -7   11.50    3.70
   6  -6  -7   17.00    7.70
  -6   6  -7   11.00    6.90
  -6   6  -7    6.30    3.10
  -8  -6  -7    2.60    3.00
  -8  -6  -7    6.20    7.00
   8  -6  -7   -3.20    3.20
  -8   6  -7   -3.40    7.60
   8  -6  -7    1.30    8.40
  -1  -7  -7   15.50    4.70
   1   7  -7   10.50    7.80
  -1  -7  -7   14.20    3.80
   1   7   7   28.60    7.50
   1  -7  -7    7.40    3.10
  -1   7  -7   30.80   11.40
  -3  -7  -7  183.48   10.60
  -3  -7  -7  177.98   13.10
   3   7  -7  146.69   19.80
  -3   7   7  168.78   15.30
  -3   7  -7  192.08   23.00
   3  -7  -7  206.68   11.70
   3   7   7  187.78   19.40
  -5  -7  -7   -2.10    2.50
   5   7  -7    3.00    6.80
  -5  -7  -7   -9.30    5.30
   5   7  -7   -8.10    8.30
   5   7   7    5.30   10.80
  -5   7  -7    6.60    3.20
  -5   7  -7   -4.70    7.20
   5  -7  -7   -1.20    2.80
   5  -7  -7    7.20    6.50
  -7  -7  -7   35.10    4.70
   7   7  -7   11.30   10.80
   7   7  -7   21.90   11.70
  -7  -7  -7   23.90    8.20
   7  -7  -7   30.20    5.50
  -7   7  -7   16.90    8.80
   7  -7  -7   28.10    8.90
  -7   7  -7   32.10    4.70
   0   8  -7   39.50   14.00
   0  -8  -7   45.00    5.20
   0   8   7   40.80   10.40
  -2  -8  -7   22.90    5.40
   2   8  -7   31.50   10.30
  -2  -8  -7   23.90    4.70
  -2   8   7   11.10    7.20
   2   8   7    7.80    8.70
   2  -8  -7   24.90    4.80
  -2   8  -7    0.50   13.70
  -4  -8  -7   64.79    6.10
  -4  -8  -7   58.19    8.60
   4   8  -7   44.30   14.20
  -4   8   7   69.99   11.20
  -4   8  -7   59.29   13.80
   4  -8  -7   64.89    6.70
   4   8   7   55.99   14.60
  -6  -8  -7   17.60    4.00
   6   8  -7   38.30   10.80
   6   8  -7   33.40   12.20
  -6  -8  -7   33.80    8.50
   6   8   7   14.40   13.10
  -6   8  -7   19.40    5.00
   6  -8  -7   37.00   10.90
   8   8  -7   23.60    9.40
  -8   8   7    3.50    5.80
   8   8  -7   -8.00   11.90
  -8  -8  -7    8.10    2.90
   8   8   7    8.00   14.40
   8  -8  -7   10.50    8.30
  -8   8  -7   -2.00    8.10
   8  -8  -7    4.80    3.70
  -1  -9  -7    5.20    3.10
  -1   9   7    3.50    7.10
   1  -9  -7    6.30    3.10
   1   9   7   -1.60    7.40
  -1   9  -7  -16.00   10.20
   3   9  -7    6.30    8.80
  -3  -9  -7    8.40    2.80
  -3  -9  -7   12.80    4.80
   3   9   7   18.00   10.50
  -3   9  -7   11.20   11.70
   3  -9  -7   15.70    4.20
   5   9  -7   41.90   14.10
  -5   9   7   44.30    9.50
  -5  -9  -7   40.60    7.70
  -5  -9  -7   36.10    4.80
   5  -9  -7   28.80    5.40
  -5   9  -7   23.70    5.20
   5   9   7   37.50   12.50
  -5   9  -7   29.90   11.50
   7   9  -7   -2.50    9.00
   7   9  -7   16.10   10.00
  -7  -9  -7    4.90    2.90
   7   9   7    5.20   13.00
  -7   9  -7   -0.30    6.80
   7  -9  -7    2.40    3.60
   7  -9  -7    4.90    7.30
   0  10   7    1.50    7.10
   0 -10  -7    0.40    2.40
   0  10  -7   17.30    9.10
  -2  10   7   13.20    6.60
   2  10  -7    4.90    6.80
  -2  10  -7   -5.40   11.80
   2  10   7   15.60    9.40
  -4  10   7   17.50    6.90
  -4 -10  -7    7.20    3.10
  -4 -10  -7   12.20    4.80
   4  10  -7    4.30    8.10
   4 -10  -7    2.60    2.60
  -4  10  -7   -0.70    8.40
   4  10   7    3.60    9.80
  -6 -10  -7    4.80    2.90
  -6 -10  -7    0.00    6.20
   6  10  -7   10.90    8.40
  -6  10  -7    0.00    6.30
  -6  10  -7    0.30    3.80
   6  10   7    5.30   12.90
  -8 -10  -7    5.60    3.10
   8  10  -7    5.60    9.80
  -8  10  -7    1.60    7.90
   8  10   7    0.40   13.60
   8 -10  -7    5.50    3.80
  -1 -11  -7   46.90    5.60
   1  11  -7   40.50   13.70
  -1  11  -7   41.60   14.10
   1 -11  -7   43.60    5.40
   1  11   7   37.10   11.10
   3  11  -7   -1.20    7.50
  -3 -11  -7    1.70    2.30
  -3  11   7    0.30    5.50
  -3  11  -7   -5.60    8.80
   3 -11  -7   -0.60    2.50
   3  11   7  -18.10   10.30
  -5 -11  -7  107.09    7.70
   5  11  -7   83.59   15.00
   5  11  -7   73.19   17.10
   5  11   7   91.09   20.50
   5 -11  -7  109.69    8.60
  -5  11  -7   66.09   16.10
   7  11  -7    9.90    9.30
  -7  11   7    5.30    7.60
  -7 -11  -7    2.10    2.90
   7 -11  -7    3.80    3.50
   7  11   7  -18.10   13.70
  -7  11  -7   13.30    7.30
   0 -12  -7   70.09    6.90
   0  12  -7   72.19   17.10
   2  12  -7   -5.50    8.20
   2  12   7   11.50   10.00
   2 -12  -7    5.00    2.70
  -4 -12  -7    8.00    2.60
  -4  12   7   -4.90    6.60
   4  12  -7   -0.20    8.70
   4  12   7   25.90   12.50
  -4  12  -7   23.00   10.00
   4 -12  -7    7.40    3.10
  -6 -12  -7   28.90    5.00
   6  12  -7   38.20   14.30
  -6  12   7   11.30    7.90
   6  12  -7   19.40   12.50
   6 -12  -7   24.90    4.90
  -6  12  -7   26.20    6.00
  -6  12  -7   23.60   11.60
  -1  13   7  -11.40    7.80
  -1 -13  -7   -1.00    2.30
   1  13  -7  -10.00    7.20
  -1  13  -7    1.20    9.10
   1  13   7    5.60    7.50
  -3 -13  -7    0.80    2.70
   3  13  -7    4.20    8.10
  -3  13  -7  -14.30   11.40
   3 -13  -7   -5.30    2.60
   5  13  -7    1.20    8.00
   5  13  -7   -4.00   11.60
  -5 -13  -7    0.90    2.60
  -5  13  -7   -7.50    9.40
   5 -13  -7    9.50    3.50
   5  13   7   -3.90   12.00
   7  13  -7   13.00   15.60
  -7  13   7   11.80    8.20
   7  13   7   29.20   16.80
   7 -13  -7   13.90    4.50
   0 -14  -7   37.90    5.00
   0  14   7   20.10   11.20
   0  14  -7   24.70   13.50
   2  14  -7   19.70    9.40
  -2  14  -7   25.80   13.70
   2  14   7   30.90   11.50
  -4 -14  -7   13.90    3.90
   4 -14  -7   10.60    3.80
  -4  14  -7   25.40   11.60
   4  14   7   12.00   12.60
   6  14  -7   31.80   14.60
  -6 -14  -7   12.00    3.70
  -6  14   7   18.70    7.90
   6  14   7  -15.00   14.30
  -6  14  -7    7.70   10.50
   6 -14  -7   12.80    4.30
  -1 -15  -7   34.40    5.60
  -1  15  -7   50.49   16.40
   1 -15  -7   48.10    5.60
   3  15  -7   -7.80    9.80
  -3  15   7    0.10    8.20
   3 -15  -7    8.40    3.70
  -3  15  -7    3.00   13.60
   3  15   7   16.60   12.20
   5  15  -7   30.20   11.70
  -5  15   7   15.20    8.10
   5  15   7    5.90   12.30
   0  16  -7  -21.00   10.00
   0 -16  -7   -0.60    2.30
   0  16   7   -3.00   10.40
   2  16  -7   12.80   11.30
  -2 -16  -7   21.20    4.00
  -2  16   7   30.30    9.60
   2 -16  -7   19.00    4.10
  -2  16  -7   12.90   16.00
  -4 -16  -7    3.60    3.00
  -4  16   7   15.40    8.70
   4  16   7   40.50   15.00
  -4  16  -7   10.20   11.60
   4 -16  -7    8.40    3.10
  -1 -17  -7    5.30    3.10
   1  17  -7   10.30    9.90
  -1  17   7    2.50    8.40
   1 -17  -7    0.70    2.90
  -1  17  -7  -19.80   10.90
   1  17   7    6.90   10.30
   3  17  -7   -3.40    9.90
  -3  17   7   14.80    8.70
  -3  17  -7   25.80   13.50
   0  18   7   33.50   11.30
   0 -18  -7   21.30    4.60
   0  18  -7   31.70   13.20
   2  18  -7    9.90   11.90
  -2  18   7   22.50   11.00
  -2 -18  -7   28.80    5.10
  -2  18  -7   42.80   20.80
   2  18   7   24.50   12.60
   2 -18  -7   25.20    4.90
   0   0  -8 1080.69   41.70
   0   0  -8 1099.09   52.69
  -2   0  -8   80.99   14.80
  -2   0  -8   85.09    7.60
   2   0  -8   76.89   15.40
   2   0  -8   70.69    7.40
  -4   0  -8   78.99    7.60
   4   0  -8   61.29   15.70
  -4   0  -8  104.69   14.70
   6   0  -8  329.37   21.40
  -6   0  -8  285.37   14.30
  -6   0  -8  264.57   24.00
   6   0  -8  292.97   28.20
  -8   0  -8   32.00   11.00
  -8   0  -8   42.70    6.00
   8   0   8   19.90   17.70
   8   0  -8   60.69   14.50
   8   0  -8   39.80   13.70
   1   1  -8  194.38   20.80
  -1  -1  -8  199.68   12.10
  -1  -1  -8  180.48   19.50
   1   1  -8  227.58   13.40
  -1   1  -8  218.88   12.50
  -1   1  -8  195.28   22.60
   1  -1  -8  164.48   20.00
   1  -1  -8  211.38   13.00
   3   1  -8    6.50   10.20
  -3  -1  -8   16.80    8.70
   3  -1  -8   17.80   10.40
  -3   1  -8   23.20    9.70
  -3   1  -8   30.70    5.30
   5   1  -8  118.59   18.50
   5   1  -8  100.29   11.80
  -5  -1  -8  131.19    8.80
   5  -1  -8  110.39   10.10
  -5   1  -8  111.19   15.50
  -5   1  -8   88.79    8.10
   5  -1  -8  115.89   18.10
   7   1  -8   64.99   13.30
   7   1  -8   50.59   13.60
  -7  -1  -8   62.49   13.10
  -7  -1  -8   42.80    6.30
   7  -1  -8   44.60   12.40
   7   1   8   35.50   16.70
   7  -1  -8   46.60    7.70
  -7   1  -8   46.00    6.40
   7  -1  -8   51.79   13.20
   0  -2  -8  106.79   16.00
   0   2  -8  101.79   18.50
   0  -2  -8   91.69    8.30
   0   2  -8   96.59    8.60
   2   2  -8   35.50   11.70
  -2  -2  -8   28.60    5.30
  -2  -2  -8   26.30    8.90
   2  -2  -8   37.90   11.70
  -2   2  -8   30.80    5.50
   2  -2  -8   22.10    4.90
  -2   2  -8   16.00   10.50
   4   2  -8   18.70   11.70
  -4  -2  -8   35.50    9.00
  -4   2   8   34.50    7.00
  -4  -2  -8   38.20    5.50
  -4   2  -8   16.70    9.30
   4  -2  -8   17.00   11.60
  -4   2  -8   36.30    5.80
   4  -2  -8   29.20    5.90
   6   2  -8   58.99   10.60
  -6  -2  -8   42.80   12.10
   6   2  -8   36.30   14.70
  -6  -2  -8   49.10    6.30
   6  -2  -8   38.90    7.40
   6  -2  -8   41.70   15.70
   8   2  -8    5.30   10.60
   8  -2   8   40.70   16.20
  -8  -2  -8   11.00    3.80
  -8  -2  -8   18.90    8.80
   8   2  -8   10.80   11.00
   8  -2  -8   31.70   10.50
  -8   2  -8    6.30    9.70
   8  -2  -8   13.40    5.50
   8   2   8   21.50   16.80
  -8   2  -8    2.30    3.80
   8  -2  -8    1.40   11.40
  -1  -3  -8  191.78   11.70
   1   3  -8  191.58   21.50
  -1  -3  -8  187.48   17.30
  -1   3  -8  182.78   12.10
   1  -3  -8  178.98   11.70
  -3  -3  -8   28.40    9.00
  -3  -3  -8   50.99    6.00
  -3   3  -8   39.20   10.90
   3  -3  -8   40.90    6.00
  -3   3  -8   41.20    5.90
   3  -3  -8   50.09   12.70
  -5  -3  -8  118.49   15.40
  -5   3   8  141.19   11.90
  -5  -3  -8  117.39    8.90
   5   3  -8  114.49   20.40
   5  -3  -8  107.79   17.70
  -5   3  -8  118.09   16.90
   5  -3  -8  134.99   10.50
  -5   3  -8  149.29    9.60
  -7  -3  -8   83.39    7.30
   7   3  -8   70.19   16.10
   7   3  -8  102.09   15.20
  -7  -3  -8  102.59   16.50
  -7   3  -8   84.89    7.70
   7   3   8   94.99   18.30
   0   4  -8   82.09   16.50
   0  -4  -8   59.19    7.00
   0  -4  -8   76.29   11.90
   2   4  -8  281.47   25.70
  -2  -4  -8  263.17   19.50
  -2  -4  -8  272.17   14.50
  -2   4   8  297.87   16.20
   2  -4  -8  243.08   20.40
   2  -4  -8  265.87   15.10
  -2   4  -8  318.97   15.70
  -2   4  -8  256.17   25.50
   4   4  -8  160.38   20.30
  -4  -4  -8  137.39   15.60
  -4   4   8  152.28   12.70
  -4  -4  -8  133.99    9.70
  -4   4  -8  131.69   18.00
   4  -4  -8  147.19   18.70
  -4   4  -8  151.98   10.10
   4  -4  -8  152.78   11.10
   6   4  -8   85.49   14.20
   6   4  -8   65.19   18.30
  -6  -4  -8   93.29   14.90
  -6  -4  -8   85.69    7.60
  -6   4   8   83.69   11.40
   6   4   8  103.39   18.90
  -6   4  -8   88.59    7.80
   6  -4  -8   82.89    8.40
  -8  -4  -8   90.79    7.80
  -8  -4  -8  110.09   17.50
   8  -4  -8  119.09   19.50
  -8   4  -8   94.89    8.00
   8   4   8   82.09   22.20
  -8   4  -8   79.69   17.50
  -1   5   8   37.40    7.50
   1   5  -8   33.00   11.50
  -1  -5  -8   22.80    7.20
   1  -5  -8   32.90    8.30
   1  -5  -8   35.80    6.20
  -1   5  -8   16.30   12.10
  -3   5   8  182.48   13.90
  -3  -5  -8  166.98   10.40
   3   5  -8  180.48   21.20
  -3  -5  -8  176.78   15.70
   3  -5  -8  158.18   10.90
   3   5   8  130.79   18.10
   3  -5  -8  139.99   15.90
  -3   5  -8  152.98   20.30
  -3   5  -8  135.69   10.70
  -5  -5  -8   27.50    5.10
  -5   5   8   28.50    7.60
   5   5  -8   19.70   12.60
  -5  -5  -8   11.40    8.40
   5  -5  -8   24.10    6.10
   5  -5  -8   37.40   12.90
  -5   5  -8   35.50   10.60
  -5   5  -8   32.00    6.10
  -7   5   8   21.20    8.60
  -7  -5  -8   26.70    9.50
  -7  -5  -8   38.70    5.60
   7   5  -8   44.90   13.90
   7  -5  -8   37.90    6.70
   7  -5  -8   38.70   15.90
   7   5   8   58.69   17.00
   0   6   8   22.60    6.90
   0  -6  -8   29.10    7.10
   0  -6  -8   18.40    4.40
   0   6  -8   16.80   11.10
   2   6  -8   46.30   14.00
  -2   6   8   72.29   10.70
   2   6   8   56.99   11.10
   2  -6  -8   55.79   10.70
   2  -6  -8   56.39    6.70
  -2   6  -8   58.89   16.20
   4   6  -8   30.60   11.70
  -4   6   8   38.00    9.70
  -4   6  -8   53.49   13.70
  -4   6  -8   42.30    6.60
   4  -6  -8   35.70   10.90
   4   6   8   32.50   13.30
  -6  -6  -8   41.00    5.40
   6   6  -8   34.00   14.20
   6   6  -8   49.99   11.40
  -6  -6  -8   26.90   10.20
   6   6   8   -3.30   14.30
  -6   6  -8   19.50   10.10
  -6   6  -8   27.00    5.80
   6  -6  -8   29.70    6.20
  -1  -7  -8   40.10    5.70
  -1  -7  -8   52.19    8.10
   1   7  -8   59.29   14.90
   1  -7  -8   54.39    6.30
  -1   7  -8   71.79   18.30
   1   7   8   74.09   12.60
   3   7  -8  209.58   25.40
  -3  -7  -8  249.78   13.80
  -3  -7  -8  257.07   17.50
  -3   7   8  290.77   19.70
   3  -7  -8  263.17   14.80
  -3   7  -8  258.57   27.70
   3   7   8  281.37   24.00
  -5  -7  -8   78.69   13.00
  -5  -7  -8   59.79    6.70
   5   7  -8   56.89   16.30
  -5   7  -8   41.40   13.80
  -5   7  -8   68.69    8.20
   5  -7  -8   65.79    7.80
   5   7   8   87.39   16.60
   5  -7  -8   96.09   15.30
  -7  -7  -8   54.49   11.90
   7   7  -8   35.40   16.80
  -7  -7  -8   41.00    6.00
  -7   7  -8   26.30   10.30
   7  -7  -8   49.50    7.00
  -7   7  -8   41.10    6.60
   0  -8  -8   77.09    7.10
   0   8   8   83.39   13.90
   0   8  -8   86.59   18.50
  -2  -8  -8  105.19    8.60
   2   8  -8  115.39   19.00
  -2   8   8  126.39   14.20
  -2   8  -8   83.79   20.40
   2   8   8  108.49   17.20
   2  -8  -8  115.89    9.00
  -4   8   8  185.28   16.00
   4   8  -8  126.29   21.20
  -4  -8  -8  151.88   14.80
  -4  -8  -8  139.09   10.00
  -4   8  -8  178.48   22.00
   4  -8  -8  155.98   11.10
  -6  -8  -8   57.29    6.40
  -6  -8  -8   56.19   11.40
   6   8  -8   40.70   16.20
  -6   8  -8   58.09    7.30
   6  -8  -8   85.89   16.70
   6   8   8   70.89   18.10
   6  -8  -8   64.49    7.60
   1   9  -8   81.49   18.80
  -1  -9  -8   94.99    7.90
   1   9   8   74.69   13.40
  -1   9  -8   69.39   18.50
   1  -9  -8   74.79    7.50
   3   9  -8   21.00    9.80
  -3   9   8   28.30    8.70
  -3  -9  -8   22.70    4.30
   3  -9  -8   15.40    4.60
   3   9   8   17.80   11.80
  -3   9  -8    2.80   10.10
   5   9  -8   55.29   15.70
  -5  -9  -8   48.80    6.10
  -5   9   8   51.39   11.40
  -5  -9  -8   68.59   11.20
  -5   9  -8   33.40   13.70
   5   9   8   69.19   17.50
   5  -9  -8   71.79    7.70
  -7   9   8    1.40    7.30
   7   9  -8  -27.90   13.20
   7   9  -8  -18.10   10.20
  -7   9  -8   -8.60    7.70
   7   9   8   -5.40   15.60
  -7   9  -8    9.50    5.00
   0  10  -8   83.49   19.00
   0 -10  -8   77.39    7.40
   0  10   8  109.39   15.90
  -2 -10  -8   55.09    6.60
  -2  10   8   71.19   13.30
   2  10  -8   75.49   17.10
  -2  10  -8   54.89   19.20
   2 -10  -8   62.39    6.80
   2  10   8   58.89   13.10
  -4  10   8   63.39   12.90
  -4 -10  -8   66.19    6.80
  -4 -10  -8   69.89   10.40
  -4  10  -8   45.80   14.60
   4  10   8   64.99   16.80
   4 -10  -8   79.19    7.60
  -6 -10  -8   28.00    5.20
   6  10  -8   19.80   13.00
  -6  10   8   36.10   10.70
   6 -10  -8   29.90    6.00
  -1  11   8  111.79   17.40
   1  11  -8   86.19   21.10
  -1 -11  -8  126.99    9.40
   1  11   8  152.38   20.10
   1 -11  -8  146.39   10.10
  -1  11  -8  142.79   22.90
  -3 -11  -8   82.99    7.00
   3  11  -8   60.49   15.30
   3  11   8   78.29   16.20
  -3  11  -8   54.39   18.90
   3 -11  -8   72.09    7.60
   5  11  -8   92.59   20.40
  -5  11   8  158.68   17.50
  -5 -11  -8  124.99    8.90
   5  11   8   95.89   21.60
   5 -11  -8  118.59    9.70
  -5  11  -8   88.89   20.20
   0  12  -8  123.29   23.80
   0 -12  -8  163.98   10.80
   0  12   8  180.48   21.40
   2  12  -8   26.90   12.20
  -2  12   8   50.79   11.90
  -2 -12  -8   32.20    5.80
  -2  12  -8   25.80   17.70
   2  12   8   39.80   12.40
   2 -12  -8   29.00    5.40
  -4 -12  -8   15.50    4.30
  -4  12   8   36.10   10.90
   4  12  -8   38.00   13.30
   4  12   8   27.00   13.90
   4 -12  -8   26.20    5.50
  -4  12  -8   24.40   12.70
  -1 -13  -8   44.30    5.80
  -1  13   8   24.50   11.30
   1  13  -8   30.90   13.00
  -1  13  -8   37.00   15.50
   1  13   8   15.90   12.40
   1 -13  -8   42.80    6.00
  -3 -13  -8   20.10    4.80
  -3  13   8   44.80   11.20
   3  13  -8   27.40   14.00
  -3  13  -8   24.60   16.10
   3 -13  -8   23.30    5.40
   5  13  -8  -10.40    8.60
  -5 -13  -8    4.70    3.10
  -5  13   8   -7.00    7.90
  -5  13  -8   20.00   10.50
   5  13   8  -14.50   15.80
   5 -13  -8    9.60    3.80
   0  14  -8   58.89   17.90
   0 -14  -8   62.99    7.00
   0  14   8   74.69   16.80
   2  14  -8   66.09   17.20
  -2 -14  -8   68.59    7.10
  -2  14  -8   54.09   20.50
   2  14   8   46.00   15.70
   2 -14  -8   63.89    7.20
   4  14  -8   37.70   14.90
  -4  14   8   55.09   14.10
  -4 -14  -8   39.40    5.90
   4 -14  -8   63.49    7.10
   4  14   8   64.49   18.60
  -4  14  -8   60.59   16.10
  -1 -15  -8   86.69    7.90
   1  15   8   64.39   18.10
  -1  15  -8   74.49   21.10
   1 -15  -8   82.19    7.80
   3  15  -8    6.00   12.60
  -3 -15  -8   28.60    5.70
  -3  15   8   27.40   12.90
  -3  15  -8    9.90   15.40
   0 -16  -8   -3.20    2.70
  -2 -16  -8   20.20    4.70
  -2  16   8   25.60   11.30
   2  16  -8    3.40   12.50
  -2  16  -8   61.99   20.20
   2 -16  -8   26.50    5.40
   2  16   8   17.40   13.30
   0   0  -9   -3.60   10.00
  -2   0  -9    4.60    3.60
   2   0  -9    7.60    9.30
  -2   0  -9   17.10    8.80
   4   0  -9    1.90   11.00
  -4   0  -9   10.80    8.90
  -4   0  -9    6.50    3.80
  -6   0  -9    1.40    9.20
   6   0  -9    3.10    4.70
   6   0  -9   -8.70   12.30
  -6   0  -9    8.30    4.00
   1   1  -9   11.60    4.40
  -1  -1  -9   15.70   10.10
  -1  -1  -9    8.70    3.90
   1   1  -9  -14.30    8.60
   1  -1  -9    9.30    4.30
  -1   1  -9   -1.20    3.20
  -1   1  -9  -10.70    9.00
   1  -1  -9    1.80   10.70
   3   1  -9   -2.50    3.70
   3   1  -9   12.60   10.60
  -3  -1  -9    1.80    3.40
  -3  -1  -9    6.20    7.90
  -3   1  -9   -0.20    8.40
   3  -1  -9   14.10    9.50
  -3   1  -9    7.90    3.60
   3  -1  -9   -5.20    2.90
   5   1  -9    8.50   11.10
  -5  -1  -9    5.20    8.90
  -5   1  -9  -11.30    7.20
   5  -1  -9    3.50    4.30
  -5   1  -9    0.90    3.70
   0  -2  -9    5.40    4.00
   0   2  -9   11.00   11.70
   0   2  -9    4.00    3.80
   0  -2  -9   -3.10    9.60
  -2  -2  -9    8.00    3.10
   2   2  -9   15.10    9.40
  -2  -2  -9  -15.10    7.70
  -2   2  -9  -15.10    9.10
   2  -2  -9    5.70    3.30
  -2   2  -9   -0.20    3.20
   2  -2  -9    1.90    9.60
  -4  -2  -9    2.90    3.60
  -4  -2  -9   -9.00    7.20
   4   2  -9   -4.40    9.40
  -4   2  -9   -2.00    3.70
   4  -2  -9    5.50    4.30
   6   2  -9  -14.40    9.40
  -6  -2  -9    8.60   10.00
  -6  -2  -9    6.70    4.10
   6   2  -9   30.20   12.70
  -6   2  -9   -0.20    4.10
  -6   2  -9    4.30    9.10
   6  -2  -9    3.80    4.10
   6  -2  -9   -6.60   13.30
   1   3  -9    9.30   10.40
  -1  -3  -9    0.80    8.10
  -1  -3  -9    5.50    2.90
  -1   3  -9   -3.50   10.90
   1  -3  -9   10.70    3.50
   1  -3  -9   16.10   10.00
   3   3  -9  -12.00    9.60
  -3  -3  -9    8.00    7.60
  -3   3  -9    2.50    3.30
   3  -3  -9   13.00   10.00
  -3   3  -9    6.10    8.50
  -5  -3  -9    8.50    9.90
   5   3  -9   19.90   11.90
  -5   3   9    8.70    6.40
  -5  -3  -9    3.00    3.30
   5  -3  -9   10.60    4.50
   5  -3  -9   23.20   13.10
   0  -4  -9    4.50    3.10
   0  -4  -9   -1.00    8.60
  -2  -4  -9   -2.00    2.60
  -2  -4  -9    6.50    7.80
   2   4  -9   -3.00    8.30
   2  -4  -9   -4.70    2.90
   2  -4  -9   -9.50    8.60
  -2   4  -9   16.70   11.20
  -2   4  -9   -7.40    3.30
  -4   4   9   13.00    6.40
  -4  -4  -9    1.10    3.30
  -4  -4  -9   12.60    8.70
   4   4  -9   -7.40   10.40
  -4   4  -9   -5.90    7.70
   4  -4  -9   -6.90   10.60
  -4   4  -9   -1.30    3.90
  -6   4   9   12.70    6.40
  -6  -4  -9   23.60   11.00
   6   4  -9    1.80   12.20
  -6   4  -9   18.70    4.70
  -6   4  -9   19.00    9.30
   6  -4  -9    7.90   12.40
  -1  -5  -9    6.20    8.10
   1   5  -9   22.70   11.70
  -1  -5  -9   14.50    4.30
  -1   5  -9    7.60   13.80
   1  -5  -9   10.60    3.80
   1  -5  -9   -6.10    8.20
   3   5  -9  -10.20   10.10
  -3   5   9    6.80    6.30
  -3  -5  -9    1.50    2.70
  -3   5  -9    5.00    9.00
   3  -5  -9    2.30    3.30
  -3   5  -9    7.80    4.30
   5   5  -9   20.70   12.30
  -5   5   9   21.20    7.50
   5   5   9   15.40   15.10
  -5   5  -9   11.90    9.50
   0  -6  -9   17.40    7.20
   0   6  -9   -3.70    9.90
   0  -6  -9    2.10    3.10
   0   6   9   -8.90    6.70
   2   6  -9   -4.10    9.60
  -2  -6  -9   -4.30    7.00
   2  -6  -9   -0.80    3.50
  -2   6  -9    2.10    3.80
   2  -6  -9    9.20    7.90
  -2   6  -9   15.00   11.70
  -4  -6  -9    3.30    3.00
  -4  -6  -9   -0.10    8.00
   4   6  -9    6.70   10.10
  -4   6  -9    7.40    4.30
  -4   6  -9    7.70   10.40
   4  -6  -9    7.40    3.70
  -6  -6  -9   20.40   11.20
  -6   6   9   25.30    8.20
  -6   6  -9   32.50    5.70
   6   6   9   41.30   17.60
   6  -6  -9   14.90   15.30
  -6   6  -9   14.20   10.70
  -1   7   9   21.80    7.40
   1   7  -9   21.80   11.30
  -1  -7  -9    9.90    6.60
   1   7   9   24.60    8.90
   1  -7  -9   20.70    7.40
  -1   7  -9   -6.70   13.00
   3   7  -9   19.40   12.40
  -3  -7  -9   26.20    8.20
   3  -7  -9    8.50    3.70
  -3   7  -9   10.30   11.80
   3   7   9   32.80   11.30
  -3   7  -9   11.90    4.50
  -5   7   9    0.80    7.80
  -5  -7  -9   14.50    8.90
  -5  -7  -9   -4.20    3.40
   5   7  -9    1.80   10.80
   5  -7  -9   26.30   12.50
   5  -7  -9    1.30    3.20
  -5   7  -9    0.80    9.90
   0   8  -9   -0.60   11.20
   2   8  -9   -7.20   11.70
  -2  -8  -9   17.20    6.90
   2   8   9   23.20    9.90
   2  -8  -9    8.90    3.50
  -2   8  -9   14.80   13.30
   4   8  -9   30.70   12.40
  -4   8  -9   18.10    5.40
  -4   8  -9   18.00   10.50
   4   8   9   32.90   13.80
   1   9  -9   -3.80   10.60
   1  -9  -9    9.30    3.80
  -1   9  -9   22.20   13.60
  -3  -9  -9   13.30    4.20
  -3   9   9   -0.50    8.50
  -3  -9  -9   17.70    7.40
   3  -9  -9    8.50    4.00
  -3   9  -9   16.60   12.90
   3   9   9   22.20   12.60
  -5  -9  -9    8.90    8.40
  -5  -9  -9   16.00    4.40
  -5   9   9  -12.10    8.90
   5   9  -9   17.30   14.20
  -5   9  -9    0.10    6.30
   5   9   9   11.50   17.90
   5  -9  -9    4.70    4.10
  -5   9  -9   23.70   12.10
   0 -10  -9   -4.00    3.10
   0  10  -9   11.70   10.40
  -2 -10  -9    7.00    3.40
   2  10  -9    5.60   10.60
   2  10   9    5.80   12.10
   2 -10  -9    1.40    3.20
  -2  10  -9  -27.50   13.90
  -4 -10  -9   11.40    7.40
  -4  10  -9   12.90    5.60
   4  10   9    5.20   15.50
  -4  10  -9   24.70   10.10
  -1 -11  -9    9.20    3.80
   1  11  -9   -6.90   11.60
  -1  11   9   13.50    9.40
  -1  11  -9   26.60   16.00
   1 -11  -9    6.60    3.50
   3  11  -9   -2.10    9.60
  -3  11   9    7.50    9.40
   3 -11  -9   -1.00    3.40
   3  11   9   36.80   14.90
  -3  11  -9   22.50   12.40
   0  12  -9    1.40   12.20
   0  12   9   -2.60   11.70
   0 -12  -9   -3.60    3.40
   2  12  -9   33.10   11.10
  -2  12   9   28.90   10.50
  -2  12  -9   -6.30   15.50
   1  13  -9   -8.60   12.60
  -1 -13  -9   -2.50    3.30
  -1  13  -9  -14.60   13.30
   1 -13  -9    3.90    3.60
   0   0 -10  105.39   20.10
   0   0 -10   69.59    8.80
   2   0 -10  131.79   23.60
   2   0 -10   96.79   10.70
  -2   0 -10  107.19   10.30
  -2   0 -10   93.49   20.50
  -4   0 -10   13.70   10.50
   4   0 -10   11.70   14.60
  -1  -1 -10   61.99    8.20
  -1  -1 -10   41.60   16.90
   1   1 -10   48.90    8.30
   1   1 -10   71.39   19.80
   1  -1 -10   71.59   18.30
  -1   1 -10   55.39   18.40
   1  -1 -10   59.19    8.80
  -1   1 -10   60.69    8.70
  -3  -1 -10   -4.70   11.30
   3   1 -10   -5.50   13.50
   3   1 -10    7.70    5.70
  -3  -1 -10    8.20    4.50
  -3   1 -10    4.10   12.20
  -3   1 -10   10.20    5.10
   3  -1 -10    9.70    4.90
   3  -1 -10   35.80   16.20
   0   2 -10   23.80    6.00
   0  -2 -10   -1.70   14.90
  -2  -2 -10   14.40    4.70
   2   2 -10   38.60   15.60
   2   2 -10    8.30    5.00
   2  -2 -10   14.30    4.90
  -2   2 -10   19.90    5.90
  -2   2 -10    0.90   13.00
  -4  -2 -10   16.30    4.70
  -4  -2 -10   20.30   12.60
   4   2 -10   15.20    5.90
   4   2 -10  -13.10   15.50
   4  -2 -10   13.40    5.60
   4  -2 -10    7.20   16.50
  -4   2 -10    0.70    5.30
  -4   2 -10   -4.30   10.50
   1   3 -10   42.60    8.20
   1   3 -10   24.10   16.40
  -1  -3 -10   37.90    6.90
   1  -3 -10   51.09   15.40
   1  -3 -10   42.10    7.80
  -1   3 -10   46.10   18.10
  -3  -3 -10   49.99    7.00
  -3  -3 -10   16.50   12.70
   3   3 -10   75.79   18.00
  -3   3 -10   36.30    6.80
  -3   3 -10   41.60   15.60
   3  -3 -10   32.90    6.50
   0  -4 -10  113.59   18.80
   0   4 -10   78.69   10.40
   0  -4 -10  113.89   10.30
   0   4 -10  113.29   25.40
  -2  -4 -10   -9.50   10.00
  -2  -4 -10    9.50    4.50
  -2   4 -10   14.50    5.30
   2  -4 -10   14.50   12.80
   2  -4 -10    8.40    5.10
  -2   4 -10   28.80   14.60
  -4  -4 -10   72.89   15.70
   4   4 -10   72.29   18.90
   4  -4 -10   66.19    9.00
  -4   4 -10   68.99   16.80
   4  -4 -10   84.89   20.90
   1   5 -10   28.40   14.30
  -1  -5 -10   10.40   11.40
   1  -5 -10    8.20    4.70
  -1   5 -10   13.10    5.20
  -3  -5 -10   10.20    4.40
   3   5 -10   35.60   15.90
  -3  -5 -10    4.60   11.80
  -3   5 -10   22.60    5.80
  -3   5 -10   14.40   12.70
   3  -5 -10   20.80   14.50
   0  -6 -10   19.70    5.10
   0  -6 -10   15.10   11.60
  -2  -6 -10   29.20   11.20
  -2  -6 -10   18.50    5.00
   2   6 -10   26.60   14.90
  -2   6 -10   18.60   14.30
   2  -6 -10    9.30    5.00
  -2   6 -10   20.30    6.90
   2  -6 -10   41.20   14.10
  -1   7  10   39.90   10.80
   1   7 -10   60.49   17.70
  -1  -7 -10   27.30    6.00
  -1   7 -10   18.50    6.50
   1  -7 -10   39.80   11.90
   1  -7 -10   18.80    5.40
  -3   7  10    4.00   10.80
  -3  -7 -10   23.50    6.10
   3  -7 -10   29.30    6.00
  -3   7 -10   41.70    7.60
   0  -8 -10    4.40    3.70
   0   8 -10  -20.10   14.60
   0   8  10   -8.20   10.60
  -2  -8 -10   48.40    7.10
  -2   8  10   36.80   11.70
   2   8 -10   37.80   16.30
  -2   8 -10   44.40    8.40
  -2   8 -10   78.79   21.60
  -1  -9 -10   12.90    4.30
  -1   9  10    8.70   11.20
   1  -9 -10    9.80    4.30
   0   0   0    0.00    0.00

_computing_structure_solution     'SHELXT 2018/2 (Sheldrick, 2018)'
;
_shelx_hkl_checksum                8781
_olex2_submission_special_instructions  'No special instructions were received'
