# Supplementary material for: Ultra-High Purity and Productivity Separation of CO2 and C2H2 from CH4 in Rigid Layered Ultramicroporous Material
Source: ACS Cent Sci. 2024 Sep 20;10(10):1885–93. doi: 10.1021/acscentsci.4c01125 (PMC11503503; doi:10.1021/acscentsci.4c01125)
Supplement: Supplementary file 3 — oc4c01125_si_003.cif [file oc4c01125_si_003.cif]

data_20120112zju_kt1_0m_a_sq
_publ_section_references
;
Sheldrick, G.M. (2015). Acta Cryst. A71, 3-8.
Sheldrick, G.M. (2015). Acta Cryst. C71, 3-8.
;
_audit_contact_author_address     ?
_audit_contact_author_email       ?
_audit_contact_author_name        ?
_audit_contact_author_phone       ?
_publ_contact_author_id_orcid     ?
_audit_creation_method
;
FinalCif by Daniel Kratzert, Freiburg 2019,
https://github.com/dkratzert/FinalCif
;
_shelx_SHELXL_version_number      '2018/3'
_chemical_name_systematic         ?
_chemical_name_common             ?
_chemical_formula_sum             'C20 H16 Cu F6 N4 O4 S2 Ti'
_chemical_formula_moiety          ?
_chemical_formula_weight          665.93
_chemical_melting_point           ?
_chemical_absolute_configuration  ?
_space_group_crystal_system       orthorhombic
_space_group_IT_number            65
_space_group_name_H-M_alt         'C m m m'
_space_group_name_Hall            '-C 2 2'
_shelx_space_group_comment
;
The symmetry employed for this shelxl refinement is uniquely defined
by the following loop, which should always be used as a source of
symmetry information in preference to the above space-group names.
They are only intended as comments.
;

loop_
_space_group_symop_operation_xyz
'x, y, z'
'-x, -y, z'
'-x, y, -z'
'x, -y, -z'
'x+1/2, y+1/2, z'
'-x+1/2, -y+1/2, z'
'-x+1/2, y+1/2, -z'
'x+1/2, -y+1/2, -z'
'-x, -y, -z'
'x, y, -z'
'x, -y, z'
'-x, y, z'
'-x+1/2, -y+1/2, -z'
'x+1/2, y+1/2, -z'
'x+1/2, -y+1/2, z'
'-x+1/2, y+1/2, z'

_cell_length_a                    9.8284(11)
_cell_length_b                    19.049(2)
_cell_length_c                    8.5345(12)
_cell_angle_alpha                 90
_cell_angle_beta                  90
_cell_angle_gamma                 90
_cell_volume                      1597.8(3)
_cell_formula_units_Z             2
_cell_measurement_temperature     193(2)
_cell_measurement_reflns_used     667
_cell_measurement_theta_min       4.038
_cell_measurement_theta_max       52.5575
_exptl_crystal_description        block
_exptl_crystal_colour             blue
_exptl_crystal_recrystallization_method ?
_exptl_crystal_density_meas       ?
_exptl_crystal_density_method     ?
_exptl_crystal_density_diffrn     1.384
_exptl_crystal_F_000              666
_exptl_crystal_size_max           0.100
_exptl_crystal_size_mid           0.100
_exptl_crystal_size_min           0.100
_exptl_absorpt_coefficient_mu     6.230
_exptl_absorpt_correction_type    multi-scan
_exptl_absorpt_correction_T_min   0.5221
_exptl_absorpt_correction_T_max   0.7504
_exptl_absorpt_process_details
;
SADABS-2016/2 - Bruker AXS area detector scaling and absorption correction:
Krause, L., Herbst-Irmer, R., Sheldrick G.M. & Stalke D., J. Appl. Cryst. 48
(2015) 3-10
;
_exptl_absorpt_special_details    ?
_shelx_estimated_absorpt_T_min    0.575
_shelx_estimated_absorpt_T_max    0.575
_exptl_transmission_factor_min    ?
_exptl_transmission_factor_max    ?
_exptl_special_details            ?
_diffrn_ambient_temperature       193(2)
_diffrn_ambient_environment       ?
_diffrn_radiation_type            GaK\a
_diffrn_radiation_wavelength      1.34139
_diffrn_radiation_monochromator   'miccor optics'
_olex2_diffrn_ambient_temperature_device ?
_diffrn_radiation_probe           ?
_diffrn_source                    ?
_diffrn_source_type               ?
_diffrn_source_voltage            69.71
_diffrn_source_current            2.86
_diffrn_detector                  ?
_diffrn_detector_type             ?
_diffrn_detector_area_resol_mean  ?
_diffrn_measurement_device        ?
_diffrn_measurement_device_type   'Bruker D8 VENTURE METALJET PHOTON II'
_diffrn_measurement_method        '\w and \f scans'
_diffrn_measurement_specimen_support ?
_diffrn_reflns_number             4707
_diffrn_reflns_av_unetI/netI      0.0534
_diffrn_reflns_av_R_equivalents   0.0600
_diffrn_reflns_theta_min          4.038
_diffrn_reflns_theta_max          53.046
_diffrn_reflns_theta_full         53.046
_diffrn_reflns_limit_h_min        -8
_diffrn_reflns_limit_h_max        11
_diffrn_reflns_limit_k_min        -22
_diffrn_reflns_limit_k_max        20
_diffrn_reflns_limit_l_min        -8
_diffrn_reflns_limit_l_max        10
_diffrn_measured_fraction_theta_max 0.990
_diffrn_measured_fraction_theta_full 0.990
_diffrn_reflns_Laue_measured_fraction_max 0.990
_diffrn_reflns_Laue_measured_fraction_full 0.990
_diffrn_reflns_point_group_measured_fraction_max 0.990
_diffrn_reflns_point_group_measured_fraction_full 0.990
_reflns_number_total              825
_reflns_number_gt                 661
_reflns_threshold_expression      'I > 2\s(I)'
_reflns_Friedel_coverage          0.000
_reflns_Friedel_fraction_max      .
_reflns_Friedel_fraction_full     .
_reflns_special_details
;
 Reflections were merged by SHELXL according to the crystal
 class for the calculation of statistics and refinement.
 
 Structure factors included contributions from the .fab file.
 
 _reflns_Friedel_fraction is defined as the number of unique
 Friedel pairs measured divided by the number that would be
 possible theoretically, ignoring centric projections and
 systematic absences.
;
_computing_data_collection        'Bruker BIS V6.2.12/2019-08-12'
_computing_cell_refinement        'SAINT V8.40B'
_computing_data_reduction         'SAINT V8.40B'
_computing_structure_solution     'SHELXT 2018/2 (Sheldrick, 2018)'
_computing_structure_refinement   'SHELXL-2018/3 (Sheldrick, 2018)'
_computing_molecular_graphics     ?
_computing_publication_material   ?
_refine_special_details           ?
_refine_ls_structure_factor_coef  Fsqd
_refine_ls_matrix_type            full
_refine_ls_weighting_scheme       calc
_refine_ls_weighting_details      'w=1/[\s^2^(Fo^2^)+(0.0775P)^2^+7.9351P] where P=(Fo^2^+2Fc^2^)/3'
_atom_sites_solution_primary      direct
_atom_sites_solution_secondary    ?
_atom_sites_solution_hydrogens    geom
_refine_ls_hydrogen_treatment     constr
_refine_ls_number_reflns          825
_refine_ls_number_parameters      66
_refine_ls_number_restraints      66
_refine_ls_R_factor_all           0.0734
_refine_ls_R_factor_gt            0.0602
_refine_ls_wR_factor_ref          0.1655
_refine_ls_wR_factor_gt           0.1602
_refine_ls_goodness_of_fit_ref    1.068
_refine_ls_restrained_S_all       1.178
_refine_ls_shift/su_max           0.000
_refine_ls_shift/su_mean          0.000
_refine_diff_density_max          0.544
_refine_diff_density_min          -0.594
_refine_diff_density_rms          0.092
_refine_ls_extinction_method      none
_refine_ls_extinction_coef        .

loop_
_atom_type_symbol
_atom_type_description
_atom_type_scat_dispersion_real
_atom_type_scat_dispersion_imag
_atom_type_scat_source
'C' 'C' 0.0137 0.0067 'International Tables Vol C Tables 4.2.6.8 and 6.1.1.4'
'H' 'H' 0.0000 0.0000 'International Tables Vol C Tables 4.2.6.8 and 6.1.1.4'
'Cu' 'Cu' -2.7974 3.6876 'International Tables Vol C Tables 4.2.6.8 and 6.1.1.4'
'F' 'F' 0.0583 0.0400 'International Tables Vol C Tables 4.2.6.8 and 6.1.1.4'
'N' 'N' 0.0241 0.0134 'International Tables Vol C Tables 4.2.6.8 and 6.1.1.4'
'O' 'O' 0.0389 0.0241 'International Tables Vol C Tables 4.2.6.8 and 6.1.1.4'
'S' 'S' 0.2925 0.4295 'International Tables Vol C Tables 4.2.6.8 and 6.1.1.4'
'Ti' 'Ti' 0.3343 1.4243 'International Tables Vol C Tables 4.2.6.8 and 6.1.1.4'

_geom_special_details
;
 All esds (except the esd in the dihedral angle between two l.s. planes)
 are estimated using the full covariance matrix.  The cell esds are taken
 into account individually in the estimation of esds in distances, angles
 and torsion angles; correlations between esds in cell parameters are only
 used when they are defined by crystal symmetry.  An approximate (isotropic)
 treatment of cell esds is used for estimating esds involving l.s. planes.
;

loop_
_atom_site_label
_atom_site_type_symbol
_atom_site_fract_x
_atom_site_fract_y
_atom_site_fract_z
_atom_site_U_iso_or_equiv
_atom_site_adp_type
_atom_site_occupancy
_atom_site_site_symmetry_order
_atom_site_calc_flag
_atom_site_refinement_flags_posn
_atom_site_refinement_flags_adp
_atom_site_refinement_flags_occupancy
_atom_site_disorder_assembly
_atom_site_disorder_group
C1_1 C 0.8009(6) 0.4014(3) 0.3680(7) 0.0650(16) Uani 1 1 d . U . . .
H1_1 H 0.837929 0.417566 0.271717 0.078 Uiso 1 1 calc R U . . .
C2_1 C 0.6943(6) 0.3531(3) 0.3650(8) 0.0671(17) Uani 1 1 d . U . . .
H2_1 H 0.660762 0.335646 0.268180 0.081 Uiso 1 1 calc R U . . .
C3_1 C 0.6403(6) 0.3319(3) 0.500000 0.0415(16) Uani 1 2 d S TU P . .
Cu1_1 Cu 1.000000 0.500000 0.500000 0.0347(6) Uani 1 8 d S T P . .
N1_1 N 0.8516(5) 0.4252(3) 0.500000 0.0374(13) Uani 1 2 d S TU P . .
O1_1 O 0.500000 0.2351(2) 0.3541(8) 0.0642(18) Uani 1 2 d S TU P . .
S1_1 S 0.500000 0.27252(11) 0.500000 0.0482(8) Uani 1 4 d S TU P . .
F1_2 F 1.000000 0.500000 0.7795(7) 0.0408(13) Uani 1 4 d S TU P A .
F2_2 F 0.8698(10) 0.4332(5) 1.000000 0.090(3) Uani 0.6 2 d S TU P A 1
F2A_2 F 1.000000 0.4042(11) 1.000000 0.093(5) Uani 0.4 4 d S TU P A 2
F3A_2 F 0.8175(19) 0.500000 1.000000 0.089(5) Uani 0.4 4 d S TU P A 2
Ti1_2 Ti 1.000000 0.500000 1.000000 0.0376(7) Uani 1 8 d S TU P . .

loop_
_atom_site_aniso_label
_atom_site_aniso_U_11
_atom_site_aniso_U_22
_atom_site_aniso_U_33
_atom_site_aniso_U_23
_atom_site_aniso_U_13
_atom_site_aniso_U_12
C1_1 0.056(3) 0.074(3) 0.064(4) -0.005(3) 0.006(3) -0.035(3)
C2_1 0.052(3) 0.078(4) 0.071(4) -0.010(3) -0.002(3) -0.036(3)
C3_1 0.016(3) 0.028(3) 0.081(5) 0.000 0.000 -0.001(2)
Cu1_1 0.0141(8) 0.0227(9) 0.0672(15) 0.000 0.000 0.000
N1_1 0.016(2) 0.036(3) 0.061(4) 0.000 0.000 0.000(2)
O1_1 0.027(2) 0.038(3) 0.128(5) -0.022(3) 0.000 0.000
S1_1 0.0163(10) 0.0244(11) 0.104(2) 0.000 0.000 0.000
F1_2 0.026(2) 0.036(3) 0.060(4) 0.000 0.000 0.000
F2_2 0.102(6) 0.104(6) 0.065(5) 0.000 0.000 -0.082(5)
F2A_2 0.132(12) 0.065(9) 0.081(10) 0.000 0.000 0.000
F3A_2 0.055(8) 0.136(12) 0.077(10) 0.000 0.000 0.000
Ti1_2 0.0209(10) 0.0327(12) 0.0593(17) 0.000 0.000 0.000

loop_
_geom_bond_atom_site_label_1
_geom_bond_atom_site_label_2
_geom_bond_distance
_geom_bond_site_symmetry_2
_geom_bond_publ_flag
C1_1 N1_1 1.312(6) . ?
C1_1 C2_1 1.395(7) . ?
C2_1 C3_1 1.331(7) . ?
C3_1 S1_1 1.783(6) . ?
Cu1_1 N1_1 2.039(5) 9_766 ?
Cu1_1 N1_1 2.039(5) 11_565 ?
Cu1_1 N1_1 2.039(5) 3_756 ?
Cu1_1 N1_1 2.039(5) . ?
Cu1_1 F1_2 2.385(6) 9_766 ?
Cu1_1 F1_2 2.385(6) . ?
O1_1 S1_1 1.435(6) . ?
F1_2 Ti1_2 1.882(6) . ?
F2_2 Ti1_2 1.805(7) . ?
F2A_2 Ti1_2 1.82(2) . ?
F3A_2 Ti1_2 1.794(18) . ?

loop_
_geom_angle_atom_site_label_1
_geom_angle_atom_site_label_2
_geom_angle_atom_site_label_3
_geom_angle
_geom_angle_site_symmetry_1
_geom_angle_site_symmetry_3
_geom_angle_publ_flag
N1_1 C1_1 C2_1 121.9(6) . . ?
C3_1 C2_1 C1_1 119.0(6) . . ?
C2_1 C3_1 C2_1 119.8(6) 10_556 . ?
C2_1 C3_1 S1_1 120.1(3) 10_556 . ?
C2_1 C3_1 S1_1 120.1(3) . . ?
N1_1 Cu1_1 N1_1 91.4(3) 9_766 11_565 ?
N1_1 Cu1_1 N1_1 88.6(3) 9_766 3_756 ?
N1_1 Cu1_1 N1_1 180.0 11_565 3_756 ?
N1_1 Cu1_1 N1_1 180.0 9_766 . ?
N1_1 Cu1_1 N1_1 88.6(3) 11_565 . ?
N1_1 Cu1_1 N1_1 91.4(3) 3_756 . ?
N1_1 Cu1_1 F1_2 90.000(1) 9_766 9_766 ?
N1_1 Cu1_1 F1_2 90.0 11_565 9_766 ?
N1_1 Cu1_1 F1_2 90.0 3_756 9_766 ?
N1_1 Cu1_1 F1_2 90.000(1) . 9_766 ?
N1_1 Cu1_1 F1_2 90.000(1) 9_766 . ?
N1_1 Cu1_1 F1_2 90.0 11_565 . ?
N1_1 Cu1_1 F1_2 90.0 3_756 . ?
N1_1 Cu1_1 F1_2 90.000(1) . . ?
F1_2 Cu1_1 F1_2 180.0 9_766 . ?
C1_1 N1_1 C1_1 118.2(6) 10_556 . ?
C1_1 N1_1 Cu1_1 120.9(3) 10_556 . ?
C1_1 N1_1 Cu1_1 120.9(3) . . ?
O1_1 S1_1 O1_1 120.4(5) 10_556 . ?
O1_1 S1_1 C3_1 108.37(15) 10_556 . ?
O1_1 S1_1 C3_1 108.37(15) . . ?
O1_1 S1_1 C3_1 108.37(15) 10_556 3_656 ?
O1_1 S1_1 C3_1 108.37(15) . 3_656 ?
C3_1 S1_1 C3_1 101.3(4) . 3_656 ?
Ti1_2 F1_2 Cu1_1 180.0 . . ?
F3A_2 Ti1_2 F3A_2 180.0 . 9_767 ?
F2_2 Ti1_2 F2_2 180.0 . 9_767 ?
F2_2 Ti1_2 F2_2 89.6(8) . 11_565 ?
F2_2 Ti1_2 F2_2 90.4(8) 9_767 11_565 ?
F2_2 Ti1_2 F2_2 90.4(8) . 3_757 ?
F2_2 Ti1_2 F2_2 89.6(8) 9_767 3_757 ?
F2_2 Ti1_2 F2_2 180.0 11_565 3_757 ?
F2_2 Ti1_2 F2A_2 134.8(4) . 9_767 ?
F2_2 Ti1_2 F2A_2 45.2(4) 9_767 9_767 ?
F2_2 Ti1_2 F2A_2 45.2(4) 11_565 9_767 ?
F2_2 Ti1_2 F2A_2 134.8(4) 3_757 9_767 ?
F3A_2 Ti1_2 F2A_2 90.000(4) . . ?
F3A_2 Ti1_2 F2A_2 90.000(2) 9_767 . ?
F2A_2 Ti1_2 F2A_2 180.0 9_767 . ?
F3A_2 Ti1_2 F1_2 90.000(1) . . ?
F3A_2 Ti1_2 F1_2 90.000(1) 9_767 . ?
F2_2 Ti1_2 F1_2 90.000(2) . . ?
F2_2 Ti1_2 F1_2 90.000(2) 9_767 . ?
F2_2 Ti1_2 F1_2 90.000(1) 11_565 . ?
F2_2 Ti1_2 F1_2 90.000(1) 3_757 . ?
F2A_2 Ti1_2 F1_2 90.000(1) 9_767 . ?
F2A_2 Ti1_2 F1_2 90.000(1) . . ?
F2_2 Ti1_2 F1_2 90.000(1) . 9_767 ?
F2_2 Ti1_2 F1_2 90.000(1) 9_767 9_767 ?
F2_2 Ti1_2 F1_2 90.000(1) 11_565 9_767 ?
F2_2 Ti1_2 F1_2 90.000(1) 3_757 9_767 ?
F1_2 Ti1_2 F1_2 180.0 . 9_767 ?

_shelx_res_file
;
TITL 20120112ZJU_KT1_0m_a.res in Cmmm
    20120112zju_kt1_0m_a_sq.res
    created by SHELXL-2018/3 at 12:58:00 on 13-Jan-2021
REM Old TITL 20120112ZJU_KT1_0m in C222
REM SHELXT solution in Cmmm: R1 0.254, Rweak 0.012, Alpha 0.046
REM <I/s>   0.000 for    0 systematic absences,  Orientation as input
REM Formula found by SHELXT:  C20 Cu N4 O8 S4 Ti
CELL  1.34139   9.8284  19.0491   8.5345   90.000   90.000   90.000
ZERR   2  0.0011   0.0020   0.0012    0.000    0.000    0.000
LATT  7
SYMM -X, -Y, Z
SYMM -X, Y, -Z
SYMM X, -Y, -Z
SFAC C H CU F N O S TI
UNIT 40 32 2 12 8 8 4 2
LIST 4
TEMP -80.150
L.S. 5 0    8
BOND
ACTA
SIMU 0.01 0.02 2
FMAP 2
omit      0   8   2
PLAN 20
size 0.1 0.1 0.1
ABIN
WGHT    0.077500    7.935102
FVAR       0.33559   0.67580
RESI 1 M001
C1    1    0.800917    0.401422    0.368026    11.00000    0.05638    0.07422 =
         0.06446   -0.00472    0.00637   -0.03459
AFIX  43
H1    2    0.837929    0.417566    0.271717    11.00000   -1.20000
AFIX   0
C2    1    0.694313    0.353113    0.365019    11.00000    0.05242    0.07781 =
         0.07110   -0.00969   -0.00192   -0.03628
AFIX  43
H2    2    0.660762    0.335646    0.268180    11.00000   -1.20000
AFIX   0
C3    1    0.640308    0.331860    0.500000    10.50000    0.01564    0.02826 =
         0.08057    0.00000    0.00000   -0.00127
CU1   3    1.000000    0.500000    0.500000    10.12500    0.01407    0.02266 =
         0.06723    0.00000    0.00000    0.00000
N1    5    0.851596    0.425230    0.500000    10.50000    0.01553    0.03613 =
         0.06054    0.00000    0.00000    0.00034
O1    6    0.500000    0.235060    0.354074    10.50000    0.02650    0.03795 =
         0.12808   -0.02199    0.00000    0.00000
S1    7    0.500000    0.272520    0.500000    10.25000    0.01632    0.02437 =
         0.10378    0.00000    0.00000    0.00000
RESI 2 M002
F1    4    1.000000    0.500000    0.779506    10.25000    0.02584    0.03601 =
         0.06041    0.00000    0.00000    0.00000

PART 1
F2    4    0.869755    0.433225    1.000000    10.30000    0.10170    0.10353 =
         0.06481    0.00000    0.00000   -0.08180
PART 2
F2A   4    1.000000    0.404204    1.000000    10.10000    0.13208    0.06518 =
         0.08099    0.00000    0.00000    0.00000
F3A   4    0.817462    0.500000    1.000000    10.10000    0.05516    0.13581 =
         0.07700    0.00000    0.00000    0.00000
PART 0
TI1   8    1.000000    0.500000    1.000000    10.12500    0.02092    0.03267 =
         0.05926    0.00000    0.00000    0.00000
RESI 0
HKLF 4


REM  20120112ZJU_KT1_0m_a.res in Cmmm
REM wR2 = 0.165515, GooF = S = 1.06802, Restrained GooF = 1.17785 for all data
REM R1 = 0.060184 for 661 Fo > 4sig(Fo) and 0.073355 for all 825 data
REM 66 parameters refined using 66 restraints

END

WGHT      0.0687      6.1059

REM Highest difference peak  0.544,  deepest hole -0.594,  1-sigma level  0.092
Q1    1   1.0700  0.4052  1.0000  10.50000  0.05    0.54
Q2    1   0.8227  0.4567  1.0000  10.50000  0.05    0.45
Q3    1   0.5000  0.2310  0.5000  10.25000  0.05    0.45
Q4    1   1.0343  0.5000  0.3759  10.50000  0.05    0.37
Q5    1   0.5000  0.3269  0.0000  10.25000  0.05    0.35
Q6    1   1.0000  0.3426  1.0605  10.50000  0.05    0.34
Q7    1   1.1086  0.5000  0.5000  10.25000  0.05    0.34
Q8    1   0.6910  0.5000  1.0000  10.25000  0.05    0.32
Q9    1   1.0000  0.4608  0.5000  10.25000  0.05    0.31
Q10   1   0.9575  0.5000  0.8830  10.50000  0.05    0.30
Q11   1   1.0000  0.4620  1.0000  10.25000  0.05    0.29
Q12   1   0.7682  0.4343  0.3746  11.00000  0.05    0.29
Q13   1   0.8067  0.3027  1.0000  10.50000  0.05    0.29
Q14   1   0.9537  0.3970  0.5000  10.50000  0.05    0.27
Q15   1   0.6819  0.3486  0.5000  10.50000  0.05    0.26
Q16   1   0.5000  0.3751  0.5000  10.25000  0.05    0.26
Q17   1   0.9294  0.4473  0.9013  11.00000  0.05    0.25
Q18   1   0.6253  0.3838  0.5000  10.50000  0.05    0.24
Q19   1   0.5000  0.2703  0.3706  10.50000  0.05    0.24
Q20   1   0.8709  0.4016  0.3820  11.00000  0.05    0.23
;
_shelx_res_checksum               65962
_shelx_hkl_file
;
   2   0   0 1137.69   66.29
   4   0   0 1305.77   79.89
   4   0   0 1441.76   80.49
   6   0   0 4282.97  249.18
   8   0   0  712.53   44.10
   8   0   0  709.23   42.50
   8   0   0  718.13   42.80
   8   0   0  694.63   46.10
  10   0   0  424.86   32.40
  10   0   0  481.15   28.40
   1  -1   0 2318.47  141.79
   3  -1   0  174.98   11.00
   3   1   0  170.48   11.00
   5  -1   0 1166.88   66.39
   5   1   0 1041.40   65.49
   5  -1   0 1134.19   65.59
   5   1   0 1086.49   65.59
   5   1   0 1183.98   66.49
   7  -1   0  532.25   32.20
   7   1   0  560.24   35.40
   7   1   0  523.35   32.20
  -7   1   0  542.25   38.20
   7   1   0  511.95   31.90
  -7  -1   0  533.35   37.30
   7  -1   0  503.85   32.00
   7  -1   0  557.54   33.60
   7   1   0  535.65   33.50
   9   1   0  154.38   10.90
   9  -1   0  158.18   20.20
   9  -1   0  162.88   11.70
   9  -1   0  154.98   11.10
  11   1   0   68.99    5.80
  11  -1   0   66.59    6.00
   0  -2   0  224.08   13.70
   0   2   0  229.08   13.80
   0  -2   0  237.28   13.90
   0   2   0  228.88   13.90
   2  -2   0   13.70    2.00
   2   2   0   18.50    2.40
  -2  -2   0   18.80    3.90
   4   2   0   26.50    3.50
   4   2   0   22.90    2.70
   4  -2   0   24.30    2.80
   4  -2   0   32.30    3.90
  -4  -2   0   28.40    6.00
   4   2   0   26.20    2.50
   6  -2   0   40.50    4.00
  -6  -2   0   50.09    8.70
   6   2   0   35.70    3.80
   6   2   0   49.20    7.10
   6   2   0   39.60    5.00
   6  -2   0   41.70    5.10
   6   2   0   34.70    3.50
   8  -2   0   10.50    3.80
   8   2   0   12.30    4.20
   8   2   0    7.40    2.60
   8  -2   0   11.90    3.60
   8  -2   0   10.30    3.00
   8   2   0    4.60    4.50
  10   2   0   10.20    4.10
  10  -2   0   -0.80    3.90
  10  -2   0    3.30    6.30
  10   2   0    6.70    6.40
   1  -3   0 3217.88  185.38
  -1   3   0 2501.95  185.88
   3  -3   0  113.19    7.60
   3   3   0  122.39    7.40
   3  -3   0  121.09    8.10
   3   3   0  116.89    8.10
   3   3   0  115.09    8.80
  -3  -3   0  120.89    9.90
   5  -3   0 1371.86   81.19
   5   3   0 1412.16   81.29
  -5  -3   0 1394.16   83.89
   5  -3   0 1325.37   80.49
   5   3   0 1431.96   82.39
   5   3   0 1343.37   80.39
   7   3   0  730.13   44.70
  -7  -3   0  686.53   47.20
   7   3   0  691.53   41.20
   7  -3   0  706.93   41.60
   7  -3   0  675.63   42.60
   7   3   0  667.93   42.70
   9   3   0  212.68   14.30
   9  -3   0  234.28   15.40
   9   3   0  209.18   19.10
   9  -3   0  230.28   15.00
   9  -3   0  228.68   17.10
   9  -3   0  187.48   22.40
  11   3   0   68.29    6.00
  11  -3   0   80.49    6.80
   0  -4   0  538.65   31.20
   0   4   0  501.65   31.10
   0   4   0  512.25   30.80
   2  -4   0 7172.18  440.56
  -4  -4   0 3371.66  198.38
   6  -4   0  896.51   52.99
   6   4   0  882.51   52.19
   6   4   0  903.01   54.99
  -6  -4   0  867.71   57.09
   8   4   0  985.80   61.79
   8   4   0  971.00   57.69
   8  -4   0  975.30   58.29
   8  -4   0  976.70   59.69
  10  -4   0  370.16   22.20
  10  -4   0  323.27   26.20
  10   4   0  334.77   21.30
  10  -4   0  368.76   22.70
  10   4   0  325.27   26.90
  10  -4   0  328.77   23.80
   1   5   0   84.69    7.60
  -1  -5   0   82.99    7.50
  -1   5   0   91.89    7.30
   1   5   0   88.79    6.90
   1  -5   0   89.49    7.20
  -3  -5   0 2030.00  122.69
  -3   5   0 2149.48  122.19
   3   5   0 2039.30  121.79
   3  -5   0 1931.31  120.59
   3   5   0 2232.98  120.59
   5   5   0  253.67   16.00
   5  -5   0  253.07   17.10
   5   5   0  277.87   18.40
   5  -5   0  262.37   16.30
   7   5   0  178.18   15.50
   7  -5   0  191.18   12.40
   7  -5   0  181.08   13.70
   7   5   0  171.18   11.60
   9   5   0   84.19    6.70
   9  -5   0   84.99    9.50
   9  -5   0   74.59    7.60
   9  -5   0   93.99    8.30
  11  -5   0  102.99    8.20
  11  -5   0  126.09   15.20
  11   5   0   97.39    7.50
  11  -5   0  102.09    9.20
   0   6   0   13.80    3.20
   0   6   0   15.30    3.70
   0   6   0   13.10    1.80
   0  -6   0   11.60    3.40
   2   6   0  124.89    9.70
   2   6   0  137.89    8.20
  -2  -6   0  125.09   10.50
   2   6   0  131.79   11.00
  -4   6   0  219.28   16.70
   4   6   0  231.18   16.10
   4  -6   0  239.68   14.50
  -4   6   0  230.88   17.00
   4   6   0  211.68   14.00
   4  -6   0  254.07   15.40
  -4  -6   0  223.18   17.30
   6   6   0   78.69    9.00
   6  -6   0   78.19    7.90
   6  -6   0   82.19    6.50
  -6  -6   0   67.69   10.40
   6   6   0   74.39    5.80
   8  -6   0   19.30    4.60
   8   6   0   25.60    3.80
   8  -6   0   23.40    3.90
   8   6   0   23.00    6.60
  10  -6   0   21.10    5.70
  10  -6   0   17.50    7.90
  10   6   0   30.40    9.20
  10  -6   0   24.40    4.50
   1  -7   0  125.49    9.60
   1   7   0  120.89    7.90
   1   7   0  115.29   10.10
  -1  -7   0  122.59   10.20
   1   7   0  131.19    9.70
  -3   7   0 4183.28  245.68
  -3  -7   0 4381.56  246.78
  -3   7   0 4251.27  246.38
   3  -7   0 4104.69  244.68
   3   7   0 4144.69  245.38
   5  -7   0  307.47   18.80
   5  -7   0  254.77   22.00
  -5  -7   0  297.87   22.70
   5   7   0  305.37   18.20
   5   7   0  307.97   20.90
   7   7   0  270.37   17.10
   7  -7   0  270.27   17.70
   7  -7   0  271.07   19.00
   7   7   0  273.67   20.80
   9  -7   0  246.68   19.00
   9   7   0  257.97   16.60
   9  -7   0  258.47   17.70
   9   7   0  281.67   22.10
  11  -7   0  252.57   17.10
  11  -7   0  232.28   15.80
  11   7   0  214.88   14.50
   0   8   0  757.22   43.30
   0   8   0  724.43   43.90
   0   8   0  667.43   41.70
   0   8   0  709.23   43.70
   0  -8   0  710.03   43.60
  -2   8   0 1634.44   97.29
   2   8   0 1586.74   97.49
  -2  -8   0 1656.93   97.29
   2   8   0 1585.84   94.69
   2   8   0 1734.73   96.49
  -2   8   0 1584.24   96.59
  -4   8   0 2115.59  124.09
  -4  -8   0 2260.97  131.39
  -4   8   0 1936.41  123.09
   4  -8   0 2062.89  121.79
   4   8   0 2038.90  120.49
   4   8   0 2066.19  122.79
   6  -8   0  806.02   48.50
   6   8   0  788.32   50.99
   6  -8   0  792.82   49.60
   6   8   0  850.61   48.00
   8  -8   0  174.78   13.70
   8  -8   0  164.78   12.20
   8   8   0  153.78   15.50
   8   8   0  156.18   10.90
  10  -8   0  379.16   26.00
  10  -8   0  382.36   24.50
  10  -8   0  392.46   24.70
  10   8   0  382.96   23.50
  -1   9   0 1287.77   77.49
  -1   9   0 1282.67   77.79
   1  -9   0 1316.37   77.19
  -1  -9   0 1321.07   77.79
   1   9   0 1266.67   77.89
   1   9   0 1250.97   75.19
   1   9   0 1321.67   76.99
  -3  -9   0  141.59   12.80
   3  -9   0  144.99   10.80
  -3   9   0  135.79   12.50
  -3   9   0  139.49   12.70
   3  -9   0  144.09    9.90
   3   9   0  146.09   11.70
   5  -9   0  597.44   34.20
   5   9   0  513.25   36.40
   5   9   0  577.54   33.60
   5  -9   0  575.84   35.30
  -5  -9   0  545.55   38.70
   7   9   0   55.09    9.90
   7  -9   0   52.29    7.70
   7  -9   0   36.40    4.90
   7   9   0   33.80    4.20
   9  -9   0   84.59    8.50
   9   9   0   86.29   12.00
   9  -9   0   73.69    9.20
   0  10   0  267.47   19.90
   0  10   0  272.87   19.80
   0  10   0  266.67   17.10
   0 -10   0  300.87   19.80
   0  10   0  307.87   19.40
   2  10   0  407.26   22.90
   2  10   0  354.86   26.40
  -2  10   0  370.46   25.70
   2  10   0  398.26   25.00
  -2 -10   0  355.56   26.00
  -2  10   0  361.66   25.90
   4  10   0  386.56   26.10
  -4 -10   0  394.06   28.10
   4 -10   0  372.16   25.00
   4 -10   0  387.86   23.90
   6 -10   0   96.39   10.00
   6 -10   0   99.29    8.30
   6  10   0   99.29    8.10
   6  10   0  103.39   11.20
   8 -10   0   56.29    7.10
   8  10   0   59.99    5.40
   8 -10   0   59.99    8.30
  10 -10   0   60.89    7.20
  10  10   0   60.29    5.20
  10 -10   0   58.09    8.30
  -1  11   0 1119.69   65.89
   1  11   0 1152.58   65.09
   1 -11   0  981.70   64.59
  -1 -11   0 1087.69   65.79
  -1  11   0 1013.40   66.79
   1  11   0 1122.39   62.59
   1  11   0  993.10   65.79
   3 -11   0  293.37   18.40
   3  11   0  285.97   18.00
  -3  11   0  266.87   21.80
  -3 -11   0  289.67   22.10
   3  11   0  299.57   20.80
   3 -11   0  278.97   19.60
   5  11   0  741.03   43.80
   5  11   0  733.23   47.30
   5 -11   0  734.73   45.90
  -5 -11   0  748.13   50.89
   7  11   0  154.68   10.60
   7 -11   0  157.68   11.70
   7  11   0  150.78   15.30
   7 -11   0  154.88   13.50
   9  11   0  163.38   17.80
   9 -11   0  175.98   15.10
   9 -11   0  182.78   13.50
   9  11   0  189.48   12.00
   0 -12   0 1506.35   93.39
   0  12   0 1590.64   92.99
   0  12   0 1614.94   90.69
   0  12   0 1487.15   93.89
  -2 -12   0  363.56   26.30
  -2  12   0  359.16   26.20
   2  12   0  358.36   22.10
   2  12   0  376.86   25.10
   4  12   0  266.37   16.70
   4 -12   0  287.07   17.70
   4  12   0  268.87   20.50
   4 -12   0  256.27   18.80
  -4 -12   0  253.07   22.80
   6  12   0  257.37   16.20
   6  12   0  225.88   20.10
   6 -12   0  273.97   19.30
   6 -12   0  262.17   17.30
   8 -12   0  234.18   17.00
   8 -12   0  227.58   17.60
  -1 -13   0  355.16   25.80
   1 -13   0  345.67   24.80
   1  13   0  361.96   25.00
   1  13   0  369.36   21.90
   3  13   0  270.67   20.20
   3  13   0  266.67   16.60
  -3 -13   0  269.77   22.20
   3 -13   0  272.87   19.10
   3 -13   0  251.17   17.50
   5  13   0   34.20    8.20
   5 -13   0   28.90    4.90
   5 -13   0   33.10    7.20
   5  13   0   31.60    4.10
   7  13   0  134.69   15.50
   7 -13   0  131.59   13.20
   7 -13   0  155.18   11.70
   7  13   0  145.69   10.00
   9 -13   0   47.30    6.30
   9  13   0   26.60    3.80
   9 -13   0   38.50    6.60
   0 -14   0  533.65   36.10
  -2 -14   0  248.58   21.50
   2  14   0  251.07   19.70
   2  14   0  270.67   16.50
   4  14   0  185.88   12.20
   4 -14   0  190.98   15.60
   4 -14   0  188.48   13.60
   4  14   0  175.58   16.50
   6  14   0  186.38   12.50
   6 -14   0  191.68   16.20
   6 -14   0  206.28   14.00
   6  14   0  169.98   17.50
   8 -14   0  169.48   12.20
   8  14   0  147.49   10.30
   8 -14   0  135.39   13.50
   1  15   0  373.46   26.90
  -1 -15   0  360.96   28.80
   1  15   0  397.96   23.50
   3  15   0  160.68   15.70
   3  15   0  181.88   11.90
   3 -15   0  184.58   15.10
   3 -15   0  184.38   13.30
  -3 -15   0  143.89   20.70
   5 -15   0  105.69    9.60
   5  15   0   90.99   12.40
   5 -15   0  112.29   11.80
   5  15   0   98.99    7.90
   7 -15   0  300.27   22.80
   7 -15   0  358.96   21.40
   7  15   0  281.47   25.40
   7  15   0  311.57   19.70
   0 -16   0    9.70    8.40
   2 -16   0  189.18   16.00
  -2 -16   0  174.18   26.40
   2  16   0  162.38   11.40
   2 -16   0  166.28   12.70
   2  16   0  151.38   15.60
   4 -16   0   15.40    6.30
   4 -16   0   28.10    5.70
   4  16   0   21.80    3.90
   4  16   0   16.60    7.40
   6 -16   0   57.09    8.70
   6  16   0   63.29    6.20
   6 -16   0   77.29    8.20
   6  16   0   51.69   10.70
   8 -16   0   38.80    7.00
   8 -16   0   35.90    5.10
   3  17   0  115.19    8.70
   3 -17   0  112.39   12.80
   3 -17   0  121.39   10.80
   3  17   0   95.49   13.50
   5  17   0  102.79   14.00
   5 -17   0   99.19   12.40
   7 -17   0   23.30    4.90
   7 -17   0   48.00    7.60
   7  17   0   40.10    4.80
   2 -18   0  310.17   22.10
   2 -18   0  335.57   25.00
   4  18   0  188.88   15.80
   4 -18   0  228.78   15.30
   4  18   0  169.58   18.50
   4 -18   0  190.18   17.50
   6 -18   0  196.58   17.60
   6  18   0  215.98   13.90
   6 -18   0  212.98   15.30
   1 -19   0  113.89   15.30
   3 -19   0  140.19   15.20
   3 -19   0  162.08   13.40
   5 -19   0   99.99   12.10
   5 -19   0   99.69    9.80
   2 -20   0    3.70    4.80
   2 -20   0    7.00    7.30
   4 -20   0   66.89    9.70
   4 -20   0   41.30    6.10
   1 -21   0  122.59   12.20
   1 -21   0  108.59   14.50
   3 -21   0  113.99   13.60
   3 -21   0  112.59   10.90
   0 -22   0  163.58   14.00
   0 -22   0  151.98   16.70
   2 -22   0  240.18   21.10
   2 -22   0  281.77   19.20
   0   0   1 3907.61  218.68
   0   0  -1 3192.98  216.58
   2   0  -1   59.09    4.20
  -2   0  -1   72.39    6.20
   2   0   1   65.99    4.90
   2   0  -1   66.59    5.10
   4   0  -1  303.17   17.20
   4   0   1  278.17   17.70
   4   0   1  273.57   17.10
  -4   0  -1  294.17   19.60
   4   0  -1  262.47   17.20
   6   0   1  835.12   50.79
   6   0   1  890.81   50.79
   6   0  -1  829.02   51.29
   6   0  -1  847.62   50.59
  -6   0  -1  879.21   54.89
   6   0  -1  855.91   50.79
   6   0  -1  879.41   52.89
   8   0  -1  182.98   12.30
   8   0   1  171.08   11.80
   8   0  -1  175.48   15.50
   8   0  -1  177.68   13.40
   8   0  -1  180.68   12.30
   8   0   1  185.88   14.40
   8   0   1  174.88   12.60
  10   0   1   60.09    5.20
  10   0   1   31.60    7.50
  10   0  -1   43.10    8.70
  10   0   1   44.00    7.30
  -1  -1  -1   12.20    2.70
   1  -1   1    8.80    1.50
   1   1  -1   12.80    2.00
  -1   1   1    8.80    2.40
  -1   1  -1   11.50    1.80
   1   1   1    8.60    1.60
   1  -1  -1    8.10    1.20
   1   1   1    8.20    2.30
  -3  -1  -1   10.40    4.40
   3  -1   1   15.70    2.60
   3  -1   1   14.50    2.00
   3   1  -1    8.90    1.50
   3   1  -1   16.50    3.10
   3   1  -1   11.60    1.80
   3  -1  -1   11.40    1.80
   3   1   1   12.20    2.50
   3   1   1   10.30    1.80
   5   1  -1    5.30    1.60
   5   1  -1    2.60    1.40
   5   1  -1    5.60    3.20
   5  -1   1    2.60    1.80
   5  -1   1    5.30    2.60
   5   1  -1    4.20    1.80
  -5  -1  -1    8.90    5.10
   5   1   1    2.20    1.60
   5  -1  -1    3.30    1.80
   5   1   1    4.00    1.30
   5  -1  -1    4.60    1.60
   5   1   1    1.50    2.30
  -5   1  -1    2.00    4.30
  -7  -1  -1   11.10    6.10
   7   1  -1    4.70    2.30
   7  -1   1    1.60    2.80
   7  -1   1    3.90    2.20
   7   1  -1   10.00    4.90
   7   1  -1    5.00    2.20
   7   1  -1    0.70    3.10
   7  -1   1    7.30    2.60
   7   1   1    5.70    2.60
   7   1   1    6.30    3.00
   7  -1  -1    2.80    2.90
   7   1   1    2.40    1.70
   7  -1  -1    5.40    2.20
   7  -1  -1    6.90    2.90
  -7   1  -1    4.80    6.70
   9   1  -1    1.40    2.80
   9  -1   1    4.10    2.70
   9  -1   1    1.40    3.70
   9  -1   1   -0.80    5.00
   9  -1   1    4.10    3.30
   9  -1  -1    2.50    3.10
   9  -1  -1    0.20    3.30
   9   1   1    2.50    3.80
   9  -1  -1    1.90    5.00
   9  -1  -1    1.90    3.30
   9   1   1    2.60    2.30
   9   1   1   -0.10    5.10
  11   1  -1    0.30    2.30
  11  -1   1    2.10    2.10
  11  -1  -1    1.60    3.20
  11   1   1    4.10    2.10
   0  -2  -1  954.10   55.29
   0   2  -1  984.50   54.99
   0   2   1  842.72   54.29
   0   2   1  974.50   55.29
  -2  -2  -1  892.41   51.79
   2  -2   1  816.92   50.59
   2   2  -1  899.41   50.99
   2   2   1  828.52   50.69
   2   2   1  897.81   51.69
   2  -2  -1  843.72   50.39
   4   2  -1  145.59    9.90
  -4   2   1  159.98   11.60
   4  -2   1  161.38   10.80
   4   2  -1  153.98   10.30
   4  -2   1  164.78   10.10
  -4  -2  -1  176.98   13.20
   4   2  -1  169.58   11.60
   4   2   1  158.38   10.10
   4   2   1  152.58    9.70
   4   2   1  157.48   10.80
   4  -2  -1  152.68   10.30
   4  -2  -1  155.38    9.90
   6   2  -1  147.69   10.30
  -6   2   1  138.59   12.70
   6  -2   1  173.58   11.90
  -6  -2  -1  157.58   14.80
   6   2  -1  160.08   10.40
   6   2  -1  171.28   13.00
   6   2  -1  160.28   11.20
   6   2   1  160.58   10.40
   6   2   1  163.78   11.90
   6  -2  -1  151.98   10.40
  -6   2  -1  167.98   15.30
   6  -2  -1  150.28   11.00
   8  -2   1   82.79    7.10
   8  -2   1   81.79    9.10
   8  -2   1   82.59    7.00
   8   2  -1   80.89    6.70
   8   2  -1   79.49   10.50
   8   2   1   77.19    8.90
   8  -2  -1   74.29    8.10
   8  -2  -1   75.39    6.90
   8  -2  -1   75.19    9.80
   8   2   1   78.29    6.20
   8  -2  -1   84.09    7.00
   8   2   1   72.59   10.80
  10  -2   1   65.49    9.50
  10  -2   1   74.79   11.50
  10   2  -1  104.69   10.10
  10  -2   1   77.09    9.20
  10  -2  -1   86.59    7.90
  10   2   1   65.39    8.40
  10  -2  -1   68.39   11.70
  -1  -3  -1  255.87   15.70
   1  -3   1  213.08   14.40
  -1   3   1  235.78   15.40
   1   3   1  221.58   14.50
   1  -3  -1  231.98   15.30
   1   3   1  261.77   15.70
  -1   3  -1  239.68   14.10
   3  -3   1  135.79    9.10
   3   3  -1  140.19    9.90
   3  -3   1  135.79    8.70
  -3   3   1  134.19   10.10
  -3  -3  -1  129.99   10.70
   3  -3  -1  124.29    8.30
   3   3   1  127.99    9.10
   3  -3  -1  121.99    8.60
   5   3  -1   13.30    3.70
  -5   3   1   23.10    5.30
  -5  -3  -1   22.70    6.00
   5  -3   1   14.40    3.30
   5  -3   1   14.10    2.30
   5  -3  -1   16.50    2.40
   5   3   1   13.20    3.10
   5  -3  -1   21.40    3.30
   5   3   1   12.10    1.90
  -7  -3  -1   29.10    7.60
   7   3  -1   30.80    3.80
   7  -3   1   22.80    4.50
   7  -3   1   36.30    4.50
   7   3  -1   49.80    8.20
   7   3   1   35.90    3.60
   7   3   1   45.50    6.50
   7  -3  -1   32.80    4.30
   7   3   1   25.20    5.70
  -7   3  -1   48.50   10.20
   7  -3  -1   45.00    5.60
   9   3  -1   30.70    8.00
   9  -3   1   32.90    4.80
   9   3  -1   24.40    4.20
   9  -3   1   14.90    4.80
   9  -3   1   19.10    4.00
   9   3   1   19.60    3.20
   9  -3  -1   27.10    4.70
   9   3   1   24.90    8.20
   9  -3  -1   19.80    4.00
  11  -3   1    2.60    2.30
  11  -3   1   -1.60    3.90
  11   3  -1    4.30    2.90
  11   3   1    3.40    2.30
  11  -3  -1    3.40    3.20
   0  -4  -1  235.88   15.20
   0   4   1  227.18   15.10
   0   4  -1  214.18   13.70
   0   4   1  231.28   13.60
   0   4  -1  220.58   14.40
   0  -4  -1  201.28   13.60
   0  -4   1  232.98   13.60
   2   4  -1 2671.23  146.49
   2  -4   1 2360.66  145.29
   2   4  -1 2332.67  145.19
  -2  -4  -1 2616.84  147.19
   2  -4   1 2613.04  145.89
  -2   4   1 2570.14  146.89
   2   4   1 2377.46  145.99
  -2  -4   1 2495.45  146.59
  -2   4  -1 2605.54  145.79
   2   4   1 2449.35  147.19
  -4   4   1  582.44   35.90
   4  -4   1  580.64   34.90
   4  -4   1  556.54   34.10
   4   4  -1  583.44   35.70
   4   4  -1  561.74   33.90
  -4  -4  -1  579.14   37.10
   4   4   1  576.64   33.90
   4  -4  -1  553.94   34.00
  -4  -4   1  602.14   37.10
   4  -4  -1  583.44   34.50
   4   4   1  578.54   35.00
   6  -4   1   19.30    3.90
   6   4  -1   24.10    3.20
   6   4  -1   31.60    6.10
   6  -4   1   24.30    3.40
  -6   4   1   34.10    7.20
  -6  -4  -1   35.50    8.20
   6   4   1   22.20    5.00
   6  -4  -1   24.80    3.30
   6  -4  -1   26.40    4.10
  -6  -4   1   15.10    6.10
   6   4   1   20.20    2.50
   6   4   1   18.60    4.00
   8   4  -1  267.27   20.40
   8  -4   1  239.68   16.40
   8   4  -1  250.87   16.00
   8  -4   1  253.67   18.20
   8  -4  -1  259.47   19.70
   8  -4  -1  244.08   17.40
   8  -4  -1  240.88   16.30
   8   4   1  231.58   19.80
   8   4   1  247.88   16.20
  10   4  -1   65.19    6.00
  10  -4   1   66.49   15.70
  10   4  -1   32.40    8.70
  10  -4   1   53.89    7.90
  10  -4   1   64.59    6.00
  10  -4   1   58.59    7.40
  10   4   1   58.89    5.10
  10  -4  -1   68.29    6.90
  10  -4  -1   54.69    7.50
  10  -4  -1   45.00   10.00
  10   4   1   55.39   11.50
  10  -4  -1   65.19    7.00
  -1  -5  -1  139.19   10.30
  -1   5   1  117.29    9.40
   1   5  -1  118.59    8.90
   1   5  -1   97.89    7.20
   1  -5  -1  120.69    9.60
   1   5   1  117.99    8.10
  -1   5  -1  120.69    7.80
   1   5   1  111.09    9.50
  -1  -5   1  108.69    8.20
  -3  -5  -1  545.25   34.00
   3   5  -1  563.74   32.90
   3  -5   1  564.34   32.20
   3  -5   1  549.74   31.40
  -3   5   1  517.15   33.00
  -3   5   1  514.75   33.40
   3   5  -1  502.85   31.10
   3   5   1  492.05   31.00
  -3  -5   1  562.74   33.70
   3   5   1  528.75   32.50
   3  -5  -1  502.75   31.30
  -3   5  -1  516.25   32.20
   5  -5   1  121.59    9.50
  -5  -5  -1  116.39   12.10
  -5   5   1  123.39   10.90
   5   5  -1  119.49    8.00
   5   5  -1  112.39   10.50
   5  -5   1  115.99    8.40
   5  -5  -1  114.19    8.90
  -5  -5   1  116.79   12.90
   5  -5  -1  123.29    8.40
   5   5   1  127.69    7.80
   5   5   1  124.99   10.50
   7   5  -1   22.40    6.30
   7  -5   1   17.00    4.90
  -7  -5  -1   21.70    8.70
   7   5  -1   22.20    3.50
  -7   5  -1   21.00    9.00
   7  -5  -1   26.10    4.00
   7   5   1   26.80    6.80
   7  -5  -1   24.90    4.90
  -7  -5   1   19.90    7.90
   7   5   1   25.10    3.30
   9  -5   1    3.80    4.40
   9   5  -1    5.00    3.10
   9  -5   1    4.10    3.30
   9  -5   1    4.40    3.50
   9   5  -1    6.70    5.80
   9  -5  -1    5.70    4.00
   9   5   1   -2.30    4.50
   9   5   1    3.00    2.30
   9  -5  -1   -1.80    5.80
   9  -5  -1   10.70    4.30
   9  -5  -1    6.90    3.30
  11  -5   1    2.10    2.80
  11  -5   1   -0.70    4.30
  11  -5   1   -1.20    3.70
  11   5  -1    1.30    2.80
  11  -5  -1    2.40    2.90
   0   6  -1  205.88   14.20
   0  -6   1  225.38   14.10
   0  -6  -1  227.38   15.60
   0   6   1  225.28   15.30
   0   6  -1  226.98   14.90
   0   6   1  239.18   14.10
   0   6  -1  202.98   13.20
   0   6   1  209.68   15.20
  -2   6   1   84.99    8.30
  -2  -6  -1   91.89    8.90
   2   6  -1   97.39    6.00
   2  -6   1   97.39    6.50
  -2   6   1   86.69    8.70
   2  -6   1   94.59    7.30
   2   6  -1   91.09    8.00
   2   6   1   92.69    5.80
   2   6   1   84.49    7.40
  -2  -6   1   89.69    8.10
   2   6   1   84.99    9.00
  -2   6  -1   93.59    7.10
   4   6  -1  302.97   20.10
  -4   6   1  294.07   20.70
   4  -6   1  284.77   19.10
   4   6  -1  286.67   17.80
  -4  -6  -1  309.67   21.80
  -4   6   1  282.67   21.20
  -4  -6   1  306.07   21.40
   4   6   1  289.47   19.90
  -4   6  -1  282.47   19.80
   4  -6  -1  288.07   18.10
   4   6   1  305.47   17.80
   4  -6  -1  323.07   19.70
   6   6  -1  163.58   10.40
   6  -6   1  150.98   10.60
  -6   6   1  156.98   14.10
  -6  -6  -1  140.19   15.00
   6  -6   1  162.98   12.20
   6   6  -1  149.29   13.20
   6  -6  -1  157.68   11.70
  -6  -6   1  142.59   15.30
   6  -6  -1  146.39   10.50
   6   6   1  156.18   10.00
   6   6   1  157.78   13.40
   8  -6   1   19.30    3.90
   8  -6   1   26.80    6.40
   8   6  -1   26.30    6.90
   8   6  -1   18.50    3.20
   8   6   1   15.80    2.90
   8  -6  -1   23.50    4.30
   8  -6  -1   15.10    4.40
   8   6   1   16.60    6.40
  10   6  -1    4.50    7.10
  10  -6   1   26.00    5.10
  10   6  -1   19.40    3.60
  10  -6   1    4.60    6.00
  10  -6   1   18.40    3.90
  10   6   1   11.40    6.40
  10  -6  -1   22.50    4.90
  10  -6  -1   21.50    4.70
  10   6   1   20.40    3.00
  -1   7   1    4.20    3.40
  -1   7   1    4.10    3.10
  -1  -7  -1    8.20    3.70
   1   7  -1    8.30    1.80
   1   7  -1    5.80    2.80
   1  -7  -1    6.50    3.90
   1   7   1    8.20    4.00
  -1   7  -1    6.90    2.60
   1   7   1    5.00    2.40
  -1  -7   1    6.20    2.80
   1   7   1    5.30    1.20
   1   7   1    8.20    3.40
  -1   7  -1    5.10    1.40
   3  -7   1  558.44   33.00
   3   7  -1  499.25   31.60
   3   7  -1  535.15   33.70
  -3   7   1  501.15   35.30
  -3  -7  -1  555.74   35.10
   3  -7   1  518.85   32.00
  -3   7   1  525.75   34.20
   3  -7  -1  530.15   32.00
   3   7   1  533.35   31.50
  -3   7  -1  541.65   33.20
   3  -7  -1  571.04   32.70
  -3  -7   1  535.45   34.30
   3   7   1  552.74   35.50
   3   7   1  553.54   33.40
   5  -7   1    5.30    3.10
   5  -7   1    2.40    2.00
   5   7  -1    3.40    1.80
  -5  -7  -1    8.90    5.20
  -5   7   1    3.70    4.80
   5   7  -1    2.80    3.00
   5  -7  -1    4.50    2.30
  -5   7  -1    7.40    4.70
   5   7   1    1.80    3.10
   5  -7  -1    5.40    2.90
  -5  -7   1    3.80    4.30
   5   7   1    5.00    1.70
   7   7  -1   33.50    4.20
   7  -7   1   38.80    4.80
   7  -7   1   38.20    6.20
   7   7  -1   25.80    6.00
   7   7   1   19.20    5.90
   7   7   1   34.70    3.80
   7  -7  -1   25.30    4.90
   7  -7  -1   26.50    4.00
   9   7  -1   48.80   10.10
   9  -7   1   47.40    6.20
   9  -7   1   48.60    8.00
   9   7  -1   47.30    5.40
   9   7   1   48.60    4.60
   9  -7  -1   62.89    6.90
   9   7   1   37.60    8.60
   9  -7  -1   62.29   10.40
   9  -7  -1   52.29    7.30
  11  -7   1   34.50    4.30
  11  -7   1   32.40    4.90
  11   7  -1   54.09    6.60
  11  -7   1   28.50    5.90
  11  -7  -1   42.60    5.70
  11  -7  -1   18.80    6.20
   0   8   1  302.37   21.90
   0   8   1  351.56   20.80
   0   8  -1  318.67   20.80
   0   8   1  295.67   19.20
   0   8  -1  327.17   21.40
   0   8   1  300.27   21.20
   0  -8   1  330.57   20.60
   0  -8  -1  340.27   22.20
   0   8  -1  349.47   19.40
  -2   8   1  173.78   13.80
   2   8  -1  173.78   11.00
   2   8  -1  191.38   13.60
   2  -8   1  196.98   12.70
  -2   8   1  162.68   13.80
  -2  -8  -1  184.18   14.50
   2   8   1  157.58   12.60
   2   8   1  172.18   10.80
  -2   8  -1  188.38   12.60
   2   8   1  178.58   12.60
   2   8   1  165.48   14.70
  -2  -8   1  187.38   13.50
  -4   8   1  157.98   13.60
   4   8  -1  151.88    9.80
   4  -8   1  155.08   10.30
  -4  -8  -1  154.18   14.10
   4   8  -1  147.89   12.30
   4  -8   1  152.08   13.60
   4  -8  -1  150.48   11.10
  -4   8  -1  145.89   12.30
  -4  -8   1  145.09   13.40
   4   8   1  154.58    9.70
   4  -8  -1  154.58   10.40
   4   8   1  152.78   12.20
   6   8  -1   43.60    4.60
   6  -8   1   49.50    7.00
   6  -8   1   46.40    5.40
   6   8  -1   36.60    7.20
  -6   8   1   38.20    8.40
  -6  -8  -1   41.30    9.70
   6   8   1   42.10    4.00
   6  -8  -1   46.00    5.10
   6   8   1   55.19    8.40
  -6  -8   1   55.29   13.50
   6  -8  -1   45.50    6.30
   8  -8   1    8.40    3.60
   8   8  -1    3.90    4.70
   8  -8   1   15.40    5.40
   8   8  -1    8.30    3.30
   8   8   1    7.00    5.50
   8   8   1    2.70    2.10
   8  -8  -1    7.30    3.70
  10  -8   1   63.39    6.30
  10  -8   1   72.79    9.40
  10   8  -1   66.39    5.70
  10  -8   1   65.29    7.30
  10  -8  -1   62.69    6.90
  10  -8  -1   62.89    7.30
  10   8   1   52.69    4.90
   1   9  -1   23.40    2.80
  -1   9   1   30.90    6.70
  -1  -9  -1   35.10    6.80
   1   9  -1   19.70    4.60
   1   9   1   28.00    6.20
  -1  -9   1   28.70    5.20
  -1   9  -1   18.90    2.90
  -1   9  -1   23.20    4.30
   1  -9  -1   30.80    6.40
   1   9   1   25.80    2.60
   1   9   1   25.90    5.40
   1   9   1   37.50    5.40
   3   9  -1  260.97   15.60
   3   9  -1  248.08   18.10
  -3   9   1  257.37   19.10
  -3  -9  -1  255.57   19.80
   3  -9   1  255.47   16.10
   3  -9   1  256.17   17.20
  -3   9  -1  241.08   17.40
  -3  -9   1  258.97   18.80
   3   9   1  263.87   15.50
   3  -9  -1  241.68   16.10
   3   9   1  259.37   17.80
   3  -9  -1  248.88   17.00
  -5  -9  -1   -1.30    6.00
   5  -9   1    3.70    2.70
   5  -9   1   -2.10    3.40
   5   9  -1    5.90    2.50
   5   9  -1   -0.90    3.70
  -5   9   1    3.20    5.10
   5  -9  -1    0.70    2.90
   5  -9  -1    2.20    2.40
  -5  -9   1    4.50    4.90
   5   9   1    4.80    4.20
   5   9   1    4.10    2.00
   7   9  -1   11.10    2.90
   7  -9   1   11.60    3.50
   7   9  -1    9.40    5.90
   7  -9   1    8.40    4.80
   7  -9  -1   15.00    4.80
   7   9   1    6.80    4.80
   7   9   1   10.70    2.60
   7  -9  -1   17.30    3.90
   9   9  -1    5.00    5.20
   9  -9   1    5.60    3.30
   9   9  -1    7.80    2.90
   9  -9   1    5.00    4.50
   9  -9  -1   10.80    3.80
   9  -9  -1    4.80    4.20
   9   9   1    3.90    6.40
   0 -10  -1   59.79    8.30
   0 -10   1   54.79    6.30
   0  10  -1   65.39    4.80
   0  10  -1   65.39    8.00
   0  10  -1   53.39    7.00
   0  10   1   51.89    7.40
   0  10   1   61.39    6.90
   0  10   1   55.39    8.40
   2  10  -1   16.90    2.30
  -2 -10  -1   14.10    5.50
  -2  10   1   10.10    5.40
  -2  10   1   21.40    6.60
   2  10  -1   15.20    4.50
  -2 -10   1   24.70    5.80
   2  10   1   23.30    4.90
  -2  10  -1   16.50    4.30
   2  10   1   23.70    5.70
   2  10   1   15.60    2.30
  -4 -10  -1   14.10    6.60
   4 -10   1   28.00    5.30
  -4  10   1   23.30    7.70
   4 -10   1   26.00    3.60
   4  10  -1   16.00    2.50
   4 -10  -1   19.80    3.50
   4  10   1   23.80    5.80
  -4  10  -1    3.40    5.90
   4  10   1   19.40    2.70
   4 -10  -1   25.10    4.60
  -4 -10   1   24.30    7.50
   6  10  -1    4.10    2.50
   6  10  -1    5.90    4.60
   6 -10   1    3.30    3.10
   6 -10   1    5.30    3.90
   6  10   1    3.00    2.20
   6 -10  -1    3.70    3.90
   6  10   1    0.70    4.00
   6 -10  -1    1.10    2.70
   8 -10   1    3.30    4.20
   8 -10   1    6.90    3.90
   8  10  -1    9.90    3.40
   8  10  -1   10.80    6.40
   8  10   1    5.70    2.50
   8 -10  -1    6.50    3.40
   8 -10  -1    3.20    4.10
   8  10   1   10.20    5.30
  10  10  -1    3.30    2.40
  10 -10   1    3.30    4.10
  10 -10   1    4.00    3.60
  10 -10  -1    3.00    3.60
  10 -10  -1    2.90    3.30
  -1 -11  -1   63.59    9.20
   1  11  -1   61.69    5.00
   1  11  -1   62.09    8.20
  -1  11   1   67.99    8.80
  -1 -11   1   54.99    7.90
  -1  11  -1   55.99    7.90
   1 -11  -1   68.69    9.20
   1  11   1   69.49    7.60
   1  11   1   70.59    8.30
   1  11   1   67.29    5.00
  -3  11   1    4.00    4.90
   3  11  -1    5.70    1.90
   3  11  -1    0.10    3.50
   3 -11   1    3.50    3.50
  -3 -11  -1    2.40    5.20
   3 -11   1    3.50    2.60
   3 -11  -1    4.20    2.50
   3  11   1    5.00    1.90
   3  11   1    5.30    3.70
   3 -11  -1    4.90    3.20
  -3  11  -1    5.70    5.10
  -5 -11  -1  198.98   20.50
   5 -11   1  217.08   16.00
   5  11  -1  214.38   13.60
   5  11  -1  191.48   16.70
   5 -11   1  207.28   14.10
  -5  11   1  179.18   21.00
   5  11   1  211.98   13.10
   5  11   1  186.48   16.50
   5 -11  -1  214.08   15.50
   7  11  -1   13.20    5.30
   7  11  -1   24.80    3.80
   7 -11   1   26.40    6.40
   7 -11   1   25.60    4.20
   7 -11  -1   21.70    5.40
   7 -11  -1   36.60    5.30
   7  11   1   17.90    6.20
   7  11   1   27.50    3.70
   9  11  -1   10.10    7.40
   9 -11   1   19.00    5.70
   9 -11   1   12.00    3.80
   9  11  -1   16.20    3.30
   9  11   1   11.30   10.60
   9 -11  -1   19.30    5.60
   9 -11  -1   11.00    3.70
   9  11   1   16.20    2.80
   0 -12   1  163.98   13.40
   0  12   1  178.78   13.70
   0 -12  -1  176.28   17.60
   0  12   1  166.38   14.60
   0  12  -1  186.18   11.50
   0  12  -1  169.68   14.60
   0  12  -1  173.08   15.00
  -2 -12  -1   60.69   10.70
   2  12  -1   48.10    8.10
   2  12  -1   49.20    4.90
  -2  12   1   77.29   12.30
   2 -12   1   58.39    8.00
  -2 -12   1   57.09    9.00
   2  12   1   58.89    4.70
  -2  12  -1   53.19    8.20
   2  12   1   57.49    8.20
   4 -12   1    8.20    4.20
   4  12  -1    8.80    5.00
  -4  12   1    4.70    4.70
   4  12  -1    9.30    2.40
   4 -12   1    7.50    3.00
  -4 -12   1    1.70    6.70
   4 -12  -1   10.00    3.40
   4  12   1   12.20    2.50
   4  12   1    7.90    4.60
   4 -12  -1   12.50    4.50
   6  12  -1   28.60    7.80
   6 -12   1   24.60    4.60
   6 -12   1   14.60    5.40
   6  12  -1   29.30    4.50
   6 -12  -1   23.60    5.60
   6 -12  -1   23.00    4.40
   6  12   1   29.30    8.10
   6  12   1   31.30    4.00
   8 -12   1   12.80    4.40
   8  12  -1    8.20    7.30
   8  12  -1   14.10    3.40
   8 -12   1   13.60    4.90
   8  12   1   17.80    7.80
   8 -12  -1   13.30    4.90
   8 -12  -1    9.00    3.70
  -1 -13  -1   24.10    7.20
   1  13  -1   31.40    3.60
  -1  13   1   30.20    7.60
   1 -13  -1   20.80    6.20
  -1 -13   1   35.80    7.00
   1  13   1   32.40    8.20
   1  13   1   30.60    6.40
   1  13   1   24.70    3.50
  -1  13  -1   29.50    7.60
   3  13  -1   13.20    2.70
   3  13  -1    8.00    4.80
  -3  13   1   11.70    6.30
  -3 -13  -1   14.70    8.70
   3 -13   1   11.60    4.60
   3 -13   1   12.20    3.60
   3 -13  -1   10.30    4.50
   3 -13  -1   14.10    3.70
   3  13   1    9.20    5.60
  -3 -13   1   18.00    7.90
   3  13   1   19.50    3.10
   5 -13   1   24.70    4.70
   5  13  -1   20.80    3.70
   5  13  -1   12.30    5.90
   5 -13   1   33.70    7.10
   5  13   1    9.10    5.30
   5  13   1   32.20    4.00
   5 -13  -1   19.40    5.50
   5 -13  -1   27.80    4.60
   7 -13   1    5.10    3.60
   7 -13   1   -3.40    4.40
   7  13  -1   -0.30    2.40
   7  13  -1   -5.10    5.40
   7 -13  -1    2.90    3.30
   7  13   1   -3.40    2.20
   7  13   1    3.40    5.50
   7 -13  -1    0.10    4.40
   9 -13   1   27.60    5.00
   9  13  -1   27.40    3.90
   9 -13   1    8.50    4.50
   9 -13  -1   20.70    5.80
   9 -13  -1   16.60    4.20
   0 -14   1   21.50    6.20
   0 -14  -1   29.90    8.00
   0  14   1   24.60    6.70
   0  14  -1   29.60    4.40
  -2 -14  -1   18.70    7.80
   2  14  -1   19.90    4.00
   2 -14   1   12.50    6.20
   2  14  -1   12.10    5.70
   2 -14   1   18.60    5.80
  -2 -14   1   14.30    7.30
   2  14   1   25.80    3.50
   2  14   1   19.20    6.40
   4  14  -1   31.10    7.70
   4 -14   1   33.40    5.20
   4  14  -1   31.50    4.40
   4 -14   1   29.10    6.50
   4 -14  -1   35.10    5.30
   4  14   1   33.30    4.20
   4  14   1   40.30    8.90
  -4 -14   1   21.00   10.90
   4 -14  -1   23.80    5.70
   6  14  -1   25.20    8.70
   6  14  -1   18.30    3.60
   6 -14   1   28.70    7.20
   6 -14   1   22.10    4.30
   6 -14  -1   33.80    7.20
   6 -14  -1   22.30    4.90
   6  14   1   34.10    4.30
   6  14   1   23.40    8.30
   8 -14   1   10.50    5.30
   8  14  -1    4.50    2.70
   8 -14   1    2.90    3.40
   8 -14  -1    6.60    3.80
   8 -14  -1   -0.30    4.40
   8  14   1    4.50    2.50
   1  15  -1   68.19   10.40
   1  15  -1   57.59    5.90
  -1 -15  -1   67.29   16.80
  -1 -15   1   58.19   10.40
   1  15   1   68.99   10.00
   3 -15   1   22.50    5.00
   3 -15   1   16.50    6.20
   3  15  -1   18.30    3.90
   3  15  -1    9.50    6.10
  -3 -15   1   18.30   10.70
   3  15   1   14.20    3.40
   3 -15  -1   24.00    7.00
   3  15   1   15.90    6.20
   3 -15  -1   18.60    4.50
   5  15  -1    7.10    6.40
   5 -15   1    7.80    5.20
   5  15  -1    3.70    2.80
   5 -15   1   -0.60    3.30
   5 -15  -1    2.70    5.30
   5  15   1    3.90    6.90
   5 -15  -1    5.00    3.40
   5  15   1    9.00    3.10
   7  15  -1   53.79   11.10
   7  15  -1   57.79    5.90
   7 -15   1   66.19    9.30
   7 -15   1   66.19    7.70
   7  15   1   71.89   12.40
   7  15   1   60.09    5.60
   7 -15  -1   56.39    9.10
   7 -15  -1   60.19    7.50
   0 -16  -1   26.90    9.60
   2  16  -1    0.60    2.90
   2  16  -1   -0.60    5.50
   2 -16   1    1.90    3.90
   2  16   1    0.20    5.80
   4  16  -1   17.80    7.40
   4  16  -1   17.50    3.40
   4 -16   1   27.10    7.50
   4 -16   1   26.60    5.10
   4 -16  -1   20.10    6.40
   4  16   1   17.90    7.80
   4 -16  -1   23.90    5.00
   4  16   1   32.70    4.50
   6  16  -1   16.00   10.10
   6  16  -1    8.70    3.60
   6 -16   1    3.70    3.70
   6 -16   1    7.80    5.50
   6  16   1  -14.30   11.90
   6 -16  -1    2.00    5.00
   6 -16  -1    8.70    4.40
   6  16   1   11.80    3.70
   8 -16   1    8.40    4.10
   8 -16   1   -0.60    4.80
   8  16  -1    7.70    3.20
   8 -16  -1    9.70    3.70
   8 -16  -1   13.50    5.40
   1 -17   1    6.80    6.60
   3 -17   1    3.50    5.30
   3  17  -1    0.90    3.30
   3 -17   1    2.50    4.20
   3  17  -1    1.40    7.00
   3 -17  -1    1.20    4.00
   3  17   1   -7.20    6.60
   3 -17  -1   -0.70    5.30
   5  17  -1    2.00    3.00
   5 -17   1   -0.50    4.00
   5 -17   1    6.50    6.50
   5  17  -1    7.50    7.30
   5  17   1   -1.40    7.40
   5 -17  -1   -1.30    3.90
   5 -17  -1    4.40    5.50
   5  17   1    0.50    4.60
   7 -17   1   25.70    6.90
   7  17  -1   28.50    4.30
   7 -17   1   16.30    4.20
   7 -17  -1   18.90    4.70
   7  17   1   12.60    4.80
   7 -17  -1   22.90    6.10
   2 -18   1   76.89    8.90
   2 -18   1   61.29    9.90
   2  18  -1   47.30    5.90
   2 -18  -1   40.60    6.70
   2 -18  -1   50.69    9.30
   4  18  -1   13.30    8.60
   4  18  -1   26.20    4.80
   4 -18   1   22.30    5.00
   4 -18   1   17.10    6.90
   4 -18  -1   19.60    6.90
   4  18   1   15.20    8.60
   4 -18  -1   21.40    5.00
   6  18  -1   24.50    4.10
   6 -18   1   23.20    5.10
   6 -18   1   29.00    7.00
   6 -18  -1   32.20    5.60
   6 -18  -1   30.30    7.10
   1 -19   1    8.90    7.50
   1 -19   1    0.20    4.60
   3  19  -1    9.90    3.40
   3 -19   1   12.70    7.00
   3 -19   1   15.10    5.90
   3 -19  -1   16.20    5.00
   3 -19  -1    8.30    6.10
   5 -19   1   -0.10    5.70
   5 -19   1    5.20    4.50
   5  19  -1   -0.70    3.10
   5 -19  -1    2.70    5.10
   5 -19  -1   -0.30    4.10
   0 -20   1   76.09   12.40
   2 -20   1   62.39   18.00
   2 -20   1   39.80    6.80
   2 -20  -1    9.20    8.60
   2 -20  -1   31.60    6.10
   4 -20   1    3.70    4.30
   4 -20   1    4.90    6.30
   4 -20  -1    1.50    4.10
   4 -20  -1   -2.70    5.50
   1 -21   1    7.50    7.30
   1 -21   1    1.00    5.10
  -1 -21   1   15.40    8.10
   1 -21  -1   10.10    7.70
   1 -21  -1    4.40    5.40
   3 -21   1    4.10    6.50
   3 -21   1    2.10    4.50
   3 -21  -1    0.40    4.40
   3 -21  -1    1.00    5.90
   0 -22   1   13.30    6.10
   0 -22  -1   21.10    8.30
   0 -22  -1    3.20    4.50
   0 -22   1    9.90    7.90
   2 -22   1   45.90    6.90
   2 -22   1   32.90    8.80
   2 -22  -1   42.70    6.50
   2 -22  -1   30.50    7.60
  -2 -22   1   50.09    9.70
   0   0  -2 9999.00  603.74
   2   0   2  873.71   53.99
   2   0  -2  923.41   53.49
   2   0   2  895.01   53.49
  -2   0  -2  942.71   54.29
   4   0  -2   16.90    2.40
   4   0  -2   29.00    4.50
   4   0   2   21.60    3.50
  -4   0  -2   21.40    5.10
   4   0   2   23.10    2.70
   4   0  -2   18.50    2.10
   6   0  -2  734.23   42.50
   6   0  -2  631.34   42.70
  -6   0  -2  766.22   47.30
   6   0  -2  782.62   44.90
   6   0   2  762.92   44.20
   6   0   2  732.83   42.80
  -6   0   2  685.83   45.00
   6   0   2  673.13   42.30
   6   0  -2  716.43   42.90
   8   0  -2  419.96   26.00
   8   0  -2  416.86   29.20
   8   0   2  417.86   26.20
   8   0   2  442.16   28.30
   8   0   2  394.66   25.20
  10   0  -2   39.80    5.90
  10   0  -2   35.40    9.80
  10   0   2   33.60    4.00
  10   0   2   33.10    7.00
  10   0   2   25.70    8.30
   1   1  -2  599.84   31.50
  -1  -1  -2  548.25   32.00
  -1   1   2  542.25   32.20
   1  -1   2  477.55   30.90
   1  -1   2  538.45   31.30
  -1   1   2  471.05   30.70
  -1   1  -2  585.74   31.40
  -1  -1   2  529.45   31.60
   1   1   2  528.45   31.90
   1  -1  -2  508.75   30.70
   1   1   2  446.66   31.00
   3   1  -2   14.50    3.00
   3  -1   2   21.80    3.40
   3  -1   2   23.00    2.70
   3   1  -2   16.00    2.30
  -3  -1  -2   21.50    4.50
  -3   1  -2   13.70    3.90
   3  -1  -2   21.20    3.10
   3  -1  -2   15.40    1.80
   3   1   2   24.60    3.50
   5  -1   2  174.48   11.40
   5   1  -2  198.58   13.50
   5   1  -2  177.68   11.40
   5   1  -2  164.38   11.10
  -5   1   2  148.49   13.00
  -5  -1  -2  175.98   15.00
   5  -1   2  189.28   12.60
   5  -1  -2  170.08   11.40
   5   1   2  197.98   13.00
   5   1   2  175.78   11.50
  -5   1  -2  203.08   15.10
   5  -1  -2  192.38   13.10
   5  -1  -2  166.78   11.10
   7  -1   2  203.38   13.00
   7   1  -2  190.38   12.70
   7   1  -2  201.78   15.70
  -7  -1  -2  182.68   18.80
   7  -1   2  207.48   14.80
   7   1   2  190.58   12.90
   7  -1  -2  182.98   13.10
   7   1   2  202.78   14.80
   7  -1  -2  178.08   12.80
   7  -1  -2  200.38   16.00
  -7   1  -2  177.58   18.00
   7   1   2  178.08   12.00
   7  -1  -2  192.08   12.60
   9  -1   2   32.40    7.20
   9  -1   2   29.30    4.70
   9   1  -2   37.10    5.80
   9  -1   2   22.40    3.60
   9   1  -2   13.60    6.00
   9   1   2   20.90    3.10
   9  -1  -2   18.20    4.20
   9   1   2   26.60    8.50
   9   1   2   16.50    4.90
  11   1  -2   30.30    4.70
  11  -1  -2   24.50    4.20
   0  -2  -2  175.48   11.30
   0  -2   2  129.89    9.40
   0  -2   2  154.18    9.60
   0   2   2  159.88   11.00
  -2   2   2   34.50    5.60
   2  -2   2   25.60    3.40
   2   2  -2   22.80    2.50
   2   2  -2   27.50    4.00
  -2  -2  -2   29.90    5.30
   2   2   2   27.50    3.60
   2  -2  -2   26.00    2.30
   2   2   2   28.10    5.00
  -2   2  -2   24.70    3.80
   4  -2   2   14.80    2.30
  -4   2   2   12.50    3.90
   4  -2   2   12.70    3.00
   4   2  -2   14.20    3.70
  -4  -2  -2    9.00    4.10
   4   2  -2   11.10    2.10
   4  -2  -2   12.80    2.00
   4   2   2   14.00    2.30
  -4   2  -2   10.80    4.10
   4  -2  -2   17.00    3.30
   4   2   2   10.10    2.60
  -6   2   2   48.40    6.90
  -6  -2  -2   58.89   10.50
   6  -2   2   47.30    4.70
   6   2  -2   51.79    7.30
   6   2  -2   45.00    4.60
   6  -2   2   52.19    6.20
   6   2   2   51.79    4.90
   6   2   2   53.59    6.50
   6  -2  -2   54.89    4.60
   6  -2  -2   56.39    5.40
   6   2   2   48.90    3.90
   6  -2  -2   48.10    6.70
   8  -2   2    9.80    2.80
   8   2  -2    2.60    4.40
   8  -2   2   12.20    5.40
   8  -2   2    5.30    2.70
   8   2  -2    5.40    2.70
   8  -2  -2    1.90    2.00
   8  -2  -2    5.60    3.30
   8   2   2    7.40    2.10
   8  -2  -2   14.10    3.40
   8   2   2    7.60    4.50
   8  -2  -2    7.60    5.10
  10   2  -2    6.80    4.10
  10  -2   2   13.20    5.50
  10  -2   2    4.10    2.30
  10   2  -2   17.60    9.10
  10  -2  -2    2.30    3.80
   1   3  -2 1122.09   65.89
   1  -3   2  992.80   65.19
  -1  -3  -2 1218.08   66.79
  -1   3   2 1081.09   66.49
   1  -3  -2 1177.88   66.69
   1   3   2 1107.99   66.59
  -3  -3  -2  175.68   13.40
  -3   3   2  158.68   13.20
   3   3  -2  151.78   10.30
   3  -3   2  168.08   11.40
   3  -3   2  159.18   10.40
   3   3   2  166.38   13.40
   3  -3  -2  162.38   10.40
   3  -3  -2  181.38   10.90
  -3   3  -2  177.48   12.10
   3   3   2  168.08   11.30
   5  -3   2  239.78   15.40
  -5   3   2  242.58   17.10
   5   3  -2  260.97   17.40
   5   3  -2  225.28   15.20
  -5  -3  -2  239.78   19.10
   5  -3   2  245.98   16.50
   5  -3  -2  247.18   15.50
   5  -3  -2  244.08   15.20
   5  -3  -2  248.18   16.60
   5   3   2  252.17   16.70
  -5   3  -2  265.07   18.80
  -7   3   2  425.16   28.20
   7  -3   2  420.16   27.60
   7   3  -2  431.46   26.00
   7   3  -2  418.96   28.70
  -7  -3  -2  398.86   32.00
   7  -3   2  445.36   28.00
   7  -3  -2  431.86   25.80
   7  -3  -2  413.76   28.10
  -7  -3   2  392.76   32.20
   7  -3  -2  421.66   26.40
  -7   3  -2  408.26   31.40
   7   3   2  456.55   28.00
   7   3   2  392.86   25.10
   9  -3   2   83.89   10.40
   9  -3   2   89.39    8.50
   9   3  -2   66.19   11.10
   9  -3   2   82.69    6.90
   9   3  -2   91.39    7.80
   9  -3  -2   88.29    8.00
   9   3   2   92.19   12.50
   9  -3  -2  103.09    8.40
   9   3   2   84.69    6.30
  11   3  -2   31.90    4.80
  11  -3   2   22.60    6.00
  11  -3  -2   43.30    5.60
   0  -4   2  592.14   35.10
   0   4   2  565.04   37.20
   0   4  -2  604.44   36.60
   0  -4   2  624.44   35.10
   0  -4  -2  651.53   37.60
   0   4   2  579.24   35.20
  -2   4   2  179.68   14.40
   2   4  -2  167.88   12.20
   2  -4   2  201.98   12.30
  -2   4   2  189.58   14.40
   2   4  -2  220.18   13.90
   2  -4   2  213.68   13.00
  -2  -4  -2  216.48   15.20
   2   4   2  194.18   14.90
  -2   4  -2  215.98   12.30
  -4  -4  -2  564.04   36.00
   4  -4   2  539.85   32.40
   4   4  -2  573.64   34.40
  -4   4   2  507.25   33.90
   4   4  -2  533.75   32.30
   4  -4   2  563.64   33.40
  -4   4  -2  606.04   34.50
   4  -4  -2  532.85   32.60
   4   4   2  534.25   33.40
   4  -4  -2  510.85   32.20
  -6  -4  -2  290.77   24.10
   6   4  -2  292.27   21.50
   6  -4   2  315.67   19.30
   6  -4   2  304.47   20.60
  -6   4   2  298.57   21.60
   6   4  -2  306.17   19.00
   6   4   2  302.77   20.80
   6  -4  -2  310.27   19.00
   6   4   2  295.17   18.40
   6  -4  -2  312.27   19.60
   6  -4  -2  306.47   20.90
  -6   4  -2  320.87   23.50
  -6  -4   2  330.07   24.60
   8  -4   2  107.19   11.30
   8  -4   2  111.99    9.00
   8   4  -2  105.89   12.00
   8   4  -2  105.79    8.30
   8   4   2  102.99   12.70
   8   4   2   99.29    7.10
   8  -4  -2  107.19    9.30
   8  -4  -2   91.19   11.00
   8  -4  -2  106.09    8.60
   8  -4  -2   96.89    9.10
  10  -4   2  203.48   14.20
  10   4  -2  166.78   18.30
  10  -4   2  181.78   12.50
  10  -4   2  173.58   15.80
  10   4  -2  201.68   13.20
  10   4   2  163.98   17.90
  10  -4  -2  206.28   13.90
   1   5  -2   72.39    5.00
   1  -5   2   74.29    6.00
  -1   5   2   82.79    8.50
  -1   5   2   66.29    7.80
   1   5  -2   73.29    7.00
  -1  -5  -2   83.89    8.50
  -1  -5   2   80.49    6.10
   1   5   2   65.49    8.00
  -1   5  -2   69.19    4.90
   1  -5  -2   87.19    8.60
   3   5  -2   51.39    6.30
   3   5  -2   52.29    4.00
  -3   5   2   48.80    8.00
  -3  -5  -2   51.09    7.60
   3  -5   2   55.79    4.40
   3  -5   2   52.19    5.40
  -3   5   2   44.40    6.90
   3   5   2   45.40    5.60
   3  -5  -2   48.00    4.00
   3  -5  -2   40.40    4.40
   3   5   2   47.60    7.80
  -3   5  -2   56.79    5.30
  -3  -5   2   58.69    7.00
   5  -5   2  110.59    7.60
   5   5  -2  104.69    7.30
  -5   5   2  101.59   10.40
   5  -5   2  117.79    9.40
   5   5  -2  104.29   10.00
  -5  -5  -2   95.39   11.50
   5  -5  -2  101.29    7.40
   5   5   2  104.49    9.90
  -5  -5   2  105.39   11.30
   5   5   2   94.39    6.70
  -5   5  -2  109.59   10.70
   7  -5   2   12.40    3.30
  -7   5   2   16.90    7.50
   7   5  -2   15.60    3.30
   7   5  -2   20.60    6.40
  -7  -5  -2   13.30   11.60
   7  -5   2   15.30    4.60
   7  -5  -2    8.20    3.20
   7  -5  -2   10.90    5.40
   7   5   2   12.30    6.10
  -7   5  -2   17.80    9.60
   7  -5  -2   16.70    3.40
  -7  -5   2   15.70    8.30
   9  -5   2   26.50    4.50
   9   5  -2   16.90    6.70
   9  -5   2   16.40    5.30
   9  -5   2   21.90    4.70
   9   5  -2   34.20    5.20
   9  -5  -2   14.30    8.20
   9  -5  -2   23.10    5.00
   9  -5  -2   18.80    3.80
   9   5   2   21.00    7.40
  11  -5   2   27.00    5.70
  11   5  -2   32.90    4.70
  11  -5  -2   26.60    5.10
   0  -6   2   13.80    1.80
   0   6   2   16.60    2.50
   0   6  -2    9.60    3.70
   0   6  -2   16.80    2.50
   0   6   2   25.50    5.20
   0   6   2    9.80    4.00
   0  -6  -2   12.90    4.70
  -2  -6  -2   74.09    8.70
   2   6  -2   64.59    4.70
   2  -6   2   69.99    5.10
  -2   6   2   62.69    7.80
   2   6  -2   71.69    7.40
   2  -6   2   66.79    6.30
   2   6   2   53.19    8.50
   2  -6  -2   63.59    4.40
   2   6   2   63.89    5.90
   4  -6   2  164.28   10.60
   4   6  -2  152.28   10.30
  -4  -6  -2  187.08   18.00
   4   6  -2  164.68   12.90
   4  -6   2  158.48   11.80
   4   6   2  164.38   12.40
   4  -6  -2  163.28   11.00
  -4  -6   2  160.38   13.80
  -4   6  -2  158.38   12.30
   4  -6  -2  169.78   10.50
  -4   6  -2  150.48   11.60
   6   6  -2   36.80    4.50
   6  -6   2   41.70    4.90
   6   6  -2   40.40    7.50
   6  -6   2   53.99    7.50
  -6   6   2   46.00    8.80
  -6  -6  -2   39.20    9.40
   6  -6  -2   41.80    5.20
  -6  -6   2   43.70   10.40
  -6   6  -2   39.80    9.60
   6   6   2   47.40    7.60
   6  -6  -2   42.90    4.70
   6   6   2   42.20    3.50
   8   6  -2   19.70    6.30
   8  -6   2   15.90    3.50
   8   6  -2   27.80    4.30
   8  -6   2   21.00    5.70
   8  -6  -2   26.00    7.20
   8  -6  -2   19.10    4.80
   8   6   2   20.00    2.90
   8   6   2   29.70   11.60
   8  -6  -2   20.10    3.70
  10  -6   2   19.50    3.70
  10  -6   2   24.30    5.20
  10   6  -2   19.60    3.80
  10  -6   2   10.60    4.90
  10  -6  -2   28.80    5.90
  10  -6  -2   30.80    4.80
   1  -7   2  174.58   11.90
  -1  -7  -2  199.78   14.70
  -1   7   2  144.99   12.50
   1   7  -2  182.48   13.20
   1   7  -2  163.58   10.50
   1   7   2  175.18   11.50
   1  -7  -2  184.88   14.20
  -1   7  -2  174.48   10.60
  -1  -7   2  168.78   11.60
   1   7   2  147.89   13.90
   3   7  -2 1099.29   67.29
  -3   7   2 1040.60   67.89
   3  -7   2 1149.08   66.29
   3  -7   2 1109.49   65.19
  -3  -7  -2 1150.78   68.99
  -3   7  -2 1162.78   65.49
  -3  -7   2 1122.29   67.59
   3  -7  -2 1114.59   65.19
  -3   7  -2 1152.68   65.49
   3   7   2 1028.00   64.69
   3   7   2 1091.69   66.39
   3  -7  -2 1127.49   65.69
   5  -7   2  512.75   31.00
  -5  -7  -2  509.15   35.90
   5   7  -2  509.45   30.60
   5   7  -2  511.65   33.60
   5  -7   2  527.05   32.50
  -5  -7   2  515.55   35.40
  -5   7  -2  456.25   32.50
   5  -7  -2  517.05   31.50
   5   7   2  509.85   30.30
  -5   7  -2  524.45   33.30
   5  -7  -2  525.85   30.80
   5   7   2  527.45   33.20
   7   7  -2   60.89    5.80
   7  -7   2   60.09    6.50
   7   7  -2   35.50    7.30
  -7   7   2   70.49   11.90
   7  -7   2   63.69    8.60
  -7   7  -2   44.00   13.30
   7   7   2   57.49    4.70
   7  -7  -2   61.99    9.20
   7  -7  -2   56.59    6.70
   7  -7  -2   56.39    6.00
   7   7   2   72.49   10.80
   9   7  -2  178.68   17.90
   9  -7   2  218.78   15.10
   9   7  -2  208.88   14.00
   9  -7   2  178.98   16.40
   9  -7  -2  201.88   14.20
   9  -7  -2  209.98   15.50
   9   7   2  177.68   18.40
   0   8  -2   69.59    8.40
   0   8  -2   81.09    5.40
   0   8   2   76.89    7.80
   0   8   2   76.19    6.40
   0  -8   2   70.89    5.50
   0  -8  -2   87.99    9.90
   0   8   2   60.39    9.00
   2   8  -2  237.98   15.30
   2   8  -2  251.07   17.70
   2  -8   2  269.67   15.70
  -2   8   2  228.78   18.00
  -2  -8  -2  238.48   18.90
   2  -8   2  260.87   16.80
   2   8   2  253.07   16.70
  -2  -8   2  263.77   17.40
  -4   8   2  627.14   39.40
   4   8  -2  597.64   38.70
   4  -8   2  636.84   37.70
   4  -8   2  618.54   36.50
  -4  -8  -2  575.14   40.60
   4  -8  -2  631.94   36.40
   4  -8  -2  578.04   36.90
   4   8   2  576.34   37.90
  -4  -8   2  611.84   39.70
  -4   8  -2  623.04   37.90
  -4   8  -2  646.44   37.50
   4   8   2  563.54   35.70
   6  -8   2   63.99    6.40
   6  -8   2   68.19    8.40
   6   8  -2   56.79    8.80
  -6  -8  -2   51.59   10.90
  -6   8   2   61.09   10.70
   6   8  -2   80.49    8.40
   6  -8  -2   53.79    6.50
   6  -8  -2   52.39    5.90
  -6   8  -2   72.59   11.90
   6   8   2   62.89    4.70
   6   8   2   64.09    8.90
  -6  -8   2   44.30    9.90
   8  -8   2   47.10    6.10
   8  -8   2   47.30    8.40
   8   8  -2   48.20    5.70
   8   8  -2   32.20    8.30
   8  -8  -2   45.60    6.70
   8  -8  -2   45.80    5.70
   8   8   2   38.00    4.00
   8   8   2   46.50    9.90
  10  -8   2  133.19   13.10
  10  -8   2  129.39   10.10
  10   8  -2  144.29   10.20
  10  -8   2  133.59   11.20
  10  -8  -2  162.08   11.70
  10  -8  -2  141.99   10.80
  -1  -9  -2   34.80    7.40
  -1   9   2   52.79   10.40
   1   9  -2   39.90    6.60
   1   9  -2   38.90    5.10
  -1  -9   2   32.70    4.90
  -1   9  -2   29.10    3.50
   1  -9  -2   41.30    8.20
   1   9   2   35.70    5.20
   1   9   2   31.00    5.70
   3  -9   2   19.70    4.70
  -3  -9  -2   19.00    6.50
   3   9  -2   15.80    4.70
  -3   9   2   31.70    8.30
   3  -9   2   19.00    3.20
   3   9   2   22.50    4.80
  -3  -9   2   21.40    6.00
   3  -9  -2   22.60    3.30
   3   9   2   17.70    2.30
   5  -9   2    7.20    3.70
   5  -9   2    2.40    2.40
   5   9  -2    8.50    4.90
  -5  -9  -2   10.40    7.50
   5   9  -2    4.70    2.50
  -5   9   2    5.40    5.90
  -5  -9   2    9.30    6.70
   5  -9  -2    5.10    2.70
   5   9   2    6.80    4.20
   5   9   2    6.70    2.00
   5  -9  -2    5.90    3.50
  -5   9  -2    6.00    5.60
   7   9  -2    5.10    2.90
   7   9  -2    1.80    5.10
   7  -9   2    6.10    3.10
  -7   9   2    0.40    7.00
   7  -9   2    3.60    4.80
   7  -9  -2    1.50    2.70
   7  -9  -2    4.70    3.60
   7   9   2    3.20    5.10
   7   9   2    6.30    2.20
   9   9  -2    2.80    2.50
   9   9  -2    3.90    6.90
   9  -9   2    4.60    3.60
   9  -9   2    2.00    4.30
   9  -9  -2    8.10    3.80
   9   9   2    6.30    5.60
   0  10  -2  152.48    9.80
   0 -10  -2  148.69   14.00
   0  10  -2  162.78   13.30
   0  10   2  154.98   11.10
   0  10   2  151.18   13.70
   0 -10   2  139.79   10.20
  -2  10   2  181.78   15.00
   2 -10   2  169.58   13.50
   2  10  -2  166.08   14.30
   2 -10   2  167.88   11.80
  -2 -10  -2  179.38   16.30
   2  10  -2  174.38   11.30
   2  10   2  181.28   13.60
   2  10   2  190.18   13.30
   2  10   2  170.08   11.00
  -2 -10   2  198.08   14.30
   4  10  -2  224.88   17.80
   4 -10   2  219.08   14.70
   4  10  -2  221.08   14.10
  -4 -10  -2  221.98   20.00
  -4  10   2  222.78   18.40
   4 -10   2  220.78   16.30
   4  10   2  213.88   16.60
   4  10   2  227.08   13.70
  -4 -10   2  233.18   18.60
   4 -10  -2  235.08   15.40
   4 -10  -2  226.18   14.70
  -4  10  -2  201.28   14.50
   6 -10   2   61.59    8.70
   6 -10   2   38.00    5.30
  -6  10   2   67.69   13.00
   6  10  -2   44.70    5.00
   6  10  -2   36.40    7.80
   6 -10  -2   48.40    5.80
   6 -10  -2   47.50    6.60
   6  10   2   38.80    7.80
   6  10   2   53.09    4.30
   8 -10   2   38.80    5.90
   8  10  -2   23.70    8.50
   8  10  -2   23.80    4.10
   8 -10   2   20.50    5.90
   8  10   2   29.50    8.40
   8 -10  -2   26.40    4.40
   8 -10  -2   27.60    5.30
  10 -10   2   38.90    7.60
  10  10  -2   42.80    5.10
  10 -10   2   52.99    6.50
  10 -10   2   32.30    6.50
  10 -10  -2   49.80    6.60
  10 -10  -2   52.19    7.20
  -1  11   2  435.76   30.00
  -1 -11  -2  455.45   31.40
   1  11  -2  446.56   29.90
   1  11   2  444.86   29.30
   1 -11  -2  422.96   30.80
  -1 -11   2  436.56   28.30
   1  11   2  468.05   28.60
  -1  11  -2  456.35   27.00
   3  11  -2  532.65   35.70
  -3 -11  -2  489.85   37.10
   3  11  -2  538.15   32.20
  -3  11   2  543.25   36.20
   3 -11   2  535.35   32.80
   3 -11   2  598.74   34.50
  -3 -11   2  513.45   35.60
   3  11   2  531.75   34.10
   3  11   2  529.75   34.50
   3  11   2  559.14   32.10
   3 -11  -2  543.15   32.80
  -5  11   2  259.17   21.50
   5  11  -2  269.97   20.80
   5  11  -2  257.17   16.40
   5 -11   2  252.87   18.90
   5 -11   2  260.17   17.10
   5 -11  -2  249.97   17.50
   5  11   2  257.67   16.00
   5 -11  -2  253.37   18.10
   5  11   2  267.77   20.00
   7  11  -2  175.78   17.00
   7  11  -2  184.68   12.00
   7 -11   2  177.68   15.20
   7 -11   2  182.98   13.00
   7  11   2  151.38   16.40
   7 -11  -2  176.68   12.50
   7 -11  -2  152.88   13.10
   7  11   2  160.78   10.90
   9  11  -2  145.89   10.50
   9 -11   2  161.38   11.90
   9 -11   2  123.39   13.50
   9 -11  -2  150.98   11.40
   0  12  -2  347.87   20.90
   0 -12  -2  322.07   25.80
   2  12  -2   77.59   10.40
   2 -12   2   85.79    7.40
  -2  12   2   71.99   10.20
  -2 -12  -2   75.59   12.00
   2 -12   2   81.19    8.90
   2  12  -2   76.99    6.00
   2  12   2   82.49    9.20
  -2 -12   2   72.19    9.90
   2  12   2   74.09    9.50
   4 -12   2    5.90    4.20
  -4 -12  -2    4.20    8.40
   4 -12   2    3.90    2.90
   4  12  -2    3.30    2.30
  -4  12   2    8.00    6.00
   4  12  -2    2.90    5.10
   4  12   2    9.80    2.50
   4  12   2    9.70    5.10
   4 -12  -2    7.50    3.60
  -4 -12   2    3.30    7.00
   4 -12  -2    5.20    3.90
  -6  12   2   88.69   13.60
   6 -12   2   87.89   10.80
   6  12  -2   90.99    7.30
   6 -12   2   81.99    8.20
   6  12  -2   60.09   12.80
   6  12   2   81.19    6.30
   6 -12  -2   78.59    7.80
   6  12   2   73.79   11.10
   6 -12  -2   77.39    9.10
   8 -12   2   50.49    8.20
   8  12  -2   68.89    6.50
   8 -12   2   76.49    8.00
   8  12  -2   74.79   14.40
   8  12   2   77.99   12.70
   8 -12  -2   46.90    7.60
   8 -12  -2   68.59    7.60
  -1  13   2   39.80    9.50
   1 -13   2   33.70    6.80
   1  13  -2   31.60    4.20
   1  13  -2   31.30    7.60
  -1 -13  -2   27.40    7.90
  -1 -13   2   30.90    6.10
   1 -13  -2   21.90    7.80
   1  13   2   38.30    6.70
   1  13   2   29.50    7.30
   3 -13   2   10.20    4.90
   3  13  -2   14.00    6.70
  -3 -13  -2   19.90    8.70
  -3  13   2   12.50    6.60
   3  13  -2   11.10    2.80
   3 -13  -2   13.50    5.10
   3  13   2   14.30    6.20
   3  13   2   16.00    3.10
  -3 -13   2   14.20    7.40
   5  13  -2    3.00    2.60
   5  13  -2    0.60    6.10
  -5  13   2    6.70    6.80
   5 -13   2    1.90    3.10
   5 -13   2    3.50    4.50
   5  13   2    6.10    2.80
   5  13   2    7.50    5.70
   5 -13  -2    6.70    3.40
   5 -13  -2    4.90    4.30
   7  13  -2    1.70    7.00
   7 -13   2    5.10    3.70
   7 -13   2    3.20    5.50
   7  13  -2    6.30    3.00
   7 -13  -2    0.70    4.10
   7 -13  -2    0.30    3.40
   7  13   2    5.30    6.80
   9 -13   2    6.00    4.00
   9  13  -2    1.40    3.00
   9 -13   2   -1.00    4.80
   9 -13  -2   13.60    3.90
   0  14   2  266.07   20.80
   0 -14  -2  247.88   29.30
  -2  14   2  137.49   14.40
   2 -14   2  121.99   10.30
  -2 -14  -2  111.59   16.90
   2 -14   2  124.19   12.30
   2  14  -2  119.49    8.90
   2  14  -2  113.99   13.90
  -2 -14   2  116.19   15.20
   2  14   2  146.49   13.40
   4  14  -2   70.99   11.20
   4 -14   2   74.89    7.60
  -4  14   2   73.19   12.00
   4  14  -2   67.19    6.20
   4  14   2   80.79   11.10
   4 -14  -2   67.39    9.00
   4 -14  -2   75.19    7.90
   4  14   2   67.39    5.80
   6  14  -2  111.39    9.00
   6 -14   2  111.99   10.20
   6 -14   2  120.89   12.90
   6  14  -2   97.69   14.30
   6 -14  -2  113.59   11.60
   6  14   2  111.29   14.50
   6 -14  -2  125.59   10.20
   6  14   2  121.29    8.40
   8  14  -2   77.99    6.90
   8 -14   2   77.39    8.20
   8 -14   2   69.79   10.10
   8 -14  -2   78.09    8.10
   1 -15   2  450.35   28.50
   1 -15   2  403.66   25.40
  -1  15   2  366.36   28.50
   1  15  -2  403.26   24.50
   1  15   2  362.46   30.60
   3 -15   2   48.80    6.30
  -3  15   2   42.90   10.10
   3  15  -2   35.30    8.90
   3  15  -2   46.80    5.20
   3 -15   2   43.00   10.20
   3 -15  -2   50.19    8.30
   3  15   2   50.69    9.00
   3 -15  -2   60.59    7.20
   5  15  -2  130.99    9.80
   5 -15   2  138.99   11.20
   5  15  -2  119.39   15.20
   5 -15   2  129.59   13.70
   5  15   2  133.79   15.70
   5 -15  -2  140.59   11.30
   5  15   2  131.69    9.20
   5 -15  -2  132.79   13.10
   7  15  -2  238.98   15.30
   7 -15   2  254.77   16.60
   7  15  -2  191.58   22.00
   7 -15   2  256.27   19.80
   7 -15  -2  237.68   16.40
   7 -15  -2  220.98   17.50
   0  16   2    9.20    7.30
   2 -16   2    1.70    5.10
   2  16  -2    3.30    2.60
   2 -16   2   13.60    4.70
   2  16  -2   -1.30    6.10
  -2  16   2    1.50    5.60
   2  16   2    8.70    6.40
   4 -16   2    4.10    4.10
   4 -16   2    8.70    6.10
   4  16  -2    2.30    7.00
  -4  16   2   -0.60    6.10
   4  16  -2    2.50    2.50
   4 -16  -2    2.00    3.80
   4 -16  -2    7.80    5.50
   4  16   2   10.80    7.00
   6  16  -2    8.10    8.10
   6 -16   2    9.80    4.40
   6  16  -2   11.60    3.70
   6 -16   2   11.50    6.60
   6 -16  -2    4.70    4.20
   6  16   2   -4.40    9.40
   6 -16  -2   13.40    5.90
   1 -17   2   -0.90    5.80
   1 -17   2    3.70    4.40
   1  17  -2    1.20    2.70
   3  17  -2   12.50    4.20
   3  17  -2   -0.60    7.00
   3 -17   2   11.00    4.60
   3 -17   2   15.80    7.30
   3 -17  -2   14.90    4.90
   3 -17  -2   16.30    6.20
   3  17   2    2.40    8.50
   5 -17   2   14.30    6.80
   5  17  -2    4.00    3.00
   5  17  -2    8.90    9.00
   5 -17   2    6.30    4.10
   5 -17  -2   -4.80    4.60
   5 -17  -2    2.70    4.10
   5  17   2    8.20   12.40
   7 -17   2    3.20    3.90
   7  17  -2    4.80    3.00
   7 -17   2   -2.10    5.10
   7 -17  -2    7.70    3.90
   7 -17  -2   14.50    9.40
   0 -18   2  204.48   19.70
   2 -18   2  124.19   14.60
   2  18  -2  126.99    9.80
   2 -18   2  131.89   12.10
   2 -18  -2  110.09   13.90
   2 -18  -2  137.59   11.90
   4  18  -2  107.09    8.90
   4  18  -2   84.19   14.90
   4 -18   2  107.09   10.50
   4 -18   2  112.09   13.20
   4 -18  -2   89.69   12.00
   6 -18   2   99.99   12.40
   6  18  -2  115.69    8.90
   6 -18   2  123.19   10.30
   6 -18  -2  114.49    9.80
   6 -18  -2  103.99   11.70
   1 -19   2   73.99   12.20
   1 -19   2   73.19   10.60
  -1 -19   2   70.19   11.70
   3 -19   2  140.19   15.50
   3 -19   2  140.09   12.20
   3  19  -2  131.09   10.40
   3 -19  -2  126.79   14.30
   3 -19  -2  160.28   12.40
   5 -19   2   69.49    8.30
   5 -19   2   71.19   10.40
   5  19  -2   75.19    7.00
   5 -19  -2   64.39    9.20
   5 -19  -2   72.79    8.20
   0 -20   2   20.40    9.90
   0 -20   2   35.90    7.50
   2 -20   2    2.10    4.70
   2 -20   2   11.50    7.50
  -2 -20   2   -3.70    7.80
   2 -20  -2    2.20    4.50
   2 -20  -2    1.40    5.50
   4 -20   2    7.50    4.80
   4 -20   2   11.40    6.50
   4  20  -2   10.60    3.70
   4 -20  -2   11.20    4.10
   4 -20  -2   17.50    6.40
   1 -21   2   19.00    5.60
   1 -21   2   13.60    7.90
   1 -21  -2   14.10    7.70
   1 -21  -2   20.00    5.20
  -1 -21   2   18.50    6.20
  -1 -21   2   10.80    7.40
   3 -21   2   15.30    7.40
   3 -21   2   10.00    4.70
  -3 -21   2   22.20    8.80
   3 -21  -2   15.20    4.90
   3 -21  -2   25.50    6.70
   0 -22   2   62.79    8.60
   0 -22   2   53.89    9.60
   0 -22  -2   36.10    8.60
   0 -22  -2   52.09    7.60
   0   0  -3 1295.47   70.99
   0   0   3 1130.29   70.79
   0   0   3 1169.58   69.79
   2   0  -3  467.15   29.20
  -2   0   3  510.05   31.60
   2   0   3  484.45   31.80
  -2   0  -3  553.54   31.20
   2   0   3  474.75   29.90
   2   0   3  469.85   29.30
   2   0  -3  523.85   30.30
  -4   0  -3   23.80    5.60
  -4   0   3   30.80    5.30
   4   0   3   25.70    3.20
   4   0   3   25.70    3.90
   4   0  -3   30.20    5.20
   4   0  -3   20.00    2.80
   6   0   3   36.90    3.20
   6   0   3   47.20    4.80
  -6   0  -3   52.39   10.30
   6   0   3   40.70    6.20
   6   0  -3   44.30    4.60
   6   0  -3   47.50    7.00
   6   0  -3   36.80    3.80
  -6   0   3   35.50    6.30
   8   0  -3  286.17   18.40
   8   0  -3  254.47   21.40
   8   0   3  284.27   18.60
   8   0   3  280.37   20.90
  10   0   3    7.80    5.50
  10   0  -3   13.80    3.90
   1  -1   3    6.40    2.60
  -1  -1  -3    3.20    3.60
  -1   1   3    2.10    3.20
   1  -1   3    2.40    1.70
   1   1  -3    2.80    2.40
  -1  -1   3    2.80    3.00
   1   1   3    5.10    1.90
  -1   1  -3    4.30    2.70
   1   1   3    3.70    3.10
   3   1  -3   45.00    3.90
  -3  -1  -3   60.29    7.50
   3   1  -3   51.49    5.50
   3  -1   3   45.00    4.10
  -3   1   3   50.19    6.10
   3   1   3   50.09    4.20
   3  -1  -3   51.49    4.70
   3   1   3   47.90    7.00
   5   1  -3    5.40    3.40
   5  -1   3    1.80    2.30
   5  -1   3    5.90    2.20
   5   1  -3    1.40    1.50
  -5   1   3    3.20    3.70
  -5  -1  -3    5.30    5.20
   5  -1  -3    4.10    1.40
  -5  -1   3    9.10    3.90
  -5   1  -3    6.10    5.30
   5   1   3    1.80    2.80
   5  -1  -3    0.60    2.20
   5  -1  -3    1.30    3.10
   5   1   3    4.00    2.20
   7  -1   3   18.90    3.90
   7   1  -3   14.40    3.00
   7  -1   3   20.10    2.60
   7  -1   3   30.30    6.50
   7   1  -3   15.20    5.60
   7   1   3   23.60    4.00
   7  -1  -3   16.50    3.80
   7  -1  -3   22.20    3.20
   7  -1  -3   26.20    6.90
   7   1   3   11.40    4.10
  -7   1  -3   23.20    9.70
   9   1  -3   12.00    7.30
   9  -1   3    3.60    5.30
   9   1  -3    2.90    3.10
   9  -1  -3    1.30    3.60
   9   1   3    2.20    4.90
   9  -1  -3   16.80    7.20
  11   1  -3    1.50    3.20
  11  -1  -3    2.50    3.90
   0  -2   3   15.70    4.40
   0  -2  -3   16.00    4.50
   0  -2   3   18.00    2.30
   0   2   3    9.30    4.10
  -2   2   3   42.70    6.20
  -2  -2  -3   32.00    5.50
   2  -2   3   31.60    4.20
   2  -2   3   25.30    3.20
   2   2  -3   31.20    4.60
  -2   2   3   35.10    6.30
  -2   2  -3   36.50    4.70
   2   2   3   40.20    4.30
  -2  -2   3   29.90    5.10
   2   2   3   37.80    6.40
   4   2  -3   36.30    3.60
   4  -2   3   37.50    3.80
  -4  -2  -3   34.60    7.10
   4  -2   3   36.50    4.90
   4   2  -3   36.80    5.70
   4  -2  -3   26.00    2.90
   4  -2  -3   34.40    4.90
  -4  -2   3   34.00    5.90
  -4   2  -3   43.80    6.60
   4   2   3   29.10    4.40
  -6  -2  -3    3.00    6.90
   6   2  -3    3.70    4.00
   6  -2   3    2.90    3.00
   6  -2   3    2.00    2.10
   6   2  -3    2.10    2.20
  -6   2   3   10.50    5.10
   6  -2  -3    5.20    2.10
   6  -2  -3    4.90    3.80
   6  -2  -3    3.30    3.80
   6   2   3    1.80    2.90
  -6   2  -3    1.40    6.00
   8   2  -3    1.00    3.60
   8  -2   3    0.90    4.20
   8   2  -3   -2.00    4.70
   8  -2   3    2.50    3.20
   8  -2   3    4.50    2.00
   8   2   3    2.40    4.70
   8  -2  -3    5.80    6.00
   8  -2  -3    2.70    2.80
   8  -2  -3    9.80    2.80
  10   2  -3    4.00    4.40
  10  -2   3   -0.40    5.60
  10   2   3    1.60    6.50
  10  -2  -3    1.30    3.30
   1   3  -3  158.08   11.00
   1  -3   3  159.68    9.90
  -1   3   3  142.89   12.10
  -1  -3  -3  162.78   12.40
  -1   3   3  134.59   11.00
   1   3  -3  134.29    9.00
  -1  -3   3  154.08   10.50
   1  -3  -3  163.08   12.10
   1   3   3  138.99   11.80
  -1  -3   3  134.09    9.10
   3  -3   3  143.69    9.70
   3   3  -3  144.89    9.50
  -3  -3  -3  170.78   13.70
  -3   3   3  152.58   13.50
  -3   3   3  142.89   11.40
   3   3  -3  172.08   12.00
   3  -3   3  154.48   10.70
   3   3   3  152.98   10.90
   3  -3  -3  151.98   10.00
   3  -3  -3  126.39    9.10
  -3   3  -3  167.18   11.10
  -5  -3  -3    7.60    5.80
  -5   3   3    8.30    4.90
   5   3  -3    6.00    3.80
   5  -3   3    5.20    2.20
   5   3  -3    3.90    2.00
   5  -3   3    4.00    3.20
   5  -3  -3    8.20    4.00
   5   3   3    5.70    3.00
   5  -3  -3    5.20    1.90
   5  -3  -3    6.30    1.70
  -5   3  -3   -6.30    4.40
  -5  -3   3    6.70    3.80
  -7   3   3  145.69   13.80
  -7  -3  -3  112.89   18.70
   7   3  -3  153.88   14.20
   7  -3   3  161.18   13.20
   7  -3   3  159.58   11.40
   7   3  -3  149.88   11.00
   7  -3  -3  154.08   13.70
   7  -3  -3  165.68   10.70
   7  -3  -3  170.68   11.90
  -7   3  -3  155.38   19.40
   7   3   3  165.78   13.60
   9   3  -3   17.20    7.30
   9  -3   3   38.70    8.50
   9  -3   3   24.00    4.70
   9   3  -3   35.10    5.50
   9  -3  -3   27.50    5.40
   9   3   3   27.30    8.60
  11  -3   3    5.10    4.40
  11   3  -3    4.50    3.60
  11  -3  -3    6.10    4.20
   0   4  -3  397.46   24.20
   0   4   3  388.66   25.40
   0   4   3  400.06   24.10
   0  -4   3  435.96   24.80
   0   4   3  376.06   26.90
   0  -4  -3  479.85   27.50
   2  -4   3    4.80    2.30
   2   4  -3    3.00    2.90
  -2   4   3    6.60    4.00
   2   4  -3    4.70    1.40
  -2  -4  -3    2.60    3.90
   4  -4   3  146.69   10.80
   4   4  -3  137.49    9.30
  -4  -4  -3  146.69   13.80
   4   4  -3  148.99   11.70
   4  -4   3  156.78    9.70
  -4   4  -3  149.79   11.30
   4   4   3  146.99   11.00
   4  -4  -3  141.89    9.20
   4  -4  -3  125.49    9.10
   4   4   3  138.49    9.80
   4  -4  -3  142.39    9.70
  -6   4   3   49.50   10.60
   6   4  -3   40.50    4.40
  -6  -4  -3   16.10    8.30
   6  -4   3   45.20    4.80
   6   4  -3   48.50    7.70
   6  -4   3   39.10    6.10
   6  -4  -3   29.30    4.10
   6  -4  -3   41.00    6.10
  -6   4  -3   37.30    8.50
   6  -4  -3   33.40    3.90
   6   4   3   29.40    5.50
   8  -4   3    2.20    3.00
   8  -4   3   -0.40    2.10
   8  -4   3    2.80    4.00
   8   4  -3   -1.80    4.60
   8   4  -3    3.70    3.30
   8   4   3    4.80    8.60
   8  -4  -3    2.90    2.80
   8  -4  -3    1.90    3.00
  10   4  -3   82.99    7.80
  10  -4   3   79.49   10.80
  10  -4   3   83.99    9.00
  10  -4  -3   88.69    8.70
  -1   5   3   16.20    7.50
   1   5  -3   12.30    2.10
   1  -5   3   14.40    2.10
   1   5  -3   11.80    4.20
  -1  -5  -3   13.00    5.00
  -1   5   3   13.30    4.00
   1  -5   3   17.60    3.20
  -1  -5   3   15.00    2.60
   1   5   3   14.10    3.50
   1   5   3   10.10    5.00
  -1   5  -3   10.30    1.80
   1  -5  -3   13.90    5.70
  -1  -5   3   14.50    2.90
   3  -5   3   13.50    2.40
   3   5  -3   14.60    4.50
   3   5  -3    8.90    2.10
  -3   5   3   11.40    4.80
   3  -5   3   10.30    2.90
  -3  -5  -3    2.50    4.70
   3  -5  -3   12.00    2.20
  -5   5   3   -0.40    5.00
   5   5  -3   -2.50    2.80
   5  -5   3    1.10    2.90
   5   5  -3    0.60    2.00
   5  -5   3    3.00    2.10
  -5  -5  -3    4.50    5.80
  -5   5  -3    1.20    4.40
   5  -5  -3    0.50    1.80
   5  -5  -3    5.10    3.20
   5  -5  -3    1.90    3.80
   7  -5   3  112.89    8.80
   7   5  -3   89.29   11.60
  -7   5   3  104.49   12.10
   7  -5   3  106.19   10.90
   7   5  -3  107.89    8.10
  -7   5  -3   69.89   24.70
   7  -5  -3  101.89    8.10
   7  -5  -3  131.89   12.30
   7   5   3   92.89   12.10
   9   5  -3    3.70    6.30
   9  -5   3    2.90    3.50
   9   5  -3    4.40    3.40
   9  -5   3    3.50    4.90
   9  -5  -3    5.40    3.10
   9  -5  -3    2.20    3.70
   9   5   3   -1.30    5.10
   0  -6   3  109.09    8.30
   0  -6  -3  125.99   11.50
   0   6   3  126.29    9.30
   0   6  -3   99.29    7.20
   0   6   3  106.59   11.50
  -2   6   3   62.39    7.70
   2   6  -3   56.89    7.20
  -2  -6  -3   67.19    9.50
   2   6  -3   50.99    4.40
   2  -6   3   62.19    6.10
   2  -6   3   54.29    4.80
   2   6   3   59.49    5.90
   2   6   3   62.29    5.70
  -2  -6   3   61.69    6.40
  -4  -6  -3    3.20    6.10
   4  -6   3    4.40    3.00
   4   6  -3    5.60    4.50
  -4   6   3    6.60    4.80
   4  -6   3    2.20    2.00
   4   6  -3    3.40    1.70
   4   6   3    5.20    3.30
  -4   6  -3    4.80    2.60
  -4  -6   3    2.30    4.20
   4  -6  -3    3.70    2.00
   4  -6  -3    5.60    2.00
   4   6   3   10.00    3.80
   6  -6   3    2.60    3.70
  -6   6   3    4.90    6.70
   6   6  -3    2.00    4.20
  -6  -6  -3    8.10    7.70
   6  -6   3    2.70    2.50
   6  -6  -3   -0.80    2.10
   6   6   3    5.70    4.60
   6  -6  -3    0.90    2.40
  -6   6  -3   21.50    7.80
   8   6  -3   10.40    3.40
  -8   6   3    9.30    8.40
   8  -6   3   14.70    6.00
   8  -6   3   11.90    3.50
   8   6  -3    8.10    5.90
   8   6   3    3.00    6.00
   8  -6  -3   15.90    3.90
  10  -6   3    4.30    5.50
  10  -6   3    1.20    3.90
  10   6  -3    1.50    3.30
  10  -6  -3   -0.30    3.60
  -1  -7  -3  412.86   27.80
  -1   7   3  390.46   25.70
   1  -7   3  407.96   24.90
   1  -7   3  405.66   23.90
   1   7  -3  387.16   23.70
   1   7  -3  396.76   26.30
  -1   7  -3  373.96   23.70
   1   7   3  386.96   25.10
  -1  -7   3  400.06   24.30
   1   7   3  415.06   24.40
   1  -7  -3  412.46   27.70
  -3   7   3  160.68   13.30
   3   7  -3  147.09    9.90
   3  -7   3  141.39   10.20
   3   7  -3  154.38   12.80
   3  -7   3  155.98   11.60
  -3  -7  -3  145.69   14.70
   3  -7  -3  155.68   10.60
   3  -7  -3  153.88   10.10
   3   7   3  162.28   11.70
  -3  -7   3  164.78   13.10
   3   7   3  152.18   11.10
   5   7  -3  349.87   21.50
   5   7  -3  356.46   25.30
  -5   7   3  360.96   25.30
   5  -7   3  356.16   23.50
  -5  -7  -3  333.87   28.00
   5  -7   3  352.46   21.80
  -5  -7   3  355.06   27.20
  -5   7  -3  352.76   22.50
   5  -7  -3  347.57   21.50
   5  -7  -3  338.07   21.90
   7  -7   3    9.50    7.40
   7   7  -3    9.50    3.10
   7   7  -3    2.50    4.70
   7  -7   3    7.00    3.30
  -7   7   3    6.90    6.90
   7  -7  -3   13.80    3.70
   7   7   3   15.60    6.60
   9  -7   3   89.99    7.90
   9  -7   3  114.79    9.90
   9   7  -3  127.59    9.40
   9  -7   3   99.99   12.00
   9  -7  -3  111.49    8.90
   9   7   3   98.89   20.90
   0   8  -3   29.40    3.40
   0  -8  -3   25.20    6.90
   0  -8   3   30.10    4.50
   0   8   3   40.20    6.50
   2   8  -3   85.99    6.00
   2  -8   3   93.49    7.90
   2   8  -3   88.89    9.70
  -2  -8  -3   80.79   11.30
  -2   8   3   77.39    9.40
   2  -8   3   86.09    6.40
  -2  -8   3   87.09    7.90
   2   8   3   73.49    7.20
   2   8   3   76.59    7.80
  -4  -8  -3   61.39   11.40
   4   8  -3   77.39    5.80
  -4   8   3   69.69    9.80
   4   8  -3   45.20   10.70
   4  -8   3   92.49    8.50
   4  -8   3   83.99    6.40
   4  -8  -3   64.79    6.50
   4  -8  -3   62.99    5.70
   4   8   3   67.89    8.10
   6   8  -3   18.80    3.40
   6  -8   3    9.70    3.20
   6  -8   3   14.00    5.20
  -6   8   3   35.40   10.70
   6   8  -3   22.70    7.40
  -6  -8   3   11.70    9.80
   6  -8  -3   17.60    3.70
   6   8   3   24.00    6.60
   6  -8  -3   18.30    3.20
   8  -8   3   22.90    6.90
   8   8  -3   22.00    4.00
   8  -8   3   10.50    3.60
   8   8  -3   13.10    7.10
  -8   8   3   17.80    9.90
   8  -8  -3   25.50    4.40
   8   8   3   19.00    6.90
  10   8  -3   18.20    3.80
  10  -8   3    5.90    4.60
  10  -8   3   26.70    5.40
  10  -8  -3   17.60    4.30
  10  -8  -3   21.20    5.70
   1  -9   3  128.19    8.80
  -1   9   3  119.69   11.40
   1   9  -3  123.19   11.90
  -1  -9  -3  112.49   13.10
   1  -9   3  126.59   10.20
   1   9  -3  126.89    8.30
  -1  -9   3  121.39    8.60
   1  -9  -3  119.69   13.40
  -1   9  -3  126.99    8.40
   1   9   3  129.79    9.60
   3  -9   3   41.60    6.50
  -3  -9  -3   31.40    8.30
   3   9  -3   39.60    4.10
  -3   9   3   57.79   10.70
   3   9  -3   33.50    7.10
   3  -9   3   36.60    4.70
   3  -9  -3   41.20    4.60
   3   9   3   39.90    6.60
  -3  -9   3   37.70    6.80
   3   9   3   38.40    6.00
   5   9  -3  177.18   11.90
  -5   9   3  174.88   17.00
   5  -9   3  207.38   15.00
  -5  -9  -3  173.18   20.40
   5  -9   3  162.98   12.70
   5   9  -3  169.18   15.90
   5   9   3  184.58   15.10
  -5  -9   3  199.48   19.00
   5  -9  -3  178.98   12.10
   5  -9  -3  165.58   12.80
   7   9  -3    3.90    5.80
   7  -9   3   -3.80    4.40
  -7   9   3   -2.20    6.70
   7  -9   3    0.40    3.10
   7   9  -3    1.40    2.80
   7   9   3   -0.40    6.20
   7  -9  -3    1.60    2.80
   9  -9   3   33.70    7.80
   9   9  -3   25.10    4.40
   9  -9   3   29.60    5.60
   9  -9  -3   29.70    6.00
   9  -9  -3   25.90    4.50
   9   9   3   12.90    9.30
   0  10   3   18.00    5.60
   0 -10  -3   10.40    7.80
   0 -10   3   10.30    3.90
   0  10  -3    8.40    2.20
  -2 -10  -3   28.70    8.30
  -2  10   3   33.40    7.60
   2  10  -3   31.40    7.10
   2  10  -3   36.40    4.00
   2 -10   3   37.90    4.90
   2 -10   3   28.30    5.80
  -2 -10   3   45.00    7.00
   2  10   3   44.10    6.00
   2  10   3   51.09    8.10
   4  10  -3   22.10    7.40
   4 -10   3   18.60    3.70
   4  10  -3   30.50    4.20
   4 -10   3   33.70    6.60
  -4  10   3   35.50    8.60
  -4 -10  -3   24.80    9.10
  -4 -10   3   25.10    8.90
   4 -10  -3   28.00    4.10
   4  10   3   35.90    3.30
   4 -10  -3   27.90    4.70
   4  10   3   42.20    6.90
  -6  10   3   17.40    7.60
   6 -10   3   25.50    7.10
   6  10  -3   21.90    4.00
   6  10  -3   11.30    6.30
   6 -10   3   21.00    4.50
   6 -10  -3   24.80    4.40
   6  10   3   26.30    7.20
   6 -10  -3   19.10    4.40
   8 -10   3    4.40    3.50
   8 -10   3    2.20    5.60
   8  10  -3    7.60    7.70
   8  10  -3    8.80    4.10
   8  10   3    3.30    6.30
   1  11  -3  126.89   13.30
  -1  11   3  132.09   12.60
   1 -11   3  145.19    9.90
   1 -11   3  133.99   11.60
  -1 -11  -3  116.19   14.40
   1  11  -3  134.89    9.10
   1 -11  -3  135.59   15.30
   1  11   3  123.69   12.20
  -1  11  -3  135.39    9.20
  -3  11   3  372.26   26.50
   3  11  -3  371.96   22.10
   3 -11   3  341.57   22.50
   3 -11   3  355.36   24.40
   3  11  -3  331.27   26.00
  -3 -11   3  382.46   25.80
   3  11   3  354.36   24.50
   3  11   3  373.56   24.30
   3 -11  -3  351.06   22.60
   5 -11   3   80.59    7.60
   5  11  -3   55.59    9.70
   5 -11   3   84.99   10.10
   5  11  -3   79.29    6.40
  -5  11   3   67.99   11.90
  -5 -11   3   64.89   14.40
   5 -11  -3   63.39    7.90
   5  11   3   75.89   10.40
   5 -11  -3   75.99    7.30
   7  11  -3  173.48   12.00
   7 -11   3  170.28   12.90
   7  11  -3  136.19   16.60
  -7  11   3  184.58   19.20
   7 -11   3  154.68   15.40
   7 -11  -3  163.08   12.10
   7  11   3  167.88   16.90
   9  11  -3   42.40    5.60
   9 -11   3   42.80    6.40
   9 -11   3   49.50    8.20
   9 -11  -3   41.60    5.40
   0 -12  -3   13.00    8.10
   0  12   3   28.30    8.40
   0 -12   3   21.80    5.60
   0  12  -3   20.10    3.50
   2  12  -3    9.90    2.60
   2  12  -3   14.40    7.10
  -2  12   3   11.00    6.80
   2 -12   3    4.90    4.40
   2 -12   3    4.40    3.10
  -2 -12  -3    7.10    8.70
   2  12   3    9.20    4.50
  -2 -12   3    8.00    5.90
   2  12   3    5.70    6.90
   4  12  -3   69.29    6.10
   4 -12   3   61.39    6.90
   4 -12   3   62.79    9.00
  -4  12   3   70.09   11.50
   4  12  -3   41.70    9.10
   4 -12  -3   62.59    7.80
  -4 -12   3   45.00   11.20
   4  12   3   70.69   10.00
   4 -12  -3   72.69    7.10
  -6  12   3   43.40   11.80
   6 -12   3   43.50    5.70
   6 -12   3   40.30    7.90
   6  12  -3   47.50   10.40
   6  12  -3   58.49    5.90
   6 -12  -3   33.90    8.90
   6 -12  -3   28.40    4.70
   6  12   3   39.50    8.90
   8  12  -3    4.00    3.80
   8 -12   3   -0.40    6.00
   8 -12   3    6.00    3.90
   8  12  -3    0.00   12.90
   8 -12  -3    1.20    3.40
  -1  13   3   26.40    7.90
  -1 -13  -3   19.00    8.80
   1 -13   3   25.90    4.90
   1 -13   3   28.30    6.50
   1  13  -3   32.10    7.50
   1  13   3   35.10    9.50
   1 -13  -3   21.70    9.00
   1  13   3   31.00    5.70
  -3  13   3  151.58   15.40
   3 -13   3  150.98   13.70
   3 -13   3  141.49   10.90
   3  13  -3  134.09   15.50
   3  13  -3  152.28   10.10
   3  13   3  148.89   13.90
   3 -13  -3  142.79   11.20
   3  13   3  142.69   14.20
   3 -13  -3  129.29   12.20
   5 -13   3   -0.90    5.40
  -5  13   3    1.20    7.60
   5  13  -3    1.20    3.00
   5 -13   3   -1.50    3.40
   5  13  -3    7.40    6.80
   5 -13  -3    0.60    3.20
   5  13   3    4.30    6.20
   5 -13  -3    1.20    4.00
   7  13  -3   21.30    9.40
   7 -13   3   26.80    7.10
   7 -13   3   22.10    4.90
   7  13  -3   19.90    3.90
   7 -13  -3   16.00    4.30
   7  13   3    6.70   14.10
   0  14   3   61.19   11.60
   0 -14   3   37.40    7.60
   0  14  -3   57.69    5.90
   2  14  -3   54.49   10.80
  -2  14   3   61.99   11.40
   2 -14   3   57.59    9.40
   2  14  -3   61.39    5.60
   2 -14   3   60.39    7.40
   2  14   3   50.79    8.40
   2  14   3   83.79   11.60
   4 -14   3   30.20    5.40
   4  14  -3   33.30    5.00
   4  14  -3   27.30   10.70
  -4  14   3   48.80   12.10
   4 -14   3   29.90    7.10
   4  14   3   30.20    8.60
   4 -14  -3   30.40    6.20
   4 -14  -3   29.30    4.90
   6  14  -3   52.49    6.80
  -6  14   3   63.59   14.80
   6 -14   3   42.20    7.00
   6  14  -3   20.00    9.50
   6 -14   3   51.79    9.30
   6  14   3   33.60   10.60
   6 -14  -3   53.79    6.80
   6 -14  -3   33.50    6.20
   8 -14   3    8.90    4.30
   8  14  -3    4.30    3.50
   8 -14   3    8.90    5.40
   8 -14  -3    5.90    3.60
   1 -15   3  277.87   20.60
  -1  15   3  255.47   22.10
   1  15  -3  256.77   17.00
   1 -15   3  266.27   18.10
   1  15   3  257.47   21.70
   3  15  -3   16.10    8.80
   3 -15   3   11.90    4.30
   3  15  -3   12.30    3.20
   3 -15   3   14.40    6.70
  -3  15   3   18.20    9.70
   3 -15  -3   10.50    4.00
   3 -15  -3    9.60    5.80
   3  15   3   15.40    7.90
   5 -15   3  105.99   13.20
   5  15  -3  121.49    8.90
   5  15  -3  102.79   14.70
  -5  15   3  100.79   15.50
   5 -15   3  119.39   10.40
   5 -15  -3  120.19   10.40
   5 -15  -3  107.39   11.40
   5  15   3   90.89   14.40
   7  15  -3   94.79    7.90
   7 -15   3   99.19    9.30
   7 -15   3   88.09   11.90
   7 -15  -3   92.19    8.70
   0 -16   3    4.70    5.90
   0  16   3    5.50    8.60
   0 -16   3    6.60    4.70
   2 -16   3   16.50    7.30
   2 -16   3   20.90    5.70
   2  16  -3   18.00    4.30
  -2  16   3   21.50    9.10
  -4  16   3    0.10    5.90
   4  16  -3    1.80    7.50
   4 -16   3    3.20    5.50
   4  16  -3    2.30    3.10
   4 -16   3    2.00    4.10
   4 -16  -3   -2.10    3.80
   4 -16  -3    1.70    5.20
   6  16  -3    7.50    3.60
   6 -16   3    5.00    5.80
   6 -16   3    2.00    3.40
   6 -16  -3    7.80    3.60
   6 -16  -3    4.80    5.70
  -1  17   3   10.70    7.30
   1  17  -3   27.00    5.10
   1 -17   3   35.20    8.50
   1 -17   3   25.50    6.10
  -1 -17   3   25.50    8.70
   3 -17   3    1.80    4.40
  -3  17   3   -0.50    6.60
   3 -17   3    1.10    6.50
   3  17  -3   -2.50    2.70
   3 -17  -3    7.50    5.50
   3 -17  -3   -1.00    4.00
   5  17  -3   17.70   11.50
   5  17  -3   14.00    4.30
   5 -17   3   13.80    4.80
   5 -17   3   13.00    7.20
   5 -17  -3   13.20    5.60
   5 -17  -3   16.40    4.90
   0 -18   3   67.49   11.40
   0 -18   3   64.79    8.50
  -2  18   3   23.50   11.50
   2 -18   3   31.60   10.30
   2  18  -3   45.00    7.50
   2 -18   3   30.30    8.50
   2 -18  -3   19.90    6.70
  -2 -18   3   46.80    9.70
   2 -18  -3   24.60    8.50
   4 -18   3   17.90    4.80
   4  18  -3   20.50    4.20
   4  18  -3   17.50   13.70
   4 -18   3   18.10    7.60
   4 -18  -3   18.70    6.40
   4 -18  -3   14.30    4.40
   6  18  -3   10.10    3.50
   6 -18   3    9.40    3.80
   6 -18   3   14.10    6.90
   6 -18  -3    7.90    4.80
   1 -19   3    7.80    5.40
   1 -19   3   15.10    7.70
  -1 -19   3   23.90    8.30
  -1 -19   3   13.80    6.10
   3  19  -3   68.49    7.20
   3 -19   3   82.09    9.30
   3 -19   3   77.69   11.80
  -3 -19   3   75.99   11.60
   3 -19  -3   69.19    8.80
   3 -19  -3   73.69   10.10
   5 -19   3   12.40    4.90
   5  19  -3   22.30    4.50
   5 -19   3    9.10    6.60
   5 -19  -3   10.90    4.20
   5 -19  -3   19.60    6.60
   0 -20   3   74.69    9.10
   0 -20   3   67.79   11.50
   2 -20   3    2.70    7.10
   2 -20   3   -1.40    4.10
  -2 -20   3    1.00    5.10
   2 -20  -3   -1.70    5.30
   2 -20  -3   -2.10    4.00
  -2 -20   3    7.60    7.20
   4 -20   3    5.50    4.50
   4  20  -3    1.50    3.40
   4 -20   3    4.20    6.40
   4 -20  -3   -0.30    3.40
   4 -20  -3   -5.70    6.10
   1 -21   3    2.10    7.20
   1 -21   3   -3.90    4.30
  -1 -21   3    1.00    7.20
   1 -21  -3    1.00    4.60
   1 -21  -3   -3.00    5.90
  -1 -21   3   -4.50    5.60
   0   0   4 1383.06   81.49
   0   0   4 1410.66   83.19
   2   0   4 1369.16   83.19
  -2   0  -4 1503.45   84.59
   2   0  -4 1436.36   82.29
   2   0   4 1348.07   84.29
   4   0  -4   20.00    4.30
   4   0   4   18.90    3.00
   4   0  -4   15.40    3.00
   4   0   4   24.40    6.70
  -4   0  -4   26.90    6.90
  -4   0   4   30.10    6.20
   6   0   4  456.95   29.50
   6   0  -4  426.56   29.40
  -6   0   4  427.16   29.10
   6   0  -4  466.95   27.80
  -6   0  -4  424.96   33.60
   6   0   4  466.65   27.70
   8   0  -4  579.44   32.30
   8   0  -4  442.16   35.10
   8   0   4  510.65   34.70
  10   0  -4    9.40    4.60
  10   0   4    6.90    5.20
  -1   1   4  732.63   48.60
  -1  -1  -4  882.31   48.70
   1   1  -4  778.32   45.80
   1  -1   4  823.12   46.80
   1  -1   4  799.42   48.60
  -1   1  -4  818.32   47.50
   1   1   4  732.23   48.10
  -1  -1   4  713.83   47.80
   3   1  -4   93.39    6.40
   3   1  -4   79.09    8.20
  -3   1   4  101.09   10.90
   3  -1   4   91.29    6.70
   3  -1   4  109.49    8.10
  -3  -1  -4   94.19   10.30
   3  -1  -4   85.39    6.80
  -3   1  -4  104.09    9.60
   3  -1  -4   77.89    6.30
   3   1   4   88.29   12.70
  -3  -1   4   79.19   11.60
   3   1   4  104.89    8.10
   5  -1   4  191.78   12.40
  -5  -1  -4  173.78   18.00
   5   1  -4  180.78   14.20
   5  -1   4  191.48   14.00
   5   1  -4  187.78   12.30
  -5   1   4  179.58   14.40
   5  -1  -4  182.08   13.40
   5  -1  -4  176.98   12.20
  -5  -1   4  175.08   13.90
  -5   1  -4  184.28   17.40
   5   1   4  205.58   14.40
  -7  -1  -4  245.68   35.00
  -7   1   4  236.18   18.80
   7   1  -4  213.68   19.20
   7  -1   4  252.97   16.50
   7   1  -4  267.67   16.40
   7  -1  -4  209.48   18.80
   7  -1  -4  262.67   16.60
  -7   1  -4  210.18   33.40
   7   1   4  271.77   19.20
   9  -1   4   27.10    6.90
   9   1  -4   48.00    6.70
   9  -1  -4   38.50    7.30
   9   1   4   33.10    8.10
   0   2   4  474.95   34.50
   0  -2  -4  620.74   34.90
   0  -2   4  535.05   32.10
   0  -2   4  529.35   33.20
  -2   2   4  277.77   22.60
   2  -2   4  343.27   20.70
  -2   2   4  324.77   21.30
   2   2  -4  344.97   24.50
   2  -2   4  301.27   19.40
   2   2  -4  301.17   19.10
  -2  -2  -4  357.26   22.80
  -2  -2   4  271.27   21.80
  -2   2  -4  316.27   20.50
   2  -2  -4  339.87   19.30
   2   2   4  372.96   28.70
   4  -2   4  114.59    8.30
  -4   2   4  114.09   10.70
   4   2  -4  125.69   10.30
   4   2  -4  112.69    8.00
   4  -2   4  125.69    9.80
  -4  -2  -4  104.59   13.20
   4   2   4  117.39   10.00
  -4   2  -4  125.69   11.20
  -4  -2   4  127.29   11.60
   4  -2  -4  116.69    8.40
   4  -2  -4  104.89    8.30
  -6   2   4  200.48   16.20
   6  -2   4  210.28   13.50
  -6  -2  -4  153.08   20.90
   6   2  -4  190.68   16.40
   6  -2   4  211.68   15.60
  -6  -2   4  190.78   15.10
   6   2   4  224.48   16.00
   6  -2  -4  196.38   14.80
  -6   2  -4  182.18   19.90
   8  -2   4   63.89   10.00
   8   2  -4   66.29    7.20
   8   2  -4   35.40    9.60
   8  -2   4   58.09    7.30
   8  -2  -4   68.79    7.20
   8   2   4   64.49   10.20
  10  -2   4   36.20    8.00
  10   2  -4   32.10    5.40
  10  -2  -4   29.40    5.70
  -1   3   4 1024.10   65.19
   1   3  -4  924.01   61.79
   1  -3   4 1074.49   62.49
  -1  -3  -4 1169.18   65.09
   1  -3   4 1114.99   62.69
  -1   3   4 1061.19   63.39
  -1  -3   4 1099.79   63.59
  -1  -3   4 1043.60   62.09
  -3   3   4  371.56   25.10
  -3  -3  -4  388.16   27.60
   3   3  -4  397.06   25.60
   3  -3   4  376.06   23.60
   3   3  -4  405.66   24.10
   3  -3   4  415.96   24.90
   3   3   4  400.16   25.00
  -3   3  -4  410.46   24.40
  -3  -3   4  349.57   27.50
   5   3  -4  254.97   19.00
   5  -3   4  261.37   16.40
  -5   3   4  258.87   19.10
  -5  -3  -4  256.67   22.70
   5  -3   4  260.07   18.10
   5   3  -4  255.87   16.10
   5  -3  -4  280.57   16.70
   5   3   4  266.07   18.50
   5  -3  -4  210.88   16.10
  -5   3  -4  267.47   19.90
   7   3  -4  423.06   33.30
   7  -3   4  494.35   35.90
   7  -3   4  464.15   30.20
   7   3  -4  525.15   30.10
  -7   3   4  475.35   34.40
   7   3   4  513.75   36.00
   7  -3  -4  515.75   30.60
   9  -3   4   92.79   12.10
   9  -3   4  109.09   10.20
   9   3  -4  115.09    9.50
   9   3  -4   75.09   15.60
   9  -3  -4  122.29   10.20
   0  -4   4 1137.69   67.09
   0  -4   4 1176.98   67.29
   0   4   4 1088.99   68.19
   0  -4  -4 1185.88   70.29
   2   4  -4   43.00    3.70
  -2   4   4   36.40    6.50
   2  -4   4   45.80    5.20
  -2  -4  -4   31.90    8.10
   2   4  -4   36.70    6.10
   2  -4   4   44.80    4.10
  -2  -4   4   32.20    6.70
  -4   4   4  573.64   38.20
   4   4  -4  643.64   35.50
   4   4  -4  586.84   37.50
  -4  -4  -4  544.95   39.70
   4  -4   4  604.14   35.10
   4  -4   4  603.74   36.40
   4   4   4  535.55   35.50
  -4   4  -4  579.54   35.60
   4   4   4  589.84   36.80
   6   4  -4  416.56   23.90
  -6  -4  -4  354.76   32.10
   6  -4   4  382.36   25.20
   6   4  -4  369.46   27.30
  -6   4   4  374.26   27.00
   6  -4   4  372.36   25.90
  -6   4  -4  355.86   28.70
   6  -4  -4  419.36   24.50
   6  -4  -4  370.16   23.40
   6   4   4  406.26   26.70
   8  -4   4   38.40    5.90
   8   4  -4   32.40    8.70
   8   4  -4   44.30    6.40
  -8   4   4   45.90   10.40
   8  -4   4   48.60    9.30
   8   4   4   24.70    8.20
  10   4  -4  243.68   15.50
  10  -4   4  191.28   17.90
  10  -4  -4  221.28   15.90
   1   5  -4   20.40    5.40
   1   5  -4   15.50    2.50
  -1   5   4   31.90    5.90
   1  -5   4   21.30    2.70
  -1  -5  -4   19.40    6.40
   1  -5   4   26.30    4.00
  -1  -5   4   22.10    3.00
   1   5   4   22.40    3.40
   1   5   4   25.40    4.90
  -1  -5   4   20.50    4.00
   1  -5  -4   20.70    6.50
  -1   5  -4   20.30    4.20
  -3   5   4   93.59    9.90
   3  -5   4   85.29    6.40
   3   5  -4   83.19    9.60
   3   5  -4   83.79    6.20
   3  -5   4   92.69    8.20
  -3  -5  -4   97.99   12.40
   3   5   4   86.09    7.40
   3  -5  -4   76.09    6.00
  -3  -5   4   58.39   11.30
   5   5  -4  314.57   27.20
   5   5  -4  299.07   17.80
   5  -5   4  288.77   18.00
  -5  -5  -4  279.27   25.60
  -5   5   4  291.07   21.40
   5  -5   4  286.47   19.80
   5  -5  -4  262.57   17.30
  -5   5  -4  257.97   18.70
   7  -5   4    7.60    3.60
   7  -5   4    6.60    4.50
   7   5  -4    8.60    3.40
   7   5  -4    3.90    5.70
  -7   5   4    5.00    7.20
   7  -5  -4    5.10    3.00
   7   5   4   -1.30    4.90
   7  -5  -4    6.50    5.00
   9  -5   4   60.79    9.90
   9   5  -4   64.39    6.90
   9  -5   4   35.60    5.80
   9   5  -4   35.80   12.90
   9   5   4   34.50    9.40
   9  -5  -4   58.69    7.80
   0   6  -4  230.48   15.10
   0  -6   4  232.98   16.10
   0  -6  -4  291.27   20.60
   0   6   4  268.17   17.10
  -2   6   4  258.37   17.40
   2   6  -4  233.38   17.60
  -2  -6  -4  235.38   19.60
   2   6  -4  246.38   14.60
   2  -6   4  234.48   16.00
   2  -6   4  236.58   14.70
  -2  -6   4  196.28   16.10
   2   6   4  226.78   15.80
   2   6   4  245.58   16.10
  -2  -6   4  213.18   17.10
  -2  -6   4  257.17   15.00
   4  -6   4  326.27   22.30
   4   6  -4  321.87   24.00
   4   6  -4  340.67   20.50
  -4  -6  -4  344.17   27.00
  -4   6   4  364.06   24.10
   4   6   4  329.27   21.40
   4  -6  -4  328.67   20.20
  -4  -6   4  309.27   24.50
   4   6   4  341.37   22.70
   6  -6   4  105.59   11.40
   6   6  -4   94.09   12.70
   6  -6   4  107.39    8.80
   6   6  -4  115.79    8.50
  -6   6   4  142.69   14.10
   6  -6  -4  116.09    8.20
   6   6   4  120.39   12.40
  -6  -6   4   64.49   16.00
   8  -6   4   67.59    7.80
   8  -6   4   78.39   11.40
   8   6  -4   74.79    7.60
  -8   6   4   73.69   13.40
   8   6  -4   61.39   12.40
   8   6   4   52.09    9.90
   8  -6  -4   81.39    8.30
  10  -6   4   45.40    9.10
  10  -6   4   47.50    6.70
  10   6  -4   52.09    6.60
  10  -6  -4   53.59    7.20
   1   7  -4  454.05   29.80
  -1   7   4  457.35   29.00
   1   7  -4  412.86   26.60
   1  -7   4  448.46   26.70
   1  -7   4  470.75   27.90
  -1  -7  -4  409.96   31.10
   1   7   4  479.15   27.00
   1   7   4  442.46   28.40
  -1   7  -4  394.16   26.50
  -1  -7   4  482.95   27.60
   1  -7  -4  458.25   31.30
   3  -7   4  759.72   43.50
   3   7  -4  760.42   46.80
  -3   7   4  772.32   46.20
   3  -7   4  786.22   45.20
   3   7  -4  743.43   43.30
  -3  -7  -4  676.73   48.80
  -3  -7   4  765.42   43.60
   3   7   4  743.43   44.80
   3  -7  -4  642.74   43.40
   3   7   4  705.43   45.10
   3  -7  -4  724.33   43.30
  -3  -7   4  713.13   46.30
   5   7  -4  772.02   46.70
  -5  -7  -4  704.93   53.29
  -5   7   4  856.71   50.99
   5  -7   4  779.42   46.90
   5  -7   4  790.32   48.80
   5   7  -4  770.52   50.59
   5  -7  -4  814.42   46.40
   5   7   4  826.02   49.40
  -5  -7   4  715.03   51.79
   7  -7   4   36.00    7.00
   7  -7   4   61.89    6.70
  -7   7   4   44.00   10.60
   7  -7  -4   48.20    5.70
   7   7   4   55.59   13.20
   9  -7   4  230.28   16.80
   9  -7   4  186.28   18.90
   9   7  -4  271.97   16.60
   9  -7  -4  248.38   17.30
   0  -8   4    9.70    3.40
   0   8   4   20.50    6.00
   0  -8  -4    3.80    6.30
   0  -8   4    8.20    2.50
   0   8  -4   10.70    2.40
   2   8  -4  432.86   29.20
   2  -8   4  457.25   27.30
  -2  -8  -4  381.66   31.00
  -2   8   4  413.56   28.30
   2  -8   4  468.55   26.90
   2   8   4  402.16   26.60
   2   8   4  416.26   27.30
  -2  -8   4  409.66   27.80
  -2  -8   4  446.56   26.30
  -2  -8   4  400.46   29.10
   4   8  -4  524.75   30.80
   4   8  -4  519.75   35.10
  -4  -8  -4  483.05   47.20
  -4   8   4  527.25   34.70
   4  -8   4  518.85   33.00
   4  -8   4  518.35   31.10
   4   8   4  517.35   33.10
   4   8   4  454.95   31.90
   4  -8  -4  516.85   30.90
  -4  -8   4  538.95   35.60
   6  -8   4   47.10   12.60
  -6   8   4   28.80    8.90
   6   8  -4   19.80    8.40
   6   8  -4   41.60    5.60
   6  -8   4   20.30    4.30
   6   8   4   20.60    7.00
   6  -8  -4   25.90    4.10
   8   8  -4   95.99   15.00
   8   8  -4  123.69    9.70
   8  -8   4  114.29   11.60
   8  -8   4  102.09   12.40
   8   8   4   91.79   13.90
   8  -8  -4  105.39   10.60
   8  -8  -4   95.39   12.60
   1   9  -4   33.20    4.50
  -1   9   4   42.00    8.00
  -1  -9  -4   21.30    8.00
   1  -9   4   21.90    3.60
   1   9   4   31.50    7.20
   1  -9  -4   33.80    9.70
  -1  -9   4   29.50    4.90
  -1   9  -4   29.70    3.80
  -1  -9   4   26.00    3.60
   3   9  -4  126.99    9.00
  -3  -9  -4  121.89   16.70
   3  -9   4  128.49    9.40
  -3   9   4  149.29   14.00
   3   9  -4  129.19   14.00
   3  -9   4  137.09   11.50
   3  -9  -4  117.29    9.10
   3   9   4  137.89   11.40
   3   9   4  130.19   11.00
   3  -9  -4  121.09    9.80
  -3  -9   4  128.99   12.90
  -3  -9   4  131.19   10.50
   5  -9   4    5.10    5.00
   5   9  -4    4.30    3.00
   5  -9   4    3.90    2.80
  -5   9   4    0.30    6.50
   5   9  -4    5.80    6.60
   5  -9  -4   -0.20    2.50
   5   9   4   11.40    5.80
   7   9  -4   22.50    8.90
   7  -9   4   43.30    8.10
  -7   9   4   20.80    8.70
   7  -9   4   43.60    6.10
   7   9  -4   52.49    6.10
   7  -9  -4   35.70    5.10
   7   9   4   31.90    8.70
   9  -9   4    2.20    3.50
   9  -9   4    3.00    4.90
   9   9  -4    4.90    3.60
   9  -9  -4    4.90    5.20
   0  10   4  252.47   18.20
   0 -10   4  221.18   15.30
   0  10  -4  219.08   14.30
   0 -10   4  213.18   16.40
   0 -10  -4  230.68   21.00
   2 -10   4  286.07   20.10
  -2  10   4  335.17   22.30
   2 -10   4  281.97   20.20
  -2 -10  -4  275.87   25.40
   2  10  -4  290.07   22.50
   2  10  -4  280.67   17.90
   2  10   4  265.57   21.10
   2  10   4  319.27   19.60
  -2 -10   4  280.97   19.20
  -2 -10   4  272.67   19.40
  -4  10   4  297.47   21.90
   4 -10   4  246.38   19.10
   4  10  -4  253.37   16.40
   4  10  -4  236.28   21.30
  -4 -10   4  235.08   22.70
   4 -10  -4  231.38   17.90
   4  10   4  300.07   19.50
   4 -10  -4  255.47   16.60
   6 -10   4   52.79    7.20
   6  10  -4   48.90    9.80
  -6  10   4   75.89   13.00
   6  10  -4   71.09    6.70
   6 -10   4   52.09    8.40
   6  10   4   85.69   11.60
   6 -10  -4   64.89    6.40
  -8  10   4   62.89   14.10
   8  10  -4   34.70   11.00
   8 -10   4   30.40    5.10
   8 -10   4   42.80    9.90
   8  10   4   39.50   10.50
   8 -10  -4   32.90    5.20
   1 -11   4  468.05   28.30
   1 -11   4  423.66   28.00
   1  11  -4  441.16   25.90
  -1  11   4  447.66   29.80
  -1 -11  -4  359.36   32.20
  -1  11  -4  420.26   25.80
   1  11   4  435.96   29.10
   1 -11  -4  337.67   31.70
  -1 -11   4  462.55   28.00
  -1 -11   4  432.76   26.10
  -3  11   4  789.02   49.00
   3  11  -4  769.72   49.70
   3  11  -4  780.82   44.70
   3 -11   4  821.62   47.40
   3 -11   4  723.03   45.00
   3 -11  -4  638.64   45.60
   3 -11  -4  710.73   45.00
  -3 -11   4  737.13   46.10
   3  11   4  789.62   47.40
   3  11   4  775.62   46.60
  -5  11   4  160.98   17.40
   5  11  -4  170.68   11.20
   5 -11   4  193.98   14.90
   5 -11   4  156.88   11.80
   5  11  -4  160.48   16.90
   5  11   4  149.39   14.90
   5 -11  -4  112.79   14.70
   5 -11  -4  142.59   11.30
   7 -11   4  237.58   20.20
   7  11  -4  217.18   22.30
   7  11  -4  288.87   17.20
  -7  11   4  234.48   25.70
   7 -11   4  224.48   18.00
   7  11   4  245.88   22.50
   7 -11  -4  259.37   17.80
   9 -11   4  133.09   13.20
   9 -11   4  128.49   10.90
   9  11  -4  148.19   10.40
   9 -11  -4  136.09   11.60
   0  12   4  277.37   21.90
   0 -12   4  309.17   20.40
   0 -12  -4  228.88   26.20
   0  12  -4  264.47   17.90
   0 -12   4  316.97   18.40
  -2  12   4  164.88   17.00
   2  12  -4  181.08   12.00
   2 -12   4  188.28   15.20
   2 -12   4  187.78   13.00
   2  12  -4  166.28   17.50
  -2 -12   4  192.08   14.60
   2  12   4  179.28   16.50
   4  12  -4    4.90    7.10
  -4  12   4    0.90    7.40
   4  12  -4    6.30    3.50
   4 -12   4    5.90    7.30
   4 -12   4    4.20    3.60
   4 -12  -4    3.30    3.10
   4 -12  -4    7.40    4.10
   4  12   4   -1.10    5.60
  -6  12   4  118.79   16.30
   6  12  -4  154.08   17.30
   6 -12   4  138.09   11.50
   6  12  -4  170.48   10.90
   6 -12   4  147.39   14.70
   6 -12  -4  121.29   10.60
   6  12   4  130.69   15.90
   8 -12   4   47.00    8.30
   8 -12   4   62.19    7.60
   8  12  -4   71.09    6.80
   8 -12  -4   39.40    7.40
   1 -13   4   58.79    7.10
  -1  13   4   53.89   10.50
   1  13  -4   53.29    5.80
   1 -13   4   49.50    8.20
  -1 -13   4   58.19    8.40
   1  13   4   76.39   12.30
  -1 -13   4   57.39    7.10
   3  13  -4    7.40    2.90
  -3  13   4    7.40    6.50
   3  13  -4    1.30    7.80
   3 -13   4    7.70    4.00
   3 -13  -4    2.10    4.30
   3  13   4   10.90    7.70
  -3 -13   4   12.30    5.60
   3 -13  -4    4.50    3.50
   5  13  -4   20.70    9.10
   5 -13   4   14.50    4.20
  -5  13   4   18.80    8.00
   5  13  -4   20.70    4.20
   5 -13   4   11.10    6.20
   5 -13  -4   19.50    4.20
   5  13   4   24.00    9.30
  -7  13   4    3.10    8.80
   7  13  -4    3.50    3.80
   7 -13   4    5.80    6.40
   7 -13   4    2.60    4.00
   7 -13  -4   17.20    4.20
   0  14   4  276.07   21.20
   0 -14   4  198.68   15.90
   0  14  -4  236.08   15.20
   0 -14   4  218.18   18.40
   2  14  -4  136.69   10.40
   2 -14   4  115.09   16.00
  -2  14   4  156.48   16.60
   2 -14   4  130.09   11.40
   2  14   4  174.98   16.40
  -2 -14   4  152.68   13.80
  -4  14   4   75.29   13.20
   4 -14   4   50.39    9.40
   4 -14   4   44.80    6.40
   4  14  -4   74.49   12.30
   4  14  -4   65.19    6.40
   4 -14  -4   62.49    7.10
   4 -14  -4   52.99    7.80
   6 -14   4  104.39   10.60
   6  14  -4  125.49    9.70
  -6  14   4  137.69   17.20
   6 -14   4  119.89   13.60
   6 -14  -4  122.59    9.90
   1 -15   4  398.76   27.10
   1  15  -4  444.96   26.50
  -1  15   4  426.66   32.00
   1 -15   4  438.06   30.00
   1  15   4  452.65   32.00
  -1 -15   4  420.86   27.30
  -1 -15   4  424.36   31.80
   3 -15   4   47.60    6.50
  -3  15   4   41.80   10.50
   3  15  -4   41.20   11.00
   3 -15   4   49.99    9.50
   3  15  -4   57.59    5.90
  -3 -15   4   56.19    9.00
   3  15   4   63.69   11.70
   3 -15  -4   43.40    6.20
   3 -15  -4   30.80    6.80
  -5  15   4  209.88   20.70
   5  15  -4  177.68   29.40
   5  15  -4  202.38   13.40
   5 -15   4  184.18   14.30
   5 -15   4  199.38   17.70
   5 -15  -4  184.18   14.10
   7 -15   4  198.18   15.10
   7 -15   4  188.28   17.50
   7  15  -4  222.08   13.90
   0 -16   4   84.09    9.50
   0  16   4  105.99   15.60
   0 -16   4   88.79   12.90
   2  16  -4    4.90    4.00
   2 -16   4    6.40    4.60
   2 -16   4    7.50    6.80
  -2  16   4    4.90    9.50
   2 -16  -4    4.10    4.00
  -2 -16   4    2.50    4.50
  -2 -16   4    7.00    6.70
   2  16   4   11.60    9.40
   4 -16   4   36.40    8.30
   4  16  -4   25.80   13.00
  -4  16   4   31.90    9.70
   4 -16   4   31.80    5.60
   4 -16  -4   23.10    6.50
   4 -16  -4   24.50    4.80
   6 -16   4   15.30    4.90
  -6  16   4   13.30   11.00
   6  16  -4   18.40    4.00
   6 -16   4   17.40    6.90
   6 -16  -4    9.40    4.00
  -1  17   4   -1.20    9.90
   1 -17   4   -1.10    6.50
   1  17  -4    3.70    4.10
   1 -17   4    3.30    4.50
  -1 -17   4    6.60    6.40
   1  17   4    1.20    9.30
  -1 -17   4   -0.60    4.50
   3  17  -4   17.80    4.20
   3 -17   4   23.80    7.90
   3 -17   4   23.70    5.30
  -3  17   4   23.80   10.10
   3 -17  -4   11.40    4.70
   3 -17  -4   15.60    5.90
  -3 -17   4   24.60    8.20
   5 -17   4    3.30    4.20
  -5  17   4    4.10    8.90
   5 -17   4    6.20    6.50
   5  17  -4    6.50    4.00
   5 -17  -4    4.20    3.70
   0 -18   4  115.99   13.90
   0  18   4  139.59   17.90
   0 -18   4   95.69   10.40
  -2  18   4   96.49   15.40
   2 -18   4   80.39    9.00
   2  18  -4   84.69    7.70
   2 -18   4   62.29   13.50
  -2 -18   4   74.49   12.70
   2 -18  -4   55.09   13.40
   2 -18  -4   70.09    8.60
  -2 -18   4   65.69    8.60
  -4  18   4   47.20   10.90
   4 -18   4   70.59    8.20
   4 -18   4   64.79   10.40
   4 -18  -4   67.19    7.60
   4 -18  -4   52.89   11.30
   1 -19   4   50.99    9.80
   1 -19   4   42.20    6.60
   1 -19  -4   35.20    5.80
  -1 -19   4   59.09   10.20
  -1 -19   4   42.50    6.50
   3 -19   4  124.99   15.00
   3 -19   4  126.99   10.90
   3  19  -4  146.69    9.90
   3 -19  -4   86.69   12.60
   3 -19  -4  121.69   10.70
   0 -20   4    3.50    7.60
   0 -20   4    2.50    7.70
   2 -20   4   19.30    8.30
   2 -20   4   21.00    8.30
  -2 -20   4   15.90   10.40
   2 -20  -4   30.00   10.20
   2 -20  -4   21.70    4.60
   0   0   5   26.80    7.90
   2   0   5   26.30    7.80
  -2   0  -5   42.10    7.50
   2   0  -5   47.70    4.10
   2   0   5   42.10    6.00
   4   0   5   14.00    4.30
   4   0  -5   14.30    3.10
  -4   0   5   19.80    6.90
  -4   0  -5   15.70    7.10
  -6   0   5    8.70    7.30
   6   0  -5   10.50    3.00
  -6   0  -5   11.60   14.30
   6   0   5    3.70    4.10
   8   0  -5   85.69    8.50
   8   0   5   65.49   10.30
  10   0  -5    5.30    4.00
  -1  -1  -5   35.80    7.30
   1  -1   5   25.80    6.50
  -1   1   5   28.10    9.00
   1  -1   5   43.10    5.20
  -1  -1   5   40.40   14.10
   1   1   5   52.09    5.70
   1  -1  -5   46.90    3.70
   1   1   5   40.30    8.80
   3   1  -5    3.50    2.40
  -3   1   5    6.40    6.00
  -3  -1  -5    7.10    6.00
   3  -1   5    4.80    4.40
   3  -1  -5    3.70    2.50
  -3   1  -5   -5.30    4.40
   3   1   5    5.70    4.70
  -5  -1  -5    6.00    9.70
  -5   1   5   15.70    7.20
   5   1  -5    9.10    3.10
   5  -1   5   13.30    3.80
   5   1  -5   11.30    4.70
   5  -1   5    3.40    3.50
   5   1   5   11.30    4.40
  -5  -1   5    4.80    5.80
   5  -1  -5   10.70    3.20
  -5   1  -5   -5.20   10.20
   7  -1   5    3.10    5.10
   7   1  -5    2.10    3.90
  -7   1   5    1.00    7.10
   7  -1  -5   -0.60    3.60
   7   1   5   -2.10    4.10
   9  -1   5   -0.40    4.60
   9   1  -5    7.10    3.80
   9  -1  -5   10.90    4.70
   0  -2   5   70.49    6.00
   0  -2   5   71.29    8.50
  -2  -2  -5   34.80    7.80
  -2   2   5   52.59    9.80
   2   2  -5   52.89    4.20
   2  -2   5   48.70    6.30
   2   2   5   39.00    5.60
   2  -2  -5   38.00    4.40
  -2  -2   5   39.40    9.40
   4  -2   5   20.40    3.90
   4   2  -5   24.40    5.80
  -4   2   5   35.50    8.10
  -4  -2  -5   20.30    9.70
   4   2  -5   42.10    4.40
   4  -2   5   27.40    5.50
  -4   2  -5   19.10    6.30
  -4  -2   5   31.70    7.50
   4  -2  -5   34.60    4.30
   4   2   5   32.60    6.40
   6  -2   5   32.10    5.10
  -6   2   5   32.50    8.80
   6  -2   5   41.90    7.90
   6   2  -5   44.70    8.70
  -6  -2  -5   25.90   16.50
   6   2  -5   46.50    5.60
   6   2   5   31.60    7.10
  -6  -2   5   40.00    8.90
   6  -2  -5   41.70    5.50
   8   2  -5   16.80    4.60
   8  -2   5   12.80    5.30
   8  -2  -5   13.80    4.20
   8   2   5   19.60    7.00
  10   2  -5   18.40    5.30
  10  -2   5    8.60    5.50
  10  -2  -5   23.70    5.30
  -1   3   5    1.00    5.20
   1  -3   5   -0.80    2.50
   1  -3   5   -0.40    3.30
   1   3  -5   -0.90    1.90
  -1  -3  -5   -3.40    5.40
   1  -3  -5    4.60    2.50
  -1  -3   5   -8.20    4.70
   3  -3   5    4.50    2.40
  -3  -3  -5   -0.80    6.80
   3   3  -5    3.40    3.90
   3   3  -5    3.50    2.20
  -3   3   5    3.80    5.00
   3  -3   5    2.50    3.50
   3  -3  -5    1.90    2.30
   3   3   5    2.90    3.60
   5  -3   5   -2.50    3.40
   5  -3   5    5.40    3.00
  -5  -3  -5    3.80   11.30
   5   3  -5    2.30    5.30
  -5   3   5    2.10    6.30
   5   3  -5    3.90    5.50
   5   3   5    2.10    4.40
   5   3   5    3.70    4.70
  -5  -3   5    2.30    5.50
   5  -3  -5    5.70    2.70
   7   3  -5   21.90    9.50
   7  -3   5   16.50    5.70
   7   3  -5   15.10    3.90
   7  -3   5   10.70    3.90
  -7   3   5   26.80    8.80
   7  -3  -5   27.60    5.40
   9  -3   5    0.30    5.30
   9   3  -5   -0.10    4.40
   9  -3  -5    3.40    4.30
   0   4   5   34.40    7.10
   0  -4  -5   18.80    7.80
   0   4  -5   29.80    3.10
   2  -4   5    3.70    2.40
  -2   4   5    5.40    4.90
  -2  -4  -5    2.80    5.90
   2  -4   5    5.30    3.40
   2   4  -5    5.70    2.30
  -2  -4   5    3.30    7.50
   2   4   5    1.00    5.10
   2  -4  -5    4.30    2.80
  -4  -4  -5   32.00   10.60
   4  -4   5   27.50    4.50
   4   4  -5   23.30    3.70
  -4   4   5   33.60    9.30
   4   4  -5   16.60    6.10
   4  -4   5   27.70    5.80
   4  -4  -5   29.00    4.30
   4   4   5   32.40    6.00
   6   4  -5   10.00    7.60
   6   4  -5    2.00    3.10
   6  -4   5    7.20    6.00
  -6   4   5    7.00    7.70
   6  -4   5    2.40    3.10
  -6  -4   5    5.80    6.50
   6  -4  -5    2.60    2.80
  -8   4   5   19.00    8.90
   8  -4   5   -1.80    5.90
   8   4  -5    1.90    7.20
   8   4   5    2.70    7.10
   8  -4  -5   -1.20    9.10
   1   5  -5   37.00    3.90
   1  -5   5   39.50    5.50
  -1   5   5   51.49    7.50
  -1  -5  -5   44.00   10.30
  -1  -5   5   29.60    4.40
  -1  -5   5   31.80    5.50
   1   5   5   54.59    8.30
  -1   5  -5   28.80    3.50
  -3  -5  -5    4.80    9.00
   3  -5   5    4.00    2.70
   3  -5   5   11.90    4.10
  -3   5   5    6.80    6.10
   3   5  -5    5.90    5.00
   3   5  -5    2.50    2.60
   3   5   5    8.70    4.30
   5  -5   5   10.30    3.40
   5  -5   5    8.10    4.50
  -5   5   5   21.80    8.00
   5   5  -5    9.10    6.60
  -5  -5  -5   22.10   13.20
   5  -5  -5   19.70    4.90
   5   5   5   19.90    5.10
  -5  -5   5   22.30    7.50
   7  -5   5   67.89    7.80
   7  -5   5   72.59   10.70
  -7   5   5   61.39   12.80
   7   5  -5   82.79    7.50
   7   5   5   48.10   10.50
   7  -5  -5   80.19    8.30
   9   5  -5    5.10    4.60
   9  -5   5   -0.80    4.60
   9  -5  -5    7.40    5.50
   0   6   5   14.30    5.20
   0  -6   5   18.70    3.90
   0  -6  -5   12.80    7.10
   0   6  -5   16.60    2.70
   2  -6   5   20.30    7.00
  -2  -6  -5    7.40    7.10
   2   6  -5   21.60    3.60
  -2   6   5   17.90    6.50
   2  -6   5   18.20    3.00
  -2  -6   5   27.00    5.60
   2   6   5   21.30    6.40
  -2  -6   5   -1.30    6.90
   4  -6   5   46.40    5.10
  -4   6   5   23.50   14.40
  -4  -6  -5   30.60   13.30
   4  -6   5   27.60    6.00
   4   6  -5   35.50    8.30
  -4  -6   5   24.40    8.40
   4   6   5   22.80    5.80
   6   6  -5   20.40    8.70
   6  -6   5   30.00    6.90
   6  -6   5   24.30    4.50
  -6   6   5   25.60   10.90
   6   6  -5   40.10    5.40
   6  -6  -5   23.00    5.80
   6   6   5   22.50    7.30
   8  -6   5    3.80    6.30
   8   6  -5    4.80   19.80
   8   6  -5    5.20    4.60
   8  -6   5    7.10    4.20
  -8   6   5   -2.60    8.00
   8  -6  -5    5.70    5.00
   8   6   5   -0.90    8.70
  -1   7   5   14.40    6.40
   1   7  -5   11.10    2.80
   1  -7   5   16.20    4.10
  -1  -7  -5   15.00    8.70
  -1  -7   5    7.60    3.30
  -1   7  -5   10.30    4.50
   1   7   5   14.30    5.90
   3  -7   5   20.00    4.90
   3  -7   5   25.40    3.90
  -3  -7  -5   22.70   15.40
   3   7  -5   17.90    3.20
  -3   7   5   39.30    9.90
   3   7  -5   18.20    7.20
   3   7   5   27.40    5.20
  -3  -7   5   23.90    8.20
   5  -7   5   13.80    5.40
   5  -7   5   18.10    4.10
  -5   7   5   17.20    8.10
   5   7  -5   16.10    3.70
   5   7  -5   18.00    8.00
  -5  -7   5   13.90   12.60
   5   7   5   20.30    6.50
  -5  -7   5   22.80    7.30
   7   7  -5   -0.40    3.70
   7  -7   5    3.20    3.90
   7  -7   5    5.60    5.10
  -7   7   5   -6.80    8.20
   7   7  -5  -15.90    8.90
   7  -7  -5   -1.70    4.20
   7   7   5    1.30    7.00
   9  -7   5   20.40    4.80
   9  -7   5    7.70    5.70
   9   7  -5   19.20    4.70
   9  -7  -5   19.10    5.00
   0   8   5   23.60    6.80
   0  -8   5   13.90    4.30
   0  -8  -5   25.20    9.50
   0   8  -5    9.60    2.80
  -2  -8  -5   11.90   13.10
   2   8  -5   11.50    3.00
   2  -8   5   11.70    4.20
  -2   8   5   12.50    7.60
   2  -8   5   12.30    3.00
   2   8   5    8.70    5.70
   2   8   5   12.30    4.40
   2  -8  -5    2.90    2.50
  -4   8   5   22.70    8.50
   4   8  -5    9.80    2.80
   4  -8   5   16.70    3.80
   4  -8   5    8.30    4.40
   4   8  -5   20.60    8.40
   4   8   5   16.60    5.70
   4   8   5   11.80    5.90
   6  -8   5   11.80    5.90
  -6   8   5    7.30    9.80
   6   8  -5   -1.00    7.90
   6  -8   5    4.30    3.50
   6   8  -5    9.90    3.40
   6   8   5   15.90   12.50
   8   8  -5    3.00    3.40
   8  -8   5    8.60    4.10
   8  -8   5    3.40    5.00
  -8   8   5    6.40    8.70
   8  -8  -5    0.60    4.30
   1   9  -5   57.79    5.20
  -1  -9  -5   38.50   11.30
   1  -9   5   47.70    5.60
  -1   9   5   69.59   10.60
   1  -9   5   55.79    7.90
   1   9   5   72.49   10.20
  -1   9  -5   53.89    5.10
  -1  -9   5   44.30    6.50
   3  -9   5   34.70    6.40
   3   9  -5   41.70    5.00
   3  -9   5   47.40    5.80
  -3   9   5   47.50    9.80
   3   9  -5   32.80    9.20
   3  -9  -5   33.70    4.30
   3   9   5   31.30    6.50
   3   9   5   53.29    8.70
   5   9  -5  106.09    8.00
  -5   9   5   85.39   13.60
   5   9  -5   76.49   12.60
   5  -9   5   87.59    8.60
   5  -9   5   89.39   11.40
   5   9   5   79.79   11.40
   7  -9   5    0.70    4.00
   7   9  -5    5.70    3.30
  -7   9   5    2.40    8.80
   7  -9   5   -2.60    5.60
   7   9  -5   -4.40    9.90
   7   9   5    0.10    8.00
   7  -9  -5    5.10    5.30
   9   9  -5   14.40    4.80
   9  -9   5   11.90    6.80
   9  -9   5    3.00    6.80
   9  -9  -5    9.00    6.00
   0 -10  -5    6.10   10.70
   0  10   5   14.60    8.60
   0 -10   5   17.30    5.20
   0  10  -5   20.30    3.70
   2  10  -5    6.70    3.10
  -2  10   5    6.30    7.20
   2 -10   5    5.60    4.70
   2 -10   5    9.40    3.30
   2 -10  -5    1.60    2.80
   2  10   5   13.60    7.60
  -2 -10   5   -1.40    5.40
   4 -10   5    3.90    3.70
  -4  10   5    7.80    8.60
   4 -10   5    8.20    7.90
   4  10  -5   -0.90    7.20
   4  10  -5    6.80    3.80
   4  10   5   11.70    7.10
   4  10   5    7.20    6.50
   4 -10  -5    4.90    3.30
  -6  10   5    2.10    7.40
   6 -10   5    3.70    4.20
   6 -10   5    2.00    5.50
   6  10  -5  -11.40    8.20
   6  10  -5    0.60    3.40
   6  10   5   -3.50    8.40
   8 -10   5    4.70    6.40
  -8  10   5   -5.60   10.40
   8  10  -5    2.20    3.30
   8 -10   5   -2.90    3.70
   8 -10  -5   -1.20    5.40
   1 -11   5   12.00    5.50
   1  11  -5    4.40    2.50
   1 -11   5    3.10    3.20
  -1  11   5   10.60    7.90
   1  11   5    9.80    8.30
  -1 -11   5   20.20    5.20
   3  11  -5   14.80    8.50
   3  11  -5   21.60    3.90
   3 -11   5   23.30    6.90
  -3  11   5   27.70   11.50
   3 -11   5   17.50    4.20
   3  11   5   29.70   16.30
   3 -11  -5   16.00    3.70
   3 -11  -5    6.60    6.90
   5 -11   5    9.10    4.30
   5  11  -5    3.60    8.80
  -5  11   5    3.10    8.20
   5  11  -5   10.40    3.60
   5 -11   5    3.70    5.60
   5 -11  -5    4.70    4.10
   7 -11   5   11.00    6.10
  -7  11   5    7.30    9.40
   7  11  -5   18.30    4.40
   7 -11   5    7.90    4.50
   0  12  -5    3.30    3.20
   0  12   5   -1.30    7.70
   0 -12   5   -2.00    4.50
   2 -12   5    4.60    4.10
   2  12  -5   10.10    3.90
  -2  12   5   11.00    7.60
   2 -12   5    4.30    5.60
   2 -12  -5    6.30    3.40
   2  12   5   16.10    8.90
  -2 -12   5    6.90    5.20
   4  12  -5   22.80    4.40
   4 -12   5   37.20    7.90
   4  12  -5   20.50    9.70
   4 -12   5   17.30    4.60
  -4  12   5   33.60   11.40
   4 -12  -5   16.90    4.00
   6  12  -5   28.20   12.20
  -6  12   5    7.30    8.70
   6 -12   5    9.50    4.60
   6 -12   5   -0.70    6.00
   6  12  -5   11.90    4.30
  -8  12   5    6.30   11.80
   8 -12   5   -1.60    4.70
   8 -12   5    3.20    4.90
   8  12  -5    1.30    3.70
   8 -12  -5    3.20    6.20
  -1  13   5   21.90    9.30
   1  13  -5   14.70    4.10
   1 -13   5   16.70    4.20
   1 -13   5   10.20    6.10
  -1 -13   5   11.10    5.70
   1  13   5   22.80   10.60
   3 -13   5   51.79    6.50
  -3  13   5   51.79   11.40
   3 -13   5   47.40    8.90
   3  13  -5   74.89    6.60
   3 -13  -5   35.00    7.20
   3 -13  -5   56.89    6.60
   3  13   5   66.19   12.30
   5  13  -5   -3.00    9.40
  -5  13   5   -0.90    7.20
   5  13  -5   -0.10    3.60
   5 -13   5    3.30    4.90
   5 -13   5    8.70    6.60
   5 -13  -5   14.30    5.90
   7 -13   5    8.10    6.20
   7 -13   5    9.90    4.40
  -7  13   5   13.20   12.10
   7  13  -5    6.10    4.10
   0 -14   5    2.60    6.00
   0  14  -5    2.40    3.80
   0  14   5    2.50    9.90
   2  14  -5    5.30    3.60
   2 -14   5    1.60    5.90
   2 -14   5   -5.60    3.80
  -2  14   5   -0.10    8.70
   2 -14  -5   -1.90    3.40
   2  14   5   -4.80    8.70
   4 -14   5    2.50    6.00
   4 -14   5   -1.50    5.90
   4 -14  -5    0.80    3.70
  -6  14   5    2.20    7.20
   6 -14   5    0.30    6.60
   6 -14   5    7.70    4.30
   6  14  -5    6.90    3.60
   1 -15   5   23.80    7.50
   1  15  -5   23.50    4.60
   1 -15   5   15.90    4.70
  -1  15   5   23.60   10.40
  -1 -15   5   12.40    7.00
   1  15   5   37.30   12.60
  -3  15   5    2.10   10.10
   3 -15   5    4.60    5.70
   3 -15   5    4.90    7.10
   3  15  -5    3.80    7.20
   3 -15  -5    8.80    4.80
   3  15   5   21.00   19.40
   5 -15   5    5.40    4.10
   5  15  -5    6.80    4.30
  -5  15   5    7.60    9.90
   5 -15   5    9.00    7.00
   5 -15  -5    4.10    4.10
   0 -16   5   -5.20    6.50
   0  16   5    0.60   12.30
   2 -16   5   -0.80    4.20
   2  16  -5    2.30    3.70
   2 -16   5    9.40    7.40
  -2  16   5    8.30    9.90
   2 -16  -5    2.10    3.80
   2 -16  -5   -2.10    5.50
   2  16   5    5.50   11.70
   4 -16   5    9.40    7.00
   4  16  -5    4.10    3.50
  -4  16   5    1.70    9.40
   4 -16   5    3.10    4.40
   4 -16  -5   -6.90    3.40
   1 -17   5    7.10   13.10
  -1  17   5   12.90   10.10
   1 -17   5   -0.10    6.60
   1 -17  -5    6.40    4.10
   1  17   5   18.20   12.40
  -1 -17   5    7.80   11.20
  -3  17   5    0.60    8.00
   3 -17   5    1.70    6.80
   3  17  -5    1.10    4.20
   3 -17   5   -2.20    3.90
   3 -17  -5    0.20    3.50
   5 -17   5    7.00    7.30
   5  17  -5    3.10    3.60
  -5  17   5    1.10    8.40
   5 -17   5    5.80    4.10
   0  18   5   13.60   10.50
   0 -18   5    4.90    7.40
  -2  18   5   -0.40    8.20
   2 -18   5    2.50    7.10
   2 -18   5    2.90    4.40
   2 -18  -5    2.40    3.60
   2 -18  -5   13.00    8.10
   4 -18   5    5.50    9.00
  -4  18   5    7.00    8.60
   4 -18   5   -1.30    4.20
   4  18  -5    0.30    4.10
   4 -18  -5    2.00    3.70
   1 -19   5    7.50   10.10
  -1  19   5   10.10   10.20
   1 -19  -5    4.30    4.00
   1 -19  -5    1.00   11.40
   2   0   6   98.89    9.70
   2   0  -6  100.09    7.30
   4   0   6   69.29   10.00
  -4   0   6   75.29   11.80
   4   0  -6   67.29    6.40
  -4   0  -6   45.60   12.30
   6   0   6  304.47   23.00
   6   0  -6  311.27   19.30
  -6   0   6  270.07   23.20
   8   0   6  106.69   17.50
   8   0  -6  107.09    9.50
   1   1  -6  133.69    9.10
   1  -1   6  120.39   11.80
   3   1  -6   24.10    3.60
   3  -1   6    8.90    4.90
  -3  -1  -6   20.80    9.50
  -3   1   6   10.70    6.80
  -3  -1   6   38.90   10.80
   3   1   6   13.90    5.30
  -3   1  -6   21.30    6.90
  -5   1   6   39.60    9.90
   5  -1   6   72.49   10.00
   5   1  -6   50.19    5.70
  -5  -1   6   51.69   10.40
   5   1   6   41.90    8.20
   5  -1  -6   44.60    6.20
   7  -1   6   61.29   10.40
  -7   1   6   50.39   11.30
   7   1  -6   66.89    7.00
   7  -1  -6   61.09    7.20
  -7  -1   6   32.30   10.20
   7   1   6   48.80   10.00
   9   1  -6   16.50    5.00
   9  -1   6    0.30    5.50
   9  -1  -6   18.50    4.90
  -2  -2  -6    3.80    8.10
  -2   2   6    5.20    7.10
   2   2  -6    3.50    2.80
   2  -2   6    8.10    4.50
   2  -2  -6    9.00    3.00
   4  -2   6    5.00    4.40
  -4   2   6    1.70    6.40
   4   2  -6    4.30    3.10
  -4  -2  -6   -3.40   11.60
   4   2   6    5.00    5.50
   4  -2  -6   -0.30    3.20
  -4  -2   6    2.10    9.60
   6   2  -6   16.80    4.80
   6  -2   6   13.50    6.00
  -6   2   6   22.30    8.80
  -6  -2   6   18.00    8.80
   6  -2  -6   19.80    5.20
   6   2   6    8.30    6.20
   6   2   6   18.20    6.70
   8  -2   6    5.50    9.00
   8   2  -6    3.80    4.70
   8  -2  -6    2.00    4.80
   1   3  -6  168.48   11.30
   1  -3   6  175.88   13.20
  -1  -3  -6  222.08   18.20
  -3   3   6   19.10   11.80
   3  -3   6   19.30    5.50
  -3  -3  -6    3.60   10.50
   3   3  -6   17.10    3.80
   3  -3  -6   17.00    7.00
   5  -3   6   98.19   11.20
  -5   3   6   93.79   13.90
   5   3  -6   86.29    7.40
  -5  -3   6   68.89   11.00
   5   3   6   80.09   15.40
   7   3  -6  102.39    8.90
  -7   3   6   81.49   15.20
   7  -3   6   89.89   13.00
   7  -3  -6  106.99    9.50
   9   3  -6   28.50    5.80
   9  -3  -6   37.40    6.60
   0   4   6   77.19   11.10
  -2   4   6  198.18   16.60
  -2  -4  -6  128.49   19.10
   2  -4   6  197.18   14.60
   2  -4  -6  174.48   12.10
   2   4   6  212.08   16.30
   4  -4   6  150.68   12.60
   4   4  -6  192.18   12.10
  -4   4   6  170.78   17.30
   4  -4   6  179.58   15.20
   4  -4  -6  181.68   12.30
  -4  -4   6  167.28   16.70
   4   4   6  178.98   14.80
  -6   4   6   89.19   14.30
   6  -4   6  104.59   12.60
   6   4  -6   97.79    8.40
  -6  -4   6   79.09   11.80
   6  -4  -6  103.69    9.10
   8  -4   6   84.09   12.30
  -8   4   6   53.89   13.20
   8   4  -6   89.29    8.30
   8  -4  -6   85.79    8.70
  -1  -5  -6    5.90    8.60
   1   5  -6    4.60    2.90
   1  -5   6    4.90    3.90
  -1   5   6    9.40    6.70
   1   5   6    3.90    5.90
   3  -5   6   26.30    6.10
  -3  -5  -6   15.60   12.40
   3  -5   6   51.39    7.80
  -3   5   6   42.60   10.00
   3   5   6   57.29    8.40
   3   5   6   36.30    6.60
   3  -5  -6   51.49    5.90
   5  -5   6   39.40    8.10
   5  -5   6   20.70    5.10
   5   5  -6   24.10    8.80
  -5   5   6   27.30    9.20
   5   5   6   27.50    7.90
  -5  -5   6   31.90    8.80
   5  -5  -6   24.90    5.10
   5   5   6   33.40    7.70
   7  -5   6    3.10    5.90
  -7   5   6   13.40   17.90
   7   5  -6    7.70    4.50
   7   5   6    0.20    8.50
   7  -5  -6    5.60    6.00
   9  -5   6    5.00    5.20
   9   5  -6    8.90    4.20
   9  -5  -6   10.60    5.90
   0   6   6    4.60    6.30
   0   6  -6    0.30    2.80
   2   6  -6    6.50    3.40
  -2  -6  -6   18.80   11.70
   2  -6   6    8.20    4.80
  -2   6   6   19.80    7.80
   2   6   6   18.50    6.40
   2  -6  -6    0.30    6.20
  -4   6   6   27.20   10.40
   4   6  -6   15.80    3.60
   4  -6   6   17.30    6.10
   4  -6   6   16.70    4.10
   4  -6  -6   32.30    5.30
   4   6   6   10.70    6.80
   4   6   6   11.10   11.60
   6  -6   6   10.40    6.40
   6   6  -6    0.80    9.90
  -6   6   6   15.00    9.20
   6   6  -6    7.10    4.30
   6  -6   6    1.50    4.20
   6   6   6    5.70    7.70
   6  -6  -6   17.30    5.70
   8  -6   6    6.70    6.00
  -8   6   6   -4.30    8.20
   8   6  -6    0.70    3.80
   8  -6  -6    4.10    4.90
   1   7  -6   24.50    3.90
   1  -7   6   18.60    5.40
  -1   7   6   31.10    8.60
  -1  -7  -6   14.40   11.80
   1   7   6   42.50   12.10
  -3   7   6  287.97   22.00
   3   7  -6  227.38   15.70
   3  -7   6  221.88   18.50
   3   7   6  257.77   20.10
   5  -7   6   61.89    7.30
   5   7  -6   26.00   13.00
  -5   7   6   68.09   14.50
   5   7  -6   61.69    6.50
   5  -7   6   40.70    7.80
  -5  -7   6   62.89   11.00
   5   7   6   63.29   10.50
   7   7  -6   22.70    5.40
  -7   7   6   25.10   10.90
   7  -7   6    7.60    6.20
   7  -7   6   29.10    5.30
   7  -7  -6   20.00    5.70
   7   7   6   19.60   10.90
   0  -8   6   21.70    5.30
   0   8   6   34.70    9.10
   0   8  -6   28.90    4.40
   2  -8   6   94.89   10.90
  -2   8   6  108.09   14.40
   2   8  -6  124.09    9.60
   2   8   6  113.39   12.90
   4  -8   6  160.78   15.00
   4  -8   6  130.89   11.40
  -4   8   6  171.78   18.00
   4   8  -6  159.68   11.10
   4  -8  -6  157.48   12.00
   4   8   6  155.58   14.20
   6   8  -6   51.99    7.30
   6  -8   6   31.10    6.00
  -6   8   6   24.70   20.70
   6   8  -6   10.30   11.80
   6  -8   6   23.10    7.40
   6  -8  -6   46.70    8.20
   8  -8   6   15.00    6.20
  -8   8   6    6.80    8.20
   8   8  -6   13.50    4.90
   8  -8  -6    6.70    5.30
   1  -9   6   11.20    5.30
   1   9  -6   23.90    4.70
  -1   9   6   30.80   10.10
   1   9   6   18.60    8.40
  -3   9   6   16.90    8.90
   3   9  -6   16.00    4.40
   3  -9   6   16.90    5.90
   3   9   6   20.80    7.80
   5   9  -6   15.90    4.00
  -5   9   6   10.40   10.40
   5  -9   6   15.00    4.70
   5  -9   6   17.50    7.10
   5  -9  -6   18.20    6.10
  -5  -9   6   14.30    7.80
   7  -9   6   -2.00    4.20
  -7   9   6   -0.70    8.20
   7  -9   6   13.60    6.50
   7   9  -6    5.70    3.90
   7  -9  -6    7.40    5.50
   0 -10   6   16.10    5.50
   0  10  -6   19.20    4.20
   0  10   6   14.80    8.80
   2  10  -6   40.10    5.50
  -2  10   6   41.60   11.70
   2  10   6   53.79   10.60
   4 -10   6   16.20    6.40
  -4  10   6   41.50   12.60
   4 -10   6   15.40    4.50
   4  10   6   23.30    8.70
  -6  10   6    4.20    9.50
   6 -10   6    8.90    4.30
   6  10  -6    6.30    4.40
   6  10  -6   10.50   12.00
   6 -10   6   -0.50    6.40
   6 -10  -6    2.50    5.90
  -1  11   6  113.79   14.90
   1  11  -6   83.49    7.80
   1 -11   6   70.29   10.60
   1  11   6  106.99   14.80
  -3  11   6   43.10   11.90
   3  11  -6   50.49    5.90
   3 -11   6   34.10    8.30
   3  11   6   57.39   11.00
   5 -11   6   53.49    6.90
   5  11  -6   72.89    7.10
  -5  11   6   62.39   15.00
   5 -11   6   54.79    9.40
   5 -11  -6   52.49    9.30
   7  11  -6   21.00    4.30
  -7  11   6    9.40    8.00
   7 -11   6   15.70    7.40
   7 -11   6   19.40    5.80
   7 -11  -6   29.10    6.90
   0 -12   6   63.89    8.70
   2 -12   6   19.00    7.40
   2  12  -6   28.10    5.10
  -2  12   6   39.00   14.00
   2  12   6   49.40   12.80
   4 -12   6   -1.70    6.50
  -4  12   6    5.50   10.90
   4 -12   6   12.60    4.80
   4  12  -6   11.20    6.20
  -6  12   6    5.00    7.50
   6 -12   6   12.10    4.40
   6  12  -6   20.50    4.70
   6 -12   6   23.50    8.10
   6 -12  -6   15.60    6.70
   1 -13   6    6.30    6.30
   1  13  -6   16.40    4.70
  -1  13   6   17.90   10.20
   1  13   6   23.00   10.30
   1 -13  -6    5.60    4.00
  -3  13   6   -1.20   17.40
   3  13  -6    5.10    7.50
   3 -13   6    1.80    6.50
   3  13   6    1.30   10.50
   5 -13   6    4.20    7.00
  -5  13   6   -2.30    7.80
   5  13  -6   -0.70    3.60
   5 -13   6    1.50    4.50
   5 -13  -6    0.30    5.80
   0  14   6   60.49   13.90
   2  14  -6   14.30    5.80
  -2  14   6   22.60   13.00
   2 -14   6    0.20    6.60
   2  14   6   30.70   15.70
   4  14  -6    7.80    4.50
   4 -14   6   -0.90    6.40
  -4  14   6    6.10    8.60
   6 -14   6   13.20    4.50
  -6  14   6   10.90    7.80
   6  14  -6   19.60    4.80
   6 -14  -6   18.00    6.60
   1 -15   6   29.40    9.40
  -1  15   6   49.10   12.80
   1  15   6   67.79   15.20
   3  15  -6   12.40    4.50
   3 -15   6    3.80    7.60
  -3  15   6    6.90    9.20
   5 -15   6    4.80    8.30
  -5  15   6    7.20    9.30
   5  15  -6   10.90    4.00
   5 -15  -6    1.90    6.00
   0  16   6   -1.00   11.50
  -2  16   6   13.40   12.40
   2 -16   6    9.40    7.50
   2  16  -6   17.10    4.80
   2  16   6    8.20   11.30
  -4  16   6    2.50    8.90
   4  16  -6    1.20    4.40
   4 -16   6   10.70    9.50
  -1  17   6   14.30   11.50
   1  17   6    7.30   11.30
   1 -17  -6    2.30    4.80
  -3  17   6   -1.00    9.00
   3 -17   6   14.70    8.80
   3  17  -6    5.40    3.90
   0  18   6   27.00   15.60
  -2   0   7    4.00    8.20
   4   0   7   37.30    9.70
   4   0  -7   35.10    5.20
  -4   0   7   13.60    8.30
   6   0   7   63.79   10.60
  -6   0   7   34.50   12.10
   6   0  -7   67.89    7.60
   8   0  -7   12.20    4.80
  -1   1   7    1.40    8.60
  -3   1   7    3.20    6.60
   3   1  -7    8.10    3.70
   3  -1   7    2.40    6.20
   3  -1  -7   13.20    3.80
  -3  -1   7   10.50    9.60
  -5   1   7    8.50    8.80
   5   1  -7   20.20    5.00
   5  -1   7   11.90    7.40
  -5  -1   7   10.00    8.60
   5  -1  -7    6.10    4.70
   7  -1   7    3.50    6.60
  -7   1   7    4.40    8.70
   7   1  -7    3.40    4.50
   7  -1  -7    1.90    4.70
   0   2   7    4.60    8.40
   2  -2   7    4.40    5.30
  -2   2   7    4.90    7.10
   4   2  -7   -0.70    4.00
  -4   2   7    1.10    8.30
   4   2   7    0.80    8.10
  -4  -2   7    0.80    7.50
   4  -2  -7   -2.00    4.00
   6   2  -7    5.10    8.40
  -6   2   7    3.40   10.10
   6  -2   7    4.80    6.90
  -6  -2   7    7.00   10.80
   6   2   7    2.60    8.00
   6  -2  -7    8.50    8.30
   8   2  -7   -2.30    4.20
   8  -2   7    2.50    6.60
   8  -2  -7    8.80    4.80
  -1   3   7   27.70    9.50
   1   3   7   28.70   10.10
   3  -3   7   -2.40    5.80
   3   3  -7    1.00    3.90
  -3   3   7    1.90    7.10
   3   3   7    1.70    7.90
   5  -3   7   10.30    7.70
  -5   3   7   16.50   11.10
   5   3  -7   13.40    5.00
   5   3   7   23.50    7.20
  -5  -3   7    9.70    8.10
   5  -3  -7   23.60    5.40
   7   3  -7    6.40    4.90
  -7   3   7    3.40    9.00
   7  -3   7   15.30    7.50
   7  -3  -7   13.80    5.10
   0   4   7    2.00    6.90
   2  -4   7   81.89   11.90
  -2   4   7  128.79   13.80
   2   4  -7  111.89    8.20
  -4   4   7   23.20   11.50
   4   4  -7   29.50    5.10
   4  -4   7   13.80    7.20
   4   4   7   17.60    7.40
   4  -4  -7   28.70    5.40
  -4  -4   7   25.10   11.70
  -6   4   7   -5.70    8.30
   6   4  -7   -3.30    4.40
   6  -4   7    6.80    7.00
   6  -4  -7   -3.70    4.60
  -6  -4   7   -4.10    7.80
   8  -4   7   11.10    7.20
   8   4  -7   36.30    5.30
   8  -4  -7   37.60    8.30
  -1   5   7   -1.20    6.90
   1   5   7   -2.20    6.60
  -3   5   7   20.30    9.90
   3   5  -7   35.10    5.10
   3  -5   7   26.30    7.20
   3   5   7   27.30    8.80
   5  -5   7    7.40    7.00
   5   5  -7    6.00    4.70
  -5   5   7    8.80   10.30
   5   5   7    4.00    7.10
  -5  -5   7    1.50    7.10
   5  -5  -7    6.40    5.20
  -7   5   7    4.70    9.10
   7  -5   7    3.20    7.20
   7   5  -7    8.30    4.30
   7  -5  -7   -5.30    4.40
   0   6   7    7.90    7.50
  -2   6   7    0.00    8.40
   2   6  -7    8.50    3.80
   2  -6   7    9.80    6.40
   2   6   7    9.60    8.00
   4  -6   7   -0.10    6.20
  -4   6   7    5.80    9.60
   4   6  -7    1.70    4.30
   4  -6  -7   -0.70    4.90
   4   6   7    5.30    7.80
  -4  -6   7    5.00    9.10
   6  -6   7    9.80    9.50
  -6   6   7    0.80    9.70
   6   6  -7    2.50    4.70
   6  -6  -7    3.80    5.10
   1   7  -7    4.70    6.00
  -1   7   7    8.90    9.50
   1   7   7    9.30    9.30
   3   7  -7   51.99    6.60
  -3   7   7   82.79   14.90
   3  -7   7   58.89    9.70
  -5   7   7    0.40    9.40
   5   7  -7    6.20    7.40
   5  -7   7   -1.90    7.00
   7  -7   7    7.90    7.10
   7   7  -7    6.60    4.20
  -7   7   7    5.40    9.20
   7  -7  -7    9.70    5.30
   0   8   7   12.70    9.10
  -2   8   7   11.40    9.80
   2   8  -7    9.60    4.00
   2  -8   7   14.30    6.90
   2   8   7    8.50    8.90
  -4   8   7   15.30   11.70
   4  -8   7    0.60    6.80
   4   8  -7   12.10    4.50
   4   8   7   14.80    8.70
   6  -8   7   12.60    7.20
   6   8  -7    8.40    4.30
  -6   8   7   10.30   10.50
   6  -8  -7   11.80    5.80
   1   9  -7    1.60    4.10
  -1   9   7    3.40    9.40
   1   9   7   12.70   10.70
   3  -9   7   12.50    6.60
  -3   9   7    2.20   10.50
   3   9  -7   12.30    4.40
   3   9   7    5.90    8.70
   5   9  -7   -0.20    4.10
  -5   9   7   -0.20    8.80
   5  -9   7    0.30   12.20
   5  -9  -7    2.80    5.80
  -5  -9   7   -5.40    6.70
   7   9  -7    1.70    4.80
   7  -9   7   -4.40   10.90
  -7   9   7   -9.10   15.10
   7  -9  -7    2.50    5.00
   0  10   7    6.40   10.70
  -2  10   7   -2.70    9.40
   2  10  -7   -2.80    4.30
   2 -10   7   -2.90    7.10
   2  10   7    2.00    9.50
  -4  10   7    1.90    9.20
   4  10  -7   -1.10    4.00
   4 -10   7   -1.60    7.00
   4  10   7  -15.60   10.40
   6  10  -7   -0.40    4.10
  -6  10   7    2.60    8.90
   6 -10   7    4.50    7.00
   6 -10  -7    2.60    8.90
   1  11  -7    7.40    4.50
  -1  11   7   20.80   12.10
   1  11   7   21.00   12.40
   3  11  -7   -0.10    4.40
  -3  11   7    0.70   11.60
   3 -11   7    7.60    7.70
   3  11   7   10.40   10.00
   5  11  -7   27.50    4.70
  -5  11   7   13.60   10.20
   5 -11   7   14.00    7.90
   0  12   7   12.10   12.40
   2  12  -7   -1.90    4.50
  -2  12   7   -5.10   11.30
   2  12   7    4.80   10.70
   4 -12   7   -9.40    7.60
   4  12  -7    0.90    4.30
  -4  12   7    2.40   10.80
  -1  13   7  -13.40   10.40
   1  13   7    2.30   10.90
  -3  13   7   -3.70    9.60
   3  13  -7   -0.30    4.70
   3 -13   7    6.70    9.00
   3  13   7   -5.40   13.10
   5 -13   7    9.20    7.80
  -5  13   7   -1.60    7.60
   5  13  -7   -1.70    4.90
   0  14   7    8.00   12.00
   2  14  -7   -1.30    4.20
  -2  14   7    3.40   12.20
   2  14   7    1.00   12.30
   4  14  -7    5.80    5.00
  -4  14   7   -5.50    9.60
   4 -14   7   28.60    9.90
  -1  15   7    4.80   11.00
   1  15   7   -3.90   12.20
  -3  15   7    0.10   10.40
   0  16   7   -7.90   11.20
  -2  16   7    3.10   11.30
   2  16   7   -3.70   15.80
   0   0   8  414.86   32.50
  -2   0   8   -0.70    8.20
  -4   0   8    2.10   14.30
  -6   0   8   75.09   14.40
   6   0   8   70.89   12.60
   6   0  -8   80.19    7.70
  -1   1   8   42.70   12.40
  -1  -1   8   49.50   13.50
   1   1   8   87.99   15.90
  -3   1   8    4.60    9.10
  -3  -1   8    8.40    9.30
   3   1   8    4.90   11.70
  -5   1   8   19.90   10.40
   5   1  -8   35.10    5.80
  -5  -1   8   20.90   11.10
   5   1   8   27.50   10.80
  -7   1   8    7.80    9.30
   7  -1  -8    8.50    4.80
   0   2   8   53.89   14.00
  -2   2   8    2.50    9.10
  -2  -2   8    8.70   12.00
   2   2   8    0.40   10.00
  -4   2   8    7.60   15.60
   4   2   8    3.40   16.10
  -6   2   8   13.90   10.70
   6   2  -8    9.50    5.00
  -6  -2   8   -2.10    8.00
   6  -2  -8   18.60    5.60
  -1   3   8   94.59   14.60
   1   3   8  121.09   16.30
  -3   3   8   13.10   10.60
  -3  -3   8    1.10   10.00
   3   3   8   15.30    9.20
   5   3  -8   25.40    5.30
  -5   3   8   30.50   11.60
   5  -3   8   27.90   10.40
   5   3   8   34.50    9.20
  -5  -3   8   20.40    9.10
   7   3  -8   24.20    5.10
  -7   3   8    0.00    9.60
   7  -3  -8   26.60    5.60
   0   4   8    8.00    8.80
  -2   4   8   95.79   17.00
   2   4   8  137.19   15.50
   4   4  -8   41.50    8.90
  -4   4   8   36.60   12.60
   4  -4   8   37.90   10.90
  -4  -4   8   29.40    9.60
   4   4   8   56.59   11.80
   6   4  -8   17.40    4.70
  -6   4   8    3.80    9.10
   6  -4   8   30.00    9.70
  -6  -4   8    9.80    9.00
  -1   5   8    2.20   10.30
   1   5   8    1.50    8.10
  -3   5   8   32.50   18.90
   3   5   8   49.20   12.60
  -3  -5   8   17.10   12.50
   5  -5   8    7.80    9.00
   5   5  -8    4.90    4.60
  -5   5   8    3.80    9.50
   5   5   8   21.30   10.90
  -5  -5   8    7.50    7.10
   0   6   8    4.00   10.30
  -2   6   8   31.10   12.90
   2   6   8   33.80   12.40
  -4   6   8   19.20   11.10
   4   6  -8    5.40    4.80
  -4  -6   8    5.00    8.20
   4   6   8   23.70   10.10
  -6   6   8    1.60    9.90
   6   6  -8    5.70    6.20
   6  -6   8   27.20   13.80
  -1   7   8    5.00   11.00
   1   7   8   22.80   11.40
  -3   7   8  114.89   18.40
   3   7   8  134.99   16.50
  -5   7   8    8.00    9.20
   5   7  -8    7.90    4.70
   5  -7   8    2.60    9.80
  -5  -7   8   11.10    6.40
   0   8   8   36.10   20.90
  -2   8   8   31.80   12.00
   2   8   8   24.00   11.90
   4   8  -8   22.10    5.10
  -4   8   8   38.00   13.40
   4   8   8   40.40   11.80
  -4  -8   8   20.40    8.70
  -1   9   8    4.20   11.10
   1   9   8   22.00   11.50
   3   9  -8   10.80    5.10
  -3   9   8    1.40   11.10
   3   9   8   11.00   10.70
  -5   9   8   15.30   10.80
   5   9  -8   14.90    5.30
   0  10   8   28.70   13.00
  -2  10   8   16.20   12.10
   2  10   8   27.60   13.10
   4  10  -8   13.00    6.40
  -4  10   8   13.10   10.30
  -4 -10   8  -11.00    6.30
  -1  11   8   44.80   14.90
   1  11   8   50.79   13.50
   3  11  -8   18.10    6.00
  -3  11   8    4.20   11.70
   3  11   8   17.80   12.50
   0  12   8   49.60   15.30
  -2  12   8   10.20   12.40
   2  12   8    9.70   11.90
  -1  13   8   18.70   14.60
   1  13   8   18.50   13.30
   0  14   8   26.80   16.40
   0   0   9   10.70   12.40
  -2   0   9   -2.40    8.70
   2   0   9   -2.30   11.60
  -4   0   9   -3.20    9.20
   4   0   9   -2.70   10.90
   1  -1   9   -2.20   14.00
  -1   1   9    1.70    9.00
   1   1   9    3.80   12.00
  -1  -1   9   -4.50   11.10
   3  -1   9    3.40   11.30
  -3   1   9    0.60   10.50
   3   1   9    2.50   10.00
  -3  -1   9   -0.50    9.10
   5  -1   9   16.70   14.50
  -5   1   9    3.60    9.00
   5   1   9   10.90   10.60
  -5  -1   9   -5.40    9.40
   0  -2   9   14.10   13.30
   0   2   9    6.30   11.00
  -2   2   9   11.60   10.50
  -2  -2   9    2.20    9.20
   2   2   9    7.10   10.70
  -4   2   9    4.90    9.70
   4  -2   9   11.40   11.20
   4   2   9    8.20    9.70
  -4  -2   9    0.20    8.70
  -1   3   9    0.20   10.60
   1   3   9   -1.10   10.90
  -1  -3   9   -2.80   12.80
  -3   3   9   -5.00    9.90
   3   3   9    3.50   10.10
  -3  -3   9   -3.70    7.60
   5  -3   9   -0.80   12.20
  -5   3   9   -0.20    9.90
   5   3   9   -4.30   12.80
  -5  -3   9   -2.00    8.30
   0   4   9    1.30   11.60
  -2   4   9   -3.60   10.50
  -2  -4   9    1.20   10.20
   2   4   9    2.20   10.70
  -4   4   9   -6.00    9.50
  -4  -4   9   -2.10    6.80
   4   4   9    3.70   10.60
  -1   5   9    5.30   11.80
   1   5   9    1.00   11.70
  -3   5   9    2.50   10.90
   3   5   9   -6.70   11.20
  -3  -5   9    2.90    8.10
   0   6   9    2.30   11.40
  -2   6   9    0.60   11.50
   2   6   9    1.30   11.20
  -2  -6   9   -5.30    9.80
  -4   6   9   -7.10    9.50
   4   6   9    4.50   11.70
  -4  -6   9    7.40    8.70
  -1   7   9   -9.30   11.70
   1   7   9    6.30   12.80
  -3   7   9   -6.60   10.40
   3   7   9   -7.10   10.50
  -3  -7   9    0.30    8.40
   0   8   9   -0.80   11.20
  -2   8   9   -5.40   11.30
   2   8   9    7.90   11.20
  -1   9   9    1.70   12.80
   1   9   9    6.00   13.00
   0  10   9   -5.40   11.70
   0   0  10   14.90   11.90
   2   0  10   10.20   11.20
  -2   0  10   14.30   11.70
  -1   1  10   11.40   11.90
   1  -1  10    7.20   11.80
   1   1  10   19.90   12.80
  -1  -1  10   11.50   10.70
   0   2  10   10.00   13.50
   0  -2  10   -0.70   10.80
  -1   3  10   11.00   12.70
   1  -3  10    2.20   12.60
  -1  -3  10    6.50   10.50
   1   3  10   11.20   13.20
   0   4  10    8.70   12.80
   0  -4  10    5.40   12.90
   0   0   0    0.00    0.00

_computing_structure_solution     'SHELXT 2018/2 (Sheldrick, 2018)'
;
_shelx_hkl_checksum               24635
_shelx_fab_file
;
    2    0    0     20.87      0.00
    4    0    0     -8.74      0.00
    6    0    0     -1.57      0.00
    8    0    0     -1.91      0.00
   10    0    0     -0.63      0.00
    1    1    0     44.40      0.00
    3    1    0      6.54      0.00
    5    1    0     -7.88      0.00
    7    1    0     -1.13      0.00
    9    1    0     -1.68      0.00
   11    1    0      0.63      0.00
    0    2    0    -14.81      0.00
    2    2    0     17.50      0.00
    4    2    0     -7.68      0.00
    6    2    0     -6.13      0.00
    8    2    0     -0.49      0.00
   10    2    0      0.53      0.00
    1    3    0     10.95      0.00
    3    3    0    -14.92      0.00
    5    3    0     -5.14      0.00
    7    3    0     -3.08      0.00
    9    3    0      1.32      0.00
   11    3    0      0.47      0.00
    0    4    0     23.77      0.00
    2    4    0     -2.61      0.00
    4    4    0     -1.02      0.00
    6    4    0     -0.43      0.00
    8    4    0     -1.22      0.00
   10    4    0      0.04      0.00
    1    5    0      0.58      0.00
    3    5    0     17.01      0.00
    5    5    0      1.09      0.00
    7    5    0      1.21      0.00
    9    5    0     -1.17      0.00
   11    5    0     -0.09      0.00
    0    6    0      3.77      0.00
    2    6    0      5.07      0.00
    4    6    0      4.98      0.00
    6    6    0      3.15      0.00
    8    6    0      1.11      0.00
   10    6    0     -0.99      0.00
    1    7    0     -1.08      0.00
    3    7    0     -8.68      0.00
    5    7    0      7.15      0.00
    7    7    0      2.61      0.00
    9    7    0     -0.65      0.00
   11    7    0     -1.02      0.00
    0    8    0    -18.83      0.00
    2    8    0     -6.25      0.00
    4    8    0     -0.19      0.00
    6    8    0      3.40      0.00
    8    8    0      0.39      0.00
   10    8    0     -0.52      0.00
    1    9    0     -8.42      0.00
    3    9    0      1.25      0.00
    5    9    0     -0.76      0.00
    7    9    0      1.23      0.00
    9    9    0      0.13      0.00
    0   10    0      2.94      0.00
    2   10    0     -4.29      0.00
    4   10    0      3.27      0.00
    6   10    0      2.48      0.00
    8   10    0      0.31      0.00
   10   10    0     -0.93      0.00
    1   11    0     -2.19      0.00
    3   11    0      1.12      0.00
    5   11    0      5.03      0.00
    7   11    0      0.95      0.00
    9   11    0      0.01      0.00
    0   12    0     -6.35      0.00
    2   12    0      3.88      0.00
    4   12    0      2.22      0.00
    6   12    0      0.52      0.00
    8   12    0      0.34      0.00
    1   13    0     -2.09      0.00
    3   13    0      2.65      0.00
    5   13    0      0.18      0.00
    7   13    0      0.36      0.00
    9   13    0      0.08      0.00
    0   14    0     -0.32      0.00
    2   14    0     -2.96      0.00
    4   14    0      0.07      0.00
    6   14    0     -0.70      0.00
    8   14    0      0.93      0.00
    1   15    0     -0.36      0.00
    3   15    0     -0.56      0.00
    5   15    0     -2.04      0.00
    7   15    0     -0.76      0.00
    0   16    0     -3.98      0.00
    2   16    0      0.80      0.00
    4   16    0      0.83      0.00
    6   16    0     -0.35      0.00
    8   16    0     -0.67      0.00
    3   17    0     -0.31      0.00
    5   17    0      1.64      0.00
    7   17    0     -0.03      0.00
    2   18    0     -0.59      0.00
    4   18    0     -0.87      0.00
    6   18    0      0.15      0.00
    1   19    0     -0.86      0.00
    3   19    0     -1.28      0.00
    5   19    0     -0.31      0.00
    2   20    0     -3.10      0.00
    4   20    0     -1.48      0.00
    1   21    0      1.27      0.00
    3   21    0     -1.29      0.00
    0   22    0      1.56      0.00
    2   22    0      1.87      0.00
    0    0    1     89.38      0.00
    2    0    1      8.64      0.00
    4    0    1     -6.86      0.00
    6    0    1     -1.19      0.00
    8    0    1     -2.35      0.00
   10    0    1     -2.14      0.00
    1    1    1     22.36      0.00
    3    1    1      3.00      0.00
    5    1    1     -6.37      0.00
    7    1    1     -0.97      0.00
    9    1    1     -2.54      0.00
   11    1    1     -0.35      0.00
    0    2    1    -32.89      0.00
    2    2    1      7.22      0.00
    4    2    1     -6.69      0.00
    6    2    1     -5.54      0.00
    8    2    1     -0.55      0.00
   10    2    1     -0.41      0.00
    1    3    1     -3.01      0.00
    3    3    1    -14.13      0.00
    5    3    1     -4.67      0.00
    7    3    1     -3.02      0.00
    9    3    1      0.87      0.00
   11    3    1      0.06      0.00
    0    4    1     11.95      0.00
    2    4    1     -5.51      0.00
    4    4    1     -0.60      0.00
    6    4    1     -1.10      0.00
    8    4    1     -0.83      0.00
   10    4    1     -0.30      0.00
    1    5    1     -1.68      0.00
    3    5    1     16.12      0.00
    5    5    1     -0.05      0.00
    7    5    1      0.91      0.00
    9    5    1     -0.55      0.00
   11    5    1     -0.22      0.00
    0    6    1      3.74      0.00
    2    6    1      7.14      0.00
    4    6    1      4.94      0.00
    6    6    1      1.13      0.00
    8    6    1      1.67      0.00
   10    6    1     -0.45      0.00
    1    7    1      2.90      0.00
    3    7    1     -5.40      0.00
    5    7    1      4.52      0.00
    7    7    1      2.10      0.00
    9    7    1      0.37      0.00
   11    7    1     -0.62      0.00
    0    8    1    -11.16      0.00
    2    8    1     -1.60      0.00
    4    8    1     -1.02      0.00
    6    8    1      1.48      0.00
    8    8    1      1.34      0.00
   10    8    1      0.25      0.00
    1    9    1     -2.56      0.00
    3    9    1      3.08      0.00
    5    9    1     -2.80      0.00
    7    9    1      0.71      0.00
    9    9    1      1.43      0.00
    0   10    1      7.00      0.00
    2   10    1     -0.17      0.00
    4   10    1      2.30      0.00
    6   10    1      0.51      0.00
    8   10    1      1.09      0.00
   10   10    1     -0.20      0.00
    1   11    1      1.78      0.00
    3   11    1      1.73      0.00
    5   11    1      2.88      0.00
    7   11    1      0.72      0.00
    9   11    1      0.74      0.00
    0   12    1     -3.26      0.00
    2   12    1      4.93      0.00
    4   12    1      1.43      0.00
    6   12    1     -0.44      0.00
    8   12    1      0.85      0.00
    1   13    1     -1.34      0.00
    3   13    1      2.94      0.00
    5   13    1     -0.63      0.00
    7   13    1      0.24      0.00
    9   13    1      0.56      0.00
    0   14    1     -0.65      0.00
    2   14    1     -2.27      0.00
    4   14    1     -0.05      0.00
    6   14    1     -0.98      0.00
    8   14    1      0.89      0.00
    1   15    1     -0.42      0.00
    3   15    1     -0.15      0.00
    5   15    1     -1.80      0.00
    7   15    1     -1.15      0.00
    0   16    1     -3.91      0.00
    2   16    1      1.13      0.00
    4   16    1      1.52      0.00
    6   16    1     -0.88      0.00
    8   16    1     -1.11      0.00
    1   17    1     -1.20      0.00
    3   17    1      0.85      0.00
    5   17    1      1.60      0.00
    7   17    1     -0.87      0.00
    2   18    1      0.61      0.00
    4   18    1     -0.04      0.00
    6   18    1     -0.35      0.00
    1   19    1      0.64      0.00
    3   19    1     -0.17      0.00
    5   19    1     -0.42      0.00
    0   20    1      0.56      0.00
    2   20    1     -1.48      0.00
    4   20    1     -1.20      0.00
    1   21    1      2.88      0.00
    3   21    1     -0.87      0.00
    0   22    1      3.16      0.00
    2   22    1      2.27      0.00
    0    0    2     71.01      0.00
    2    0    2      8.41      0.00
    4    0    2     -2.91      0.00
    6    0    2     -0.29      0.00
    8    0    2     -1.78      0.00
   10    0    2     -1.52      0.00
    1    1    2     19.86      0.00
    3    1    2      2.52      0.00
    5    1    2     -3.70      0.00
    7    1    2     -0.39      0.00
    9    1    2     -1.17      0.00
   11    1    2     -0.54      0.00
    0    2    2    -23.00      0.00
    2    2    2      5.67      0.00
    4    2    2     -5.04      0.00
    6    2    2     -3.66      0.00
    8    2    2      0.30      0.00
   10    2    2      0.54      0.00
    1    3    2     -2.96      0.00
    3    3    2     -9.78      0.00
    5    3    2     -2.88      0.00
    7    3    2     -2.22      0.00
    9    3    2      1.34      0.00
   11    3    2      0.24      0.00
    0    4    2     11.02      0.00
    2    4    2     -4.34      0.00
    4    4    2     -0.84      0.00
    6    4    2     -0.12      0.00
    8    4    2     -0.32      0.00
   10    4    2      0.03      0.00
    1    5    2      1.62      0.00
    3    5    2     10.19      0.00
    5    5    2      0.26      0.00
    7    5    2      1.04      0.00
    9    5    2      0.00      0.00
   11    5    2     -0.29      0.00
    0    6    2      5.12      0.00
    2    6    2      5.61      0.00
    4    6    2      3.84      0.00
    6    6    2      1.02      0.00
    8    6    2      0.98      0.00
   10    6    2     -0.03      0.00
    1    7    2      3.48      0.00
    3    7    2     -5.19      0.00
    5    7    2      3.78      0.00
    7    7    2      1.78      0.00
    9    7    2     -0.27      0.00
    0    8    2     -5.53      0.00
    2    8    2     -2.88      0.00
    4    8    2     -2.26      0.00
    6    8    2      2.29      0.00
    8    8    2      0.52      0.00
   10    8    2      0.25      0.00
    1    9    2     -2.40      0.00
    3    9    2      0.78      0.00
    5    9    2     -1.42      0.00
    7    9    2      0.14      0.00
    9    9    2      0.79      0.00
    0   10    2      4.85      0.00
    2   10    2     -0.85      0.00
    4   10    2      1.47      0.00
    6   10    2      0.69      0.00
    8   10    2     -0.20      0.00
   10   10    2     -0.11      0.00
    1   11    2      2.33      0.00
    3   11    2     -0.40      0.00
    5   11    2      2.57      0.00
    7   11    2      0.43      0.00
    9   11    2     -0.43      0.00
    0   12    2     -0.65      0.00
    2   12    2      2.66      0.00
    4   12    2      0.81      0.00
    6   12    2      0.23      0.00
    8   12    2      0.00      0.00
    1   13    2     -1.12      0.00
    3   13    2      1.59      0.00
    5   13    2     -0.12      0.00
    7   13    2      0.33      0.00
    9   13    2      0.03      0.00
    0   14    2     -0.28      0.00
    2   14    2     -2.04      0.00
    4   14    2     -0.71      0.00
    6   14    2      0.04      0.00
    8   14    2      0.44      0.00
    1   15    2     -0.28      0.00
    3   15    2     -0.88      0.00
    5   15    2     -1.02      0.00
    7   15    2     -0.70      0.00
    0   16    2     -3.11      0.00
    2   16    2      0.16      0.00
    4   16    2      1.26      0.00
    6   16    2     -0.55      0.00
    1   17    2     -1.91      0.00
    3   17    2      0.49      0.00
    5   17    2      1.59      0.00
    7   17    2     -0.17      0.00
    0   18    2      0.19      0.00
    2   18    2     -0.35      0.00
    4   18    2      0.33      0.00
    6   18    2      0.80      0.00
    1   19    2     -1.39      0.00
    3   19    2     -0.41      0.00
    5   19    2      0.38      0.00
    0   20    2     -1.84      0.00
    2   20    2     -2.23      0.00
    4   20    2     -0.66      0.00
    1   21    2      0.10      0.00
    3   21    2     -0.90      0.00
    0   22    2      0.10      0.00
    0    0    3     40.82      0.00
    2    0    3      5.38      0.00
    4    0    3      1.48      0.00
    6    0    3      0.51      0.00
    8    0    3     -0.91      0.00
   10    0    3     -1.47      0.00
    1    1    3      9.95      0.00
    3    1    3      3.01      0.00
    5    1    3     -1.48      0.00
    7    1    3      0.30      0.00
    9    1    3     -0.51      0.00
   11    1    3     -0.35      0.00
    0    2    3    -20.55      0.00
    2    2    3      2.71      0.00
    4    2    3     -2.61      0.00
    6    2    3     -2.49      0.00
    8    2    3      0.88      0.00
   10    2    3      0.76      0.00
    1    3    3     -7.63      0.00
    3    3    3     -4.51      0.00
    5    3    3     -1.91      0.00
    7    3    3     -1.40      0.00
    9    3    3      1.00      0.00
   11    3    3      0.37      0.00
    0    4    3      3.07      0.00
    2    4    3     -3.73      0.00
    4    4    3     -0.92      0.00
    6    4    3     -0.44      0.00
    8    4    3      0.19      0.00
   10    4    3     -0.39      0.00
    1    5    3      0.53      0.00
    3    5    3      5.43      0.00
    5    5    3     -1.33      0.00
    7    5    3      0.61      0.00
    9    5    3      0.12      0.00
    0    6    3      1.34      0.00
    2    6    3      3.29      0.00
    4    6    3      1.87      0.00
    6    6    3     -0.75      0.00
    8    6    3      0.37      0.00
   10    6    3     -0.27      0.00
    1    7    3      1.12      0.00
    3    7    3     -4.26      0.00
    5    7    3      0.96      0.00
    7    7    3      0.82      0.00
    9    7    3     -0.95      0.00
    0    8    3     -4.39      0.00
    2    8    3     -3.68      0.00
    4    8    3     -3.51      0.00
    6    8    3      0.96      0.00
    8    8    3      0.04      0.00
   10    8    3     -0.23      0.00
    1    9    3     -4.58      0.00
    3    9    3     -0.72      0.00
    5    9    3     -1.82      0.00
    7    9    3     -0.70      0.00
    9    9    3      0.51      0.00
    0   10    3     -0.53      0.00
    2   10    3     -2.09      0.00
    4   10    3      0.03      0.00
    6   10    3     -0.38      0.00
    8   10    3     -0.58      0.00
    1   11    3      0.05      0.00
    3   11    3     -1.65      0.00
    5   11    3      0.90      0.00
    7   11    3      0.16      0.00
    9   11    3     -0.57      0.00
    0   12    3     -1.62      0.00
    2   12    3      0.11      0.00
    4   12    3      0.10      0.00
    6   12    3      0.08      0.00
    8   12    3      0.22      0.00
    1   13    3     -2.09      0.00
    3   13    3      0.03      0.00
    5   13    3     -0.10      0.00
    7   13    3      0.78      0.00
    0   14    3     -1.18      0.00
    2   14    3     -1.93      0.00
    4   14    3     -1.14      0.00
    6   14    3      0.61      0.00
    8   14    3      1.15      0.00
    1   15    3     -0.45      0.00
    3   15    3     -0.67      0.00
    5   15    3     -0.73      0.00
    7   15    3      0.07      0.00
    0   16    3     -0.72      0.00
    2   16    3      0.28      0.00
    4   16    3      0.86      0.00
    6   16    3     -0.50      0.00
    1   17    3      0.17      0.00
    3   17    3      0.81      0.00
    5   17    3      1.20      0.00
    0   18    3      1.30      0.00
    2   18    3      1.19      0.00
    4   18    3      0.82      0.00
    6   18    3      1.09      0.00
    1   19    3      0.97      0.00
    3   19    3      0.36      0.00
    5   19    3      0.47      0.00
    0   20    3      1.32      0.00
    2   20    3     -0.39      0.00
    4   20    3     -0.27      0.00
    1   21    3      1.29      0.00
    0    0    4     22.08      0.00
    2    0    4      1.81      0.00
    4    0    4      2.73      0.00
    6    0    4      0.96      0.00
    8    0    4     -0.36      0.00
   10    0    4     -0.61      0.00
    1    1    4      4.79      0.00
    3    1    4      1.77      0.00
    5    1    4      0.02      0.00
    7    1    4     -0.04      0.00
    9    1    4      0.39      0.00
    0    2    4    -13.81      0.00
    2    2    4      0.95      0.00
    4    2    4     -0.93      0.00
    6    2    4     -1.61      0.00
    8    2    4      0.60      0.00
   10    2    4      1.44      0.00
    1    3    4     -6.98      0.00
    3    3    4     -1.80      0.00
    5    3    4      0.03      0.00
    7    3    4     -0.88      0.00
    9    3    4      1.16      0.00
    0    4    4      1.51      0.00
    2    4    4     -2.10      0.00
    4    4    4      0.30      0.00
    6    4    4      0.33      0.00
    8    4    4      0.77      0.00
   10    4    4      0.02      0.00
    1    5    4      2.04      0.00
    3    5    4      3.68      0.00
    5    5    4     -0.42      0.00
    7    5    4      0.81      0.00
    9    5    4      0.93      0.00
    0    6    4      2.74      0.00
    2    6    4      2.82      0.00
    4    6    4      2.09      0.00
    6    6    4      0.07      0.00
    8    6    4      0.60      0.00
   10    6    4      0.27      0.00
    1    7    4      2.90      0.00
    3    7    4     -1.96      0.00
    5    7    4      1.62      0.00
    7    7    4      1.03      0.00
    9    7    4     -0.46      0.00
    0    8    4      0.25      0.00
    2    8    4     -0.66      0.00
    4    8    4     -1.16      0.00
    6    8    4      1.30      0.00
    8    8    4      0.27      0.00
    1    9    4     -1.46      0.00
    3    9    4      0.84      0.00
    5    9    4     -0.16      0.00
    7    9    4     -0.45      0.00
    9    9    4      0.65      0.00
    0   10    4      1.34      0.00
    2   10    4     -0.09      0.00
    4   10    4      0.57      0.00
    6   10    4     -0.12      0.00
    8   10    4     -0.55      0.00
    1   11    4      1.91      0.00
    3   11    4      0.05      0.00
    5   11    4      0.57      0.00
    7   11    4     -0.33      0.00
    9   11    4     -0.87      0.00
    0   12    4      0.83      0.00
    2   12    4      1.22      0.00
    4   12    4      0.50      0.00
    6   12    4     -0.25      0.00
    8   12    4     -0.68      0.00
    1   13    4      0.46      0.00
    3   13    4     -0.60      0.00
    5   13    4     -0.18      0.00
    7   13    4     -0.05      0.00
    0   14    4      0.14      0.00
    2   14    4     -0.95      0.00
    4   14    4     -1.35      0.00
    6   14    4     -0.06      0.00
    1   15    4     -0.68      0.00
    3   15    4     -0.33      0.00
    5   15    4     -1.31      0.00
    7   15    4     -0.81      0.00
    0   16    4      0.01      0.00
    2   16    4     -0.30      0.00
    4   16    4     -0.38      0.00
    6   16    4     -1.15      0.00
    1   17    4      0.10      0.00
    3   17    4     -0.13      0.00
    5   17    4      0.30      0.00
    0   18    4     -0.78      0.00
    2   18    4      0.60      0.00
    4   18    4      0.32      0.00
    1   19    4      0.02      0.00
    3   19    4     -0.43      0.00
    0   20    4      0.70      0.00
    2   20    4     -0.99      0.00
    0    0    5      9.58      0.00
    2    0    5     -0.84      0.00
    4    0    5      2.64      0.00
    6    0    5      2.10      0.00
    8    0    5     -0.87      0.00
   10    0    5     -1.42      0.00
    1    1    5      0.70      0.00
    3    1    5      1.27      0.00
    5    1    5      1.19      0.00
    7    1    5      0.03      0.00
    9    1    5     -1.03      0.00
    0    2    5    -10.45      0.00
    2    2    5      0.13      0.00
    4    2    5      0.50      0.00
    6    2    5     -0.47      0.00
    8    2    5     -0.78      0.00
   10    2    5      0.17      0.00
    1    3    5     -6.25      0.00
    3    3    5     -0.80      0.00
    5    3    5      1.34      0.00
    7    3    5     -0.48      0.00
    9    3    5     -0.46      0.00
    0    4    5     -0.83      0.00
    2    4    5     -1.24      0.00
    4    4    5      0.77      0.00
    6    4    5      0.69      0.00
    8    4    5      0.29      0.00
    1    5    5      0.81      0.00
    3    5    5      2.79      0.00
    5    5    5     -0.67      0.00
    7    5    5      0.76      0.00
    9    5    5      0.18      0.00
    0    6    5      1.15      0.00
    2    6    5      0.85      0.00
    4    6    5      0.52      0.00
    6    6    5      0.27      0.00
    8    6    5      0.39      0.00
    1    7    5      1.62      0.00
    3    7    5     -2.26      0.00
    5    7    5      0.69      0.00
    7    7    5      0.88      0.00
    9    7    5     -0.30      0.00
    0    8    5      0.04      0.00
    2    8    5     -0.01      0.00
    4    8    5     -0.90      0.00
    6    8    5      0.37      0.00
    8    8    5      0.55      0.00
    1    9    5     -1.08      0.00
    3    9    5      0.35      0.00
    5    9    5     -0.86      0.00
    7    9    5      0.03      0.00
    9    9    5      0.93      0.00
    0   10    5      0.83      0.00
    2   10    5     -0.50      0.00
    4   10    5     -0.79      0.00
    6   10    5     -0.39      0.00
    8   10    5      0.45      0.00
    1   11    5      0.84      0.00
    3   11    5      0.32      0.00
    5   11    5     -0.31      0.00
    7   11    5     -0.15      0.00
    0   12    5      0.29      0.00
    2   12    5      1.06      0.00
    4   12    5      0.37      0.00
    6   12    5     -0.32      0.00
    8   12    5     -0.24      0.00
    1   13    5      1.27      0.00
    3   13    5     -1.14      0.00
    5   13    5     -0.17      0.00
    7   13    5      0.16      0.00
    0   14    5      0.86      0.00
    2   14    5     -0.59      0.00
    4   14    5     -0.87      0.00
    6   14    5     -0.04      0.00
    1   15    5     -0.76      0.00
    3   15    5      0.39      0.00
    5   15    5     -0.77      0.00
    0   16    5      0.96      0.00
    2   16    5      0.13      0.00
    4   16    5     -0.11      0.00
    1   17    5      1.30      0.00
    3   17    5      0.31      0.00
    5   17    5      0.62      0.00
    0   18    5      0.18      0.00
    2   18    5      1.17      0.00
    4   18    5      0.71      0.00
    1   19    5      0.92      0.00
    2    0    6     -0.77      0.00
    4    0    6      0.05      0.00
    6    0    6      1.66      0.00
    8    0    6      0.18      0.00
    1    1    6      2.41      0.00
    3    1    6      0.25      0.00
    5    1    6      0.28      0.00
    7    1    6      0.26      0.00
    9    1    6      0.08      0.00
    2    2    6      0.95      0.00
    4    2    6      0.60      0.00
    6    2    6     -0.43      0.00
    8    2    6     -0.35      0.00
    1    3    6     -2.30      0.00
    3    3    6     -0.51      0.00
    5    3    6      1.58      0.00
    7    3    6     -0.38      0.00
    9    3    6     -0.05      0.00
    0    4    6      0.49      0.00
    2    4    6      0.38      0.00
    4    4    6      1.08      0.00
    6    4    6      0.47      0.00
    8    4    6      0.28      0.00
    1    5    6      1.04      0.00
    3    5    6      2.86      0.00
    5    5    6     -0.42      0.00
    7    5    6      0.45      0.00
    9    5    6      0.15      0.00
    0    6    6      0.56      0.00
    2    6    6     -0.16      0.00
    4    6    6      0.29      0.00
    6    6    6      0.52      0.00
    8    6    6      0.00      0.00
    1    7    6      0.51      0.00
    3    7    6     -1.93      0.00
    5    7    6      0.97      0.00
    7    7    6      0.12      0.00
    0    8    6     -0.08      0.00
    2    8    6      0.33      0.00
    4    8    6      0.29      0.00
    6    8    6     -0.26      0.00
    8    8    6      0.03      0.00
    1    9    6     -0.60      0.00
    3    9    6      0.66      0.00
    5    9    6     -0.84      0.00
    7    9    6     -0.26      0.00
    0   10    6     -0.11      0.00
    2   10    6     -0.17      0.00
    4   10    6     -0.88      0.00
    6   10    6     -0.71      0.00
    1   11    6     -0.10      0.00
    3   11    6      0.96      0.00
    5   11    6     -0.32      0.00
    7   11    6     -0.75      0.00
    0   12    6     -0.60      0.00
    2   12    6      0.99      0.00
    4   12    6      0.91      0.00
    6   12    6     -0.67      0.00
    1   13    6      0.93      0.00
    3   13    6     -0.43      0.00
    5   13    6     -0.41      0.00
    0   14    6      0.27      0.00
    2   14    6     -0.28      0.00
    4   14    6     -0.52      0.00
    6   14    6     -0.35      0.00
    1   15    6     -1.32      0.00
    3   15    6      0.53      0.00
    5   15    6     -0.34      0.00
    0   16    6     -0.56      0.00
    2   16    6      0.28      0.00
    4   16    6      0.35      0.00
    1   17    6      0.78      0.00
    3   17    6      0.79      0.00
    0   18    6     -0.08      0.00
    2    0    7     -0.71      0.00
    4    0    7     -0.04      0.00
    6    0    7      2.90      0.00
    8    0    7      0.23      0.00
    1    1    7      1.14      0.00
    3    1    7      0.62      0.00
    5    1    7      1.54      0.00
    7    1    7      1.35      0.00
    0    2    7     -1.66      0.00
    2    2    7      0.78      0.00
    4    2    7      2.37      0.00
    6    2    7      1.20      0.00
    8    2    7      0.10      0.00
    1    3    7     -1.75      0.00
    3    3    7      0.59      0.00
    5    3    7      2.99      0.00
    7    3    7      0.40      0.00
    0    4    7     -0.93      0.00
    2    4    7      1.04      0.00
    4    4    7      1.84      0.00
    6    4    7      1.25      0.00
    8    4    7      0.19      0.00
    1    5    7      0.31      0.00
    3    5    7      2.68      0.00
    5    5    7      0.23      0.00
    7    5    7      0.90      0.00
    0    6    7     -0.65      0.00
    2    6    7     -0.89      0.00
    4    6    7      0.12      0.00
    6    6    7      1.07      0.00
    1    7    7     -0.52      0.00
    3    7    7     -2.05      0.00
    5    7    7      0.81      0.00
    7    7    7      0.13      0.00
    0    8    7      0.83      0.00
    2    8    7     -0.23      0.00
    4    8    7     -0.12      0.00
    6    8    7     -0.51      0.00
    1    9    7      0.18      0.00
    3    9    7     -0.18      0.00
    5    9    7     -1.43      0.00
    7    9    7      0.01      0.00
    0   10    7     -0.42      0.00
    2   10    7      0.09      0.00
    4   10    7     -1.81      0.00
    6   10    7     -0.88      0.00
    1   11    7     -0.09      0.00
    3   11    7      0.15      0.00
    5   11    7     -0.77      0.00
    0   12    7     -0.09      0.00
    2   12    7      0.10      0.00
    4   12    7      0.46      0.00
    1   13    7      0.21      0.00
    3   13    7     -0.31      0.00
    5   13    7     -1.19      0.00
    0   14    7      0.11      0.00
    2   14    7     -0.56      0.00
    4   14    7     -1.20      0.00
    1   15    7     -1.33      0.00
    3   15    7     -0.65      0.00
    0   16    7     -1.56      0.00
    2   16    7     -0.30      0.00
    0    0    8     -0.71      0.00
    2    0    8     -2.60      0.00
    4    0    8     -3.25      0.00
    6    0    8      0.70      0.00
    1    1    8     -0.75      0.00
    3    1    8     -1.93      0.00
    5    1    8     -0.98      0.00
    7    1    8      0.60      0.00
    0    2    8     -0.50      0.00
    2    2    8     -0.98      0.00
    4    2    8      0.43      0.00
    6    2    8     -0.17      0.00
    1    3    8     -1.33      0.00
    3    3    8     -0.53      0.00
    5    3    8      1.20      0.00
    7    3    8     -0.07      0.00
    0    4    8     -0.23      0.00
    2    4    8      1.03      0.00
    4    4    8      0.28      0.00
    6    4    8      0.26      0.00
    1    5    8      1.67      0.00
    3    5    8      1.58      0.00
    5    5    8     -0.50      0.00
    0    6    8      1.41      0.00
    2    6    8     -0.20      0.00
    4    6    8     -0.43      0.00
    6    6    8      0.90      0.00
    1    7    8      0.99      0.00
    3    7    8     -1.94      0.00
    5    7    8      0.52      0.00
    0    8    8      3.54      0.00
    2    8    8     -0.14      0.00
    4    8    8     -0.70      0.00
    1    9    8      1.64      0.00
    3    9    8     -0.93      0.00
    5    9    8     -1.13      0.00
    0   10    8      0.01      0.00
    2   10    8      0.39      0.00
    4   10    8     -2.08      0.00
    1   11    8      0.25      0.00
    3   11    8     -0.75      0.00
    0   12    8      0.23      0.00
    2   12    8     -0.78      0.00
    1   13    8     -0.63      0.00
    0   14    8     -0.28      0.00
    0    0    9      0.27      0.00
    2    0    9      0.11      0.00
    4    0    9     -2.14      0.00
    1    1    9      1.20      0.00
    3    1    9      0.11      0.00
    5    1    9     -1.22      0.00
    0    2    9      1.50      0.00
    2    2    9      0.95      0.00
    4    2    9      0.99      0.00
    1    3    9     -0.10      0.00
    3    3    9      0.61      0.00
    5    3    9      0.49      0.00
    0    4    9     -0.70      0.00
    2    4    9      1.23      0.00
    4    4    9      0.21      0.00
    1    5    9      0.65      0.00
    3    5    9      1.24      0.00
    0    6    9     -0.43      0.00
    2    6    9     -0.79      0.00
    4    6    9     -0.30      0.00
    1    7    9     -1.15      0.00
    3    7    9     -1.94      0.00
    0    8    9      0.60      0.00
    2    8    9     -1.74      0.00
    1    9    9     -0.69      0.00
    0   10    9     -1.96      0.00
    0    0   10     -1.20      0.00
    2    0   10     -1.13      0.00
    1    1   10     -0.45      0.00
    0    2   10      0.12      0.00
    1    3   10     -0.70      0.00
    0    4   10     -0.74      0.00
   10   12    0      0.19      0.00
    1   17    0     -1.71      0.00
    0   18    0      2.31      0.00
    0   20    0     -1.42      0.00
    0   18    1      2.87      0.00
   11    7    2      0.06      0.00
    8   16    2     -0.82      0.00
    2   22    2      0.56      0.00
   10   10    3     -0.06      0.00
    9   13    3      0.70      0.00
    7   17    3      0.41      0.00
    3   21    3     -0.05      0.00
   10    8    4     -0.06      0.00
    8   14    4     -0.04      0.00
   10    4    5     -0.74      0.00
    6   16    5     -0.61      0.00
    3   19    5     -0.15      0.00
    0    0    6      8.03      0.00
    0    2    6     -3.32      0.00
    8   10    6      0.19      0.00
    2   18    6      0.83      0.00
    0    0    7      3.25      0.00
    8    6    7      0.07      0.00
    6   12    7     -1.04      0.00
    6    8    8     -0.20      0.00
    4   12    8      0.21      0.00
    3   13    8     -0.29      0.00
    5    5    9     -0.63      0.00
    3    9    9     -1.23      0.00
    2   10    9     -0.50      0.00
    2    2   10     -0.14      0.00
    0    0    0      0.00      0.00
# SQUEEZE RESULTS (Version = 201118)
# Note: Data are Listed for all Voids in the P1 Unit Cell
# i.e. Centre of Gravity, Solvent Accessible Volume,
# Recovered number of Electrons in the Void and
# Details about the Squeezed Material
loop_
  _platon_squeeze_void_nr
  _platon_squeeze_void_average_x
  _platon_squeeze_void_average_y
  _platon_squeeze_void_average_z
  _platon_squeeze_void_volume
  _platon_squeeze_void_count_electrons
  _platon_squeeze_void_content
   1 -0.062 -0.014 -0.008       500       118 ' '
_platon_squeeze_void_probe_radius                  1.20
_platon_squeeze_details
)
TITL 20120112ZJU_KT1_0C m m m      R = 0.12
CELL    9.8284   19.0490    8.5345     90.00     90.00     90.00
SPGR Cmmm
# Solvent Accessible Volume =       498
# Electrons Found in S.A.V. =       118
# Note: Atoms in Void are Labelled as Cxxx and Qxxx for all Others
C101 1.000 0.172 0.010 !       2.15 eA-3
C102 0.319 0.219-0.007 !       1.65 eA-3
Q103 0.916 0.045 0.060 !       1.00 eA-3
Q104 0.677 0.047-0.009 !       0.86 eA-3
C105 0.131 0.141 0.005 !       0.79 eA-3
Q106 0.426 0.094 0.008 !       0.73 eA-3
Q107 0.349 0.500 0.000 !       0.60 eA-3
Q108 0.123 0.500 0.500 !       0.59 eA-3
Q109 0.965 0.498 0.375 !       0.58 eA-3
Q110 1.000 0.327 0.946 !       0.54 eA-3
Q111 0.251 0.421 0.638 !       0.53 eA-3
Q112 0.500 0.234 0.481 !       0.51 eA-3
Q113 0.650 0.372 0.385 !       0.51 eA-3
)
;
_shelx_fab_checksum               34371
