# Supplementary material for: Ultra-High Purity and Productivity Separation of CO2 and C2H2 from CH4 in Rigid Layered Ultramicroporous Material
Source: ACS Cent Sci. 2024 Sep 20;10(10):1885–93. doi: 10.1021/acscentsci.4c01125 (PMC11503503; doi:10.1021/acscentsci.4c01125)
Supplement: Supplementary file 7 — oc4c01125_si_007.cif [file oc4c01125_si_007.cif]

data_240119lu_zju_kt_1_0m
_audit_creation_date               2024-01-29
_audit_creation_method
;
Olex2 1.5
(compiled 2023.08.24 svn.re1ec1418 for OlexSys, GUI svn.r6817)
;
_shelx_SHELXL_version_number       '2018/3'
_audit_contact_author_address      ?
_audit_contact_author_email        ?
_audit_contact_author_name         ''
_audit_contact_author_phone        ?
_publ_contact_author_id_orcid      ?
_publ_section_references
;
Bourhis, L.J., Dolomanov, O.V., Gildea, R.J., Howard, J.A.K., Puschmann, H.
 (2015). Acta Cryst. A71, 59-75.

D. Kratzert, I. Krossing, (2018), J. Appl. Cryst. 51, 928-934.

Dolomanov, O.V., Bourhis, L.J., Gildea, R.J, Howard, J.A.K. & Puschmann, H.
 (2009), J. Appl. Cryst. 42, 339-341.

Kratzert, D., Holstein, J.J. & Krossing, I. (2015). J. Appl. Cryst. 48, 933-938.

Sheldrick, G.M. (2015). Acta Cryst. C71, 3-8.
;
_chemical_name_common              ?
_chemical_name_systematic          ?
_chemical_formula_moiety           'C20 H16 Cu F6 N4 O4 S2 Ti, 3(C2 H2)'
_chemical_formula_sum              'C26 H22 Cu F6 N4 O4 S2 Ti'
_chemical_formula_weight           744.03
_chemical_melting_point            ?
loop_
  _atom_type_symbol
  _atom_type_description
  _atom_type_scat_dispersion_real
  _atom_type_scat_dispersion_imag
  _atom_type_scat_source
 'C' 'C' 0.0033 0.0016 'International Tables Vol C Tables 4.2.6.8 and 6.1.1.4'
 'H' 'H' 0.0000 0.0000 'International Tables Vol C Tables 4.2.6.8 and 6.1.1.4'
 'Cu' 'Cu' 0.3201 1.2651 'International Tables Vol C Tables 4.2.6.8 and 6.1.1.4'
 'F' 'F' 0.0171 0.0103 'International Tables Vol C Tables 4.2.6.8 and 6.1.1.4'
 'N' 'N' 0.0061 0.0033 'International Tables Vol C Tables 4.2.6.8 and 6.1.1.4'
 'O' 'O' 0.0106 0.0060 'International Tables Vol C Tables 4.2.6.8 and 6.1.1.4'
 'S' 'S' 0.1246 0.1234 'International Tables Vol C Tables 4.2.6.8 and 6.1.1.4'
 'Ti' 'Ti' 0.2776 0.4457 'International Tables Vol C Tables 4.2.6.8 and 6.1.1.4'

_shelx_space_group_comment
;
The symmetry employed for this shelxl refinement is uniquely defined
by the following loop, which should always be used as a source of
symmetry information in preference to the above space-group names.
They are only intended as comments.
;
_space_group_crystal_system        'orthorhombic'
_space_group_IT_number             65
_space_group_name_H-M_alt          'C m m m'
_space_group_name_Hall             '-C 2 2'
loop_
  _space_group_symop_operation_xyz
 'x, y, z'
 '-x, -y, z'
 '-x, y, -z'
 'x, -y, -z'
 'x+1/2, y+1/2, z'
 '-x+1/2, -y+1/2, z'
 '-x+1/2, y+1/2, -z'
 'x+1/2, -y+1/2, -z'
 '-x, -y, -z'
 'x, y, -z'
 'x, -y, z'
 '-x, y, z'
 '-x+1/2, -y+1/2, -z'
 'x+1/2, y+1/2, -z'
 'x+1/2, -y+1/2, z'
 '-x+1/2, y+1/2, z'

_cell_length_a                     9.8977(6)
_cell_length_b                     18.8759(13)
_cell_length_c                     8.5038(6)
_cell_angle_alpha                  90
_cell_angle_beta                   90
_cell_angle_gamma                  90
_cell_volume                       1588.75(18)
_cell_formula_units_Z              2
_cell_measurement_reflns_used      2975
_cell_measurement_temperature      193.00
_cell_measurement_theta_max        27.155
_cell_measurement_theta_min        3.224
_shelx_estimated_absorpt_T_max     0.877
_shelx_estimated_absorpt_T_min     0.849
_exptl_absorpt_coefficient_mu      1.125
_exptl_absorpt_correction_T_max    0.2613
_exptl_absorpt_correction_T_min    0.2221
_exptl_absorpt_correction_type     multi-scan
_exptl_absorpt_process_details
;
SADABS-2016/2 (Bruker,2016/2) was used for absorption correction.
wR2(int) was 0.0961 before and 0.0615 after correction.
The Ratio of minimum to maximum transmission is 0.8500.
The \l/2 correction factor is Not present.
;
_exptl_absorpt_special_details     ?
_exptl_crystal_colour              ?
_exptl_crystal_density_diffrn      1.555
_exptl_crystal_density_meas        ?
_exptl_crystal_density_method      ?
_exptl_crystal_description         block
_exptl_crystal_F_000               750
_exptl_crystal_size_max            0.15
_exptl_crystal_size_mid            0.14
_exptl_crystal_size_min            0.12
_exptl_transmission_factor_max     ?
_exptl_transmission_factor_min     ?
_diffrn_reflns_av_R_equivalents    0.0462
_diffrn_reflns_av_unetI/netI       0.0286
_diffrn_reflns_Laue_measured_fraction_full  0.995
_diffrn_reflns_Laue_measured_fraction_max  0.996
_diffrn_reflns_limit_h_max         12
_diffrn_reflns_limit_h_min         -12
_diffrn_reflns_limit_k_max         16
_diffrn_reflns_limit_k_min         -24
_diffrn_reflns_limit_l_max         10
_diffrn_reflns_limit_l_min         -10
_diffrn_reflns_number              6740
_diffrn_reflns_point_group_measured_fraction_full  0.995
_diffrn_reflns_point_group_measured_fraction_max  0.996
_diffrn_reflns_theta_full          25.242
_diffrn_reflns_theta_max           27.226
_diffrn_reflns_theta_min           2.158
_diffrn_ambient_temperature        193.00
_diffrn_detector_area_resol_mean   ?
_diffrn_measured_fraction_theta_full  0.995
_diffrn_measured_fraction_theta_max  0.996
_diffrn_measurement_device_type    'Bruker APEX-II CCD'
_diffrn_measurement_method         '\f and \w scans'
_diffrn_radiation_type             MoK\a
_diffrn_radiation_wavelength       0.71073
_diffrn_source                     ?
_diffrn_source_current             40.0
_diffrn_source_power               1.8
_diffrn_source_voltage             45.0
_diffrn_standards_number           0
_reflns_Friedel_coverage           0.000
_reflns_Friedel_fraction_full      .
_reflns_Friedel_fraction_max       .
_reflns_number_gt                  928
_reflns_number_total               1034
_reflns_special_details
;
 Reflections were merged by SHELXL according to the crystal
 class for the calculation of statistics and refinement.
 
 _reflns_Friedel_fraction is defined as the number of unique
 Friedel pairs measured divided by the number that would be
 possible theoretically, ignoring centric projections and
 systematic absences.
;
_reflns_threshold_expression       'I > 2\s(I)'
_computing_cell_refinement         'SAINT V8.40B (?, 2016)'
_computing_data_collection         ?
_computing_data_reduction          'SAINT V8.40B (?, 2016)'
_computing_molecular_graphics      'Olex2 1.5 (Dolomanov et al., 2009)'
_computing_publication_material    'Olex2 1.5 (Dolomanov et al., 2009)'
_computing_structure_refinement    'SHELXL 2018/3 (Sheldrick, 2015)'
_computing_structure_solution      'olex2.solve 1.5 (Bourhis et al., 2015)'
_refine_diff_density_max           0.808
_refine_diff_density_min           -0.407
_refine_diff_density_rms           0.086
_refine_ls_extinction_coef         .
_refine_ls_extinction_method       none
_refine_ls_goodness_of_fit_ref     1.165
_refine_ls_hydrogen_treatment      constr
_refine_ls_matrix_type             full
_refine_ls_number_parameters       79
_refine_ls_number_reflns           1034
_refine_ls_number_restraints       30
_refine_ls_R_factor_all            0.0471
_refine_ls_R_factor_gt             0.0409
_refine_ls_restrained_S_all        1.211
_refine_ls_shift/su_max            0.000
_refine_ls_shift/su_mean           0.000
_refine_ls_structure_factor_coef   Fsqd
_refine_ls_weighting_details      
 'w=1/[\s^2^(Fo^2^)+(0.0447P)^2^+5.3788P] where P=(Fo^2^+2Fc^2^)/3'
_refine_ls_weighting_scheme        calc
_refine_ls_wR_factor_gt            0.1092
_refine_ls_wR_factor_ref           0.1140
_refine_special_details            ?
_olex2_refinement_description
;
1. Fixed Uiso
 At 1.2 times of:
  All C(H) groups
2. Uiso/Uaniso restraints and constraints
Uanis(C4) \\sim Ueq: with sigma of 0.01 and sigma for terminal atoms of 0.02
Uanis(F2A) \\sim Ueq, Uanis(F2) \\sim Ueq, Uanis(F2B) \\sim Ueq, Uanis(C6)
\\sim Ueq: with sigma of 0.01 and sigma for terminal atoms of 0.02
3. Others
 Fixed Sof: F2(0.4) F2A(0.0625) F2B(0.0375) C4(0.125) H4(0.125) C6(0.125)
 H6B(0.125)
4.a Everything fixed:
 H4, H5, H6B
4.b Aromatic/amide H refined with riding coordinates:
 C1(H1), C2(H2)
;
_atom_sites_solution_hydrogens     mixed
_atom_sites_solution_primary       iterative
_atom_sites_solution_secondary     ?
loop_
  _atom_site_label
  _atom_site_type_symbol
  _atom_site_fract_x
  _atom_site_fract_y
  _atom_site_fract_z
  _atom_site_U_iso_or_equiv
  _atom_site_adp_type
  _atom_site_occupancy
  _atom_site_site_symmetry_order
  _atom_site_calc_flag
  _atom_site_refinement_flags_posn
  _atom_site_refinement_flags_adp
  _atom_site_refinement_flags_occupancy
  _atom_site_disorder_assembly
  _atom_site_disorder_group
 Cu1 Cu 0.500000 0.500000 0.000000 0.0170(2) Uani 1 8 d S T P . .
 S1 S 1.000000 0.72860(7) 0.000000 0.0302(4) Uani 1 4 d S T P . .
 O1 O 1.000000 0.76575(15) 0.1466(5) 0.0435(9) Uani 1 2 d S T P . .
 F1 F 0.500000 0.500000 0.2775(3) 0.0233(7) Uani 1 4 d S T P A .
 Ti1 Ti 0.500000 0.500000 0.500000 0.0214(3) Uani 1 8 d S T P . .
 N1 N 0.6482(3) 0.57521(15) 0.000000 0.0192(6) Uani 1 2 d S T P . .
 C1 C 0.6999(3) 0.59954(16) 0.1342(3) 0.0323(7) Uani 1 1 d . . . . .
 H1 H 0.661809 0.583751 0.230536 0.039 Uiso 1 1 calc R U . . .
 C2 C 0.8062(3) 0.64660(16) 0.1392(4) 0.0341(7) Uani 1 1 d . . . . .
 H2 H 0.841219 0.662732 0.236847 0.041 Uiso 1 1 calc R U . . .
 C3 C 0.8601(3) 0.66953(18) 0.000000 0.0234(8) Uani 1 2 d S T P . .
 F2 F 0.6309(6) 0.5668(3) 0.500000 0.088(2) Uani 0.8 2 d S TU P A 1
 F2A F 0.500000 0.5914(11) 0.500000 0.089(7) Uani 0.25 4 d S TU P A 2
 F2B F 0.674(3) 0.500000 0.500000 0.070(9) Uani 0.15 4 d S TU P A 3
 C4 C 1.000000 0.500000 0.074(3) 0.071(5) Uani 0.5 4 d S TU P . .
 H4 H 1.000000 0.500000 0.206000 0.050 Uiso 0.5 4 d S . P . .
 C5 C 0.7088(9) 0.7279(3) 0.500000 0.078(2) Uani 1 2 d S T P . .
 H5 H 0.661000 0.683500 0.500000 0.050 Uiso 1 2 d S . P . .
 C6 C 0.9499(19) 0.500000 0.500000 0.109(8) Uani 0.5 4 d S TU P . .
 H6B H 0.878940 0.498460 0.499500 0.050 Uiso 0.125 1 d . . P B -1

loop_
  _atom_site_aniso_label
  _atom_site_aniso_U_11
  _atom_site_aniso_U_22
  _atom_site_aniso_U_33
  _atom_site_aniso_U_23
  _atom_site_aniso_U_13
  _atom_site_aniso_U_12
 Cu1 0.0136(4) 0.0133(4) 0.0242(5) 0.000 0.000 0.000
 S1 0.0142(6) 0.0153(6) 0.0611(10) 0.000 0.000 0.000
 O1 0.0225(14) 0.0263(15) 0.082(3) -0.0257(17) 0.000 0.000
 F1 0.0267(15) 0.0248(15) 0.0185(15) 0.000 0.000 0.000
 Ti1 0.0292(7) 0.0191(6) 0.0160(6) 0.000 0.000 0.000
 N1 0.0163(14) 0.0153(13) 0.0260(15) 0.000 0.000 -0.0004(11)
 C1 0.0313(15) 0.0394(16) 0.0262(15) -0.0054(12) 0.0051(12) -0.0135(13)
 C2 0.0312(15) 0.0391(16) 0.0320(16) -0.0102(13) 0.0022(12) -0.0138(13)
 C3 0.0138(15) 0.0146(15) 0.042(2) 0.000 0.000 0.0008(13)
 F2 0.117(4) 0.122(4) 0.0231(18) 0.000 0.000 -0.098(4)
 F2A 0.176(18) 0.030(8) 0.060(11) 0.000 0.000 0.000
 F2B 0.040(13) 0.124(19) 0.045(14) 0.000 0.000 0.000
 C4 0.064(10) 0.049(8) 0.100(12) 0.000 0.000 0.000
 C5 0.128(8) 0.062(4) 0.044(3) 0.000 0.000 0.001(4)
 C6 0.041(8) 0.201(18) 0.085(13) 0.000 0.000 0.000

_geom_special_details
;
 All esds (except the esd in the dihedral angle between two l.s. planes)
 are estimated using the full covariance matrix.  The cell esds are taken
 into account individually in the estimation of esds in distances, angles
 and torsion angles; correlations between esds in cell parameters are only
 used when they are defined by crystal symmetry.  An approximate (isotropic)
 treatment of cell esds is used for estimating esds involving l.s. planes.
;
loop_
  _geom_bond_atom_site_label_1
  _geom_bond_atom_site_label_2
  _geom_bond_distance
  _geom_bond_site_symmetry_2
  _geom_bond_publ_flag
 Cu1 F1 2.360(3) 9_665 ?
 Cu1 F1 2.360(3) . ?
 Cu1 N1 2.041(3) 11_565 ?
 Cu1 N1 2.041(3) 9_665 ?
 Cu1 N1 2.041(3) . ?
 Cu1 N1 2.041(3) 3_655 ?
 S1 O1 1.430(3) . ?
 S1 O1 1.430(3) 10 ?
 S1 C3 1.778(4) 3_755 ?
 S1 C3 1.778(4) . ?
 F1 Ti1 1.892(3) . ?
 Ti1 F2 1.808(4) 9_666 ?
 Ti1 F2 1.808(4) 11_565 ?
 Ti1 F2 1.808(4) 3_656 ?
 Ti1 F2 1.808(4) . ?
 Ti1 F2A 1.72(2) . ?
 Ti1 F2A 1.72(2) 9_666 ?
 Ti1 F2B 1.72(3) . ?
 Ti1 F2B 1.72(3) 9_666 ?
 N1 C1 1.332(3) 10 ?
 N1 C1 1.332(3) . ?
 C1 H1 0.9500 . ?
 C1 C2 1.378(4) . ?
 C2 H2 0.9500 . ?
 C2 C3 1.368(3) . ?
 C4 C4 1.26(4) 9_765 ?
 C4 H4 1.1217 . ?
 C5 C5 1.166(15) 13_666 ?
 C5 H5 0.9627 . ?
 C6 C6 0.99(4) 9_766 ?
 C6 H6B 0.7027 . ?

loop_
  _geom_angle_atom_site_label_1
  _geom_angle_atom_site_label_2
  _geom_angle_atom_site_label_3
  _geom_angle
  _geom_angle_site_symmetry_1
  _geom_angle_site_symmetry_3
  _geom_angle_publ_flag
 F1 Cu1 F1 180.0 . 9_665 ?
 N1 Cu1 F1 90.0 . 9_665 ?
 N1 Cu1 F1 90.0 11_565 . ?
 N1 Cu1 F1 90.0 3_655 9_665 ?
 N1 Cu1 F1 90.0 9_665 . ?
 N1 Cu1 F1 90.0 9_665 9_665 ?
 N1 Cu1 F1 90.0 3_655 . ?
 N1 Cu1 F1 90.0 11_565 9_665 ?
 N1 Cu1 F1 90.0 . . ?
 N1 Cu1 N1 180.0 9_665 . ?
 N1 Cu1 N1 180.0 11_565 3_655 ?
 N1 Cu1 N1 88.13(16) 9_665 3_655 ?
 N1 Cu1 N1 91.87(16) 3_655 . ?
 N1 Cu1 N1 88.13(16) 11_565 . ?
 N1 Cu1 N1 91.87(16) 9_665 11_565 ?
 O1 S1 O1 121.3(3) 10 . ?
 O1 S1 C3 107.90(9) . 3_755 ?
 O1 S1 C3 107.90(9) 10 3_755 ?
 O1 S1 C3 107.91(9) . . ?
 O1 S1 C3 107.90(9) 10 . ?
 C3 S1 C3 102.3(2) 3_755 . ?
 Ti1 F1 Cu1 180.0 . . ?
 F1 Ti1 F1 180.0 9_666 . ?
 F2 Ti1 F1 90.0 9_666 . ?
 F2 Ti1 F1 90.0 3_656 9_666 ?
 F2 Ti1 F1 90.0 . . ?
 F2 Ti1 F1 90.0 11_565 9_666 ?
 F2 Ti1 F1 90.0 11_565 . ?
 F2 Ti1 F1 90.000(1) 9_666 9_666 ?
 F2 Ti1 F1 90.000(1) . 9_666 ?
 F2 Ti1 F1 90.0 3_656 . ?
 F2 Ti1 F2 88.4(4) 11_565 . ?
 F2 Ti1 F2 180.0 11_565 3_656 ?
 F2 Ti1 F2 180.0 9_666 . ?
 F2 Ti1 F2 88.4(4) 9_666 3_656 ?
 F2 Ti1 F2 91.6(4) 9_666 11_565 ?
 F2 Ti1 F2 91.6(4) 3_656 . ?
 F2A Ti1 F1 90.0 . . ?
 F2A Ti1 F1 90.0 9_666 . ?
 F2A Ti1 F2A 180.0 9_666 . ?
 F2B Ti1 F1 90.000(1) 9_666 . ?
 F2B Ti1 F1 90.000(1) . . ?
 C1 N1 Cu1 121.05(16) . . ?
 C1 N1 Cu1 121.05(16) 10 . ?
 C1 N1 C1 117.8(3) . 10 ?
 N1 C1 H1 118.6 . . ?
 N1 C1 C2 122.8(3) . . ?
 C2 C1 H1 118.6 . . ?
 C1 C2 H2 120.8 . . ?
 C3 C2 C1 118.3(3) . . ?
 C3 C2 H2 120.8 . . ?
 C2 C3 S1 120.12(17) 10 . ?
 C2 C3 S1 120.12(17) . . ?
 C2 C3 C2 119.8(3) . 10 ?
 C4 C4 H4 180.0 9_765 . ?
 C5 C5 H5 165.1 13_666 . ?
 C6 C6 H6B 177.6 9_766 . ?

loop_
  _geom_torsion_atom_site_label_1
  _geom_torsion_atom_site_label_2
  _geom_torsion_atom_site_label_3
  _geom_torsion_atom_site_label_4
  _geom_torsion
  _geom_torsion_site_symmetry_1
  _geom_torsion_site_symmetry_2
  _geom_torsion_site_symmetry_3
  _geom_torsion_site_symmetry_4
  _geom_torsion_publ_flag
 Cu1 N1 C1 C2 175.4(2) . . . . ?
 O1 S1 C3 C2 23.8(3) 10 . . 10 ?
 O1 S1 C3 C2 156.5(3) . . . 10 ?
 O1 S1 C3 C2 -23.8(3) . . . . ?
 O1 S1 C3 C2 -156.5(3) 10 . . . ?
 N1 C1 C2 C3 0.4(5) . . . . ?
 C1 N1 C1 C2 -2.1(6) 10 . . . ?
 C1 C2 C3 S1 -178.5(3) . . . . ?
 C1 C2 C3 C2 1.3(6) . . . 10 ?
 C3 S1 C3 C2 -89.9(3) 3_755 . . 10 ?
 C3 S1 C3 C2 89.9(3) 3_755 . . . ?

_shelx_res_file
;
TITL 240119lu_zju_kt_1_0m_a.res in Cmmm
    240119lu_zju_kt_1_0m.res
    created by SHELXL-2018/3 at 16:36:11 on 29-Jan-2024
REM Old TITL 240119LU_ZJU_KT_1_0m in C222
REM SHELXT solution in Cmmm: R1 0.178, Rweak 0.009, Alpha 0.023
REM <I/s> 0.000 for 0 systematic absences, Orientation as input
REM Formula found by SHELXT: C14 N2 O2 Ti F S
CELL 0.71073 9.8977 18.8759 8.5038 90 90 90
ZERR 2 0.0006 0.0013 0.0006 0 0 0
LATT 7
SYMM -X,-Y,+Z
SYMM -X,+Y,-Z
SYMM +X,-Y,-Z
SFAC C H Cu F N O S Ti
UNIT 52 44 2 12 8 8 4 2
ISOR 0.01 0.02 C4
ISOR 0.01 0.02 F2A F2 F2B C6

L.S. 5
PLAN  8
SIZE 0.12 0.14 0.15
TEMP -80.15
CONF
LIST 4
MORE -1
BOND $H
fmap 2
ACTA
REM <olex2.extras>
REM <HklSrc "%.\\240119LU_ZJU_KT_1_0m.hkl">
REM </olex2.extras>

WGHT    0.044700    5.378800
FVAR       0.47312
CU1   3    0.500000    0.500000    0.000000    10.12500    0.01360    0.01326 =
         0.02418    0.00000    0.00000    0.00000
S1    7    1.000000    0.728604    0.000000    10.25000    0.01420    0.01530 =
         0.06111    0.00000    0.00000    0.00000
O1    6    1.000000    0.765750    0.146587    10.50000    0.02247    0.02629 =
         0.08177   -0.02573    0.00000    0.00000
F1    4    0.500000    0.500000    0.277545    10.25000    0.02666    0.02477 =
         0.01847    0.00000    0.00000    0.00000
TI1   8    0.500000    0.500000    0.500000    10.12500    0.02920    0.01906 =
         0.01598    0.00000    0.00000    0.00000
N1    5    0.648185    0.575208    0.000000    10.50000    0.01628    0.01533 =
         0.02603    0.00000    0.00000   -0.00037
C1    1    0.699885    0.599535    0.134159    11.00000    0.03133    0.03942 =
         0.02616   -0.00545    0.00514   -0.01349
AFIX  43
H1    2    0.661809    0.583751    0.230536    11.00000   -1.20000
AFIX   0
C2    1    0.806191    0.646600    0.139195    11.00000    0.03123    0.03913 =
         0.03196   -0.01025    0.00225   -0.01380
AFIX  43
H2    2    0.841219    0.662732    0.236847    11.00000   -1.20000
AFIX   0
C3    1    0.860055    0.669525    0.000000    10.50000    0.01375    0.01458 =
         0.04184    0.00000    0.00000    0.00080
PART 1
F2    4    0.630928    0.566778    0.500000    10.40000    0.11746    0.12204 =
         0.02314    0.00000    0.00000   -0.09836
PART 2
F2A   4    0.500000    0.591371    0.500000    10.06250    0.17569    0.03002 =
         0.06016    0.00000    0.00000    0.00000
PART 3
F2B   4    0.673757    0.500000    0.500000    10.03750    0.04038    0.12404 =
         0.04484    0.00000    0.00000    0.00000

PART 0
C4    1    1.000000    0.500000    0.074093    10.12500    0.06396    0.04890 =
         0.10023    0.00000    0.00000    0.00000
AFIX   1
H4    2    1.000000    0.500000    0.206000    10.12500    0.05000
AFIX   0

C5    1    0.708821    0.727912    0.500000    10.50000    0.12805    0.06206 =
         0.04414    0.00000    0.00000    0.00109
AFIX   1
H5    2    0.661000    0.683500    0.500000    10.50000    0.05000
AFIX   0

C6    1    0.949871    0.500000    0.500000    10.12500    0.04109    0.20121 =
         0.08506    0.00000    0.00000    0.00000
PART -1
AFIX   1
H6B   2    0.878940    0.498460    0.499500    10.12500    0.05000
AFIX   0
HKLF 4


REM  240119lu_zju_kt_1_0m_a.res in Cmmm
REM wR2 = 0.1140, GooF = S = 1.165, Restrained GooF = 1.211 for all data
REM R1 = 0.0409 for 928 Fo > 4sig(Fo) and 0.0471 for all 1034 data
REM 79 parameters refined using 30 restraints

END

WGHT      0.0446      5.3738

REM Highest difference peak  0.808,  deepest hole -0.407,  1-sigma level  0.086
Q1    1   0.9456  0.5495  0.5000  10.50000  0.05    0.81
Q2    1   0.5659  0.5873  0.5000  10.50000  0.05    0.55
Q3    1   0.6676  0.5298  0.5000  10.50000  0.05    0.44
Q4    1   0.9172  0.6945  0.0000  10.50000  0.05    0.35
Q5    1   1.0000  0.5000  0.4185  10.25000  0.05    0.35
Q6    1   0.5000  0.5000  0.1183  10.25000  0.05    0.34
Q7    1   0.8041  0.5000  0.5000  10.25000  0.05    0.28
Q8    1   0.8559  0.6497 -0.0699  11.00000  0.05    0.26
;
_shelx_res_checksum                80332
_shelx_hkl_file
;
   2   0   0 1102.89   40.40
  -2   0   0 1193.18   40.70
  -2   0   0 1208.58   40.90
  -4   0   0 3710.03  125.59
   4   0   0 3821.32  126.29
   4   0   0 3793.62  126.09
  -6   0   0 9289.97  305.07
   6   0   0 9663.63  307.77
   8   0   0 1379.06   61.49
  -8   0   0 1308.27   58.39
  10   0   0 1458.65   69.69
 -10   0   0 1431.26   65.99
  12   0   0  362.16   32.20
 -12   0   0  338.47   28.70
  -3  -1   0  206.08   11.80
   3   1   0  212.68   12.50
   3  -1   0  181.68   11.30
  -3  -1   0  209.48   12.40
   3   1   0  198.88   12.40
   3  -1   0  210.78    8.70
  -3   1   0  206.68   11.60
  -3   1   0  222.68   12.40
   3  -1   0  204.08   12.20
  -5  -1   0 1680.53   65.39
   5   1   0 1767.72   66.29
  -5   1   0 1709.73   64.09
   5  -1   0 1783.62   65.89
   7   1   0 1115.49   50.19
  -7  -1   0 1063.39   48.40
   7  -1   0 1107.29   49.90
  -7   1   0 1026.20   47.00
  -9   1   0  380.96   27.10
   9   1   0  419.56   30.30
  -9  -1   0  430.16   29.30
   9  -1   0  472.25   31.70
  11  -1   0  144.09   19.80
 -11  -1   0  135.39   18.70
  11   1   0  177.58   21.20
 -11   1   0  167.88   19.10
   0  -2   0  888.91   28.50
   0  -2   0  822.32   28.90
   2   2   0  595.24   22.80
   2   2   0  545.75   23.00
   2  -2   0  554.94   20.90
   2  -2   0  527.75   20.40
  -2  -2   0  563.24   23.10
  -2  -2   0  519.55   22.00
  -2   2   0  593.34   20.90
   4   2   0    3.70    3.60
   4  -2   0   10.90    2.50
   4   2   0    4.50    3.20
  -4  -2   0    9.20    4.20
  -4  -2   0   11.70    3.90
  -4   2   0    6.20    3.00
   4  -2   0   14.30    3.90
   4  -2   0    7.00    3.60
   6  -2   0  168.98   14.90
  -6  -2   0  187.58   15.70
  -6   2   0  153.68   13.10
   6   2   0  189.78   15.80
  -8   2   0   34.90    8.80
  -8  -2   0   41.60    9.60
   8  -2   0   32.60    8.70
   8   2   0   38.70   10.30
  10   2   0   -5.10    5.70
 -10  -2   0    5.30    4.40
 -10   2   0    3.70    4.80
  10  -2   0    3.30    6.00
  12  -2   0   12.30    8.10
  12   2   0   23.30    9.10
 -12   2   0   -2.70    6.50
 -12  -2   0   13.90    8.00
  -1  -3   0 5332.17  178.88
  -1   3   0 6156.88  176.08
   1  -3   0 5412.66  178.38
  -1  -3   0 5779.52  177.68
   1  -3   0 5717.73  176.08
   1   3   0 5628.64  179.08
  -3  -3   0   78.99    4.70
   3  -3   0   85.39    6.60
  -3  -3   0   90.69    8.70
   3   3   0   97.79    8.50
   3   3   0   75.99    8.30
  -3  -3   0   72.99    7.30
  -3   3   0   85.49    6.50
   3  -3   0   72.69    6.10
   5  -3   0 2247.68   76.29
   5   3   0 2325.87   83.89
   5  -3   0 2274.57   83.19
   5  -3   0 2313.67   81.39
  -5  -3   0 2222.78   83.69
  -5   3   0 2370.96   80.69
   7   3   0 1482.65   62.89
   7  -3   0 1518.95   62.69
  -7   3   0 1416.76   58.29
  -7  -3   0 1438.16   62.49
   9   3   0  435.36   31.00
   9  -3   0  418.96   30.20
  -9   3   0  397.16   26.30
  -9  -3   0  436.06   29.80
  11  -3   0  246.88   25.30
 -11   3   0  214.88   21.10
 -11  -3   0  221.48   22.60
  11   3   0  265.27   26.60
   0  -4   0 2250.47   73.49
   0  -4   0 2193.28   74.39
   0   4   0 2299.47   73.49
  -4   4   0 7930.81  246.18
   4   4   0 7778.12  251.07
   4  -4   0 7866.51  250.37
   4  -4   0 7527.05  245.68
   4  -4   0 7769.92  246.98
   6  -4   0 2077.29   69.09
  -6   4   0 1984.10   72.69
   6   4   0 2045.50   77.89
  -6  -4   0 1914.71   77.39
   6  -4   0 1956.40   76.59
   8   4   0 2734.13  105.49
  -8   4   0 2670.43   98.89
  -8  -4   0 2683.83  104.99
   8  -4   0 2720.43  104.29
 -10  -4   0  557.84   37.50
 -10   4   0  595.84   34.40
  10   4   0  662.03   41.50
  10  -4   0  578.94   38.70
  12   4   0  735.93   49.80
 -12   4   0  676.63   41.40
  12  -4   0  731.33   48.50
 -12  -4   0  785.12   48.00
  -1  -5   0  132.39    8.70
   1  -5   0  106.09    8.40
  -1  -5   0  113.09    8.70
   1   5   0  119.49    8.60
   1  -5   0  110.09    7.00
  -3   5   0 5877.71  178.98
  -3  -5   0 5769.82  185.78
  -3  -5   0 5701.93  179.28
   3  -5   0 5601.14  182.18
  -3  -5   0 5591.14  183.78
   3   5   0 5400.86  184.98
   3  -5   0 5690.43  179.38
   5  -5   0  671.73   34.00
   5   5   0  701.93   35.00
   5  -5   0  753.82   31.50
   5  -5   0  735.83   30.40
  -5   5   0  731.13   30.50
  -5  -5   0  702.43   35.50
   7  -5   0  379.66   26.00
   7   5   0  445.26   28.60
   7  -5   0  425.96   20.60
  -7  -5   0  422.16   28.20
  -7   5   0  437.56   24.10
  -9   5   0  206.58   17.80
   9  -5   0  247.48   22.00
  -9  -5   0  184.58   19.80
   9   5   0  210.68   21.70
 -11   5   0  271.47   22.00
  11  -5   0  247.58   25.70
  11   5   0  233.68   26.70
 -11  -5   0  215.68   23.70
   0  -6   0   42.00    5.00
   0  -6   0   35.80    5.90
   0   6   0   48.60    5.40
  -2  -6   0  835.02   31.90
   2   6   0  805.02   34.10
   2  -6   0  818.22   33.30
  -2  -6   0  790.72   34.20
   2  -6   0  810.62   29.00
   2  -6   0  800.52   30.10
  -4  -6   0  437.46   18.00
  -4   6   0  407.66   18.20
   4  -6   0  340.87   19.70
   4  -6   0  387.66   18.60
  -4  -6   0  386.06   23.10
  -6  -6   0  204.58   18.10
   6   6   0  196.58   17.30
   6  -6   0  182.78   16.30
   6  -6   0  181.58   13.10
  -6   6   0  175.68   13.20
  -8   6   0   57.79   10.20
   8  -6   0   44.70   10.50
  -8  -6   0   74.99   15.30
   8  -6   0   83.09    8.50
   8   6   0   75.49   15.50
  10   6   0   53.19   13.50
  10  -6   0   57.79   13.90
 -12   6   0  -11.20    6.90
  12   6   0   15.70   10.60
  12  -6   0   22.50   10.10
 -12  -6   0   -9.00    6.90
  -1   7   0   33.60    4.60
  -1  -7   0   33.70    6.20
  -1  -7   0   32.50    6.10
   1   7   0   44.30    7.40
   1  -7   0   36.80    5.00
   1  -7   0   44.20    7.50
   3  -7   0 9739.33  308.37
  -3  -7   0 9620.04  305.17
  -3   7   0 9999.00  302.17
  -3  -7   0 9096.09  309.87
   3  -7   0 9919.31  302.57
  -5  -7   0  459.95   20.30
   5  -7   0  492.95   22.90
  -5   7   0  457.15   21.50
   5  -7   0  428.56   23.50
  -5  -7   0  493.75   28.50
   7  -7   0  728.23   39.10
   7  -7   0  769.22   34.30
  -7  -7   0  742.73   40.90
  -7   7   0  739.73   33.70
  -9   7   0  562.04   31.30
   9  -7   0  581.04   27.90
   9  -7   0  596.24   37.80
   9   7   0  617.34   39.60
  -9  -7   0  608.84   39.40
 -11   7   0  374.36   26.90
  11  -7   0  438.96   34.10
 -11  -7   0  424.26   33.60
   0   8   0 3435.26  110.59
   0  -8   0 3364.96  112.69
   0  -8   0 3128.49  109.89
   2   8   0 3701.23  123.59
  -2  -8   0 3715.43  121.09
   2  -8   0 3648.54  115.89
   2  -8   0 3889.81  123.49
  -2  -8   0 3408.56  122.49
   2  -8   0 3274.17  117.09
  -4  -8   0 6310.37  198.88
  -4  -8   0 6556.24  207.78
   4  -8   0 5727.83  202.18
  -4   8   0 6441.46  196.58
   4  -8   0 5851.71  196.58
   6  -8   0 1565.34   65.69
  -6  -8   0 1507.15   54.39
   6  -8   0 1563.64   60.99
  -6  -8   0 1561.24   67.39
  -6   8   0 1582.14   57.69
   8  -8   0  393.76   27.80
  -8  -8   0  358.66   28.80
  -8   8   0  360.86   22.00
   8  -8   0  344.97   21.40
  10  -8   0 1026.70   45.20
 -10  -8   0 1203.48   61.99
 -10   8   0 1136.49   50.99
  10  -8   0 1210.68   60.69
 -12  -8   0  272.27   29.90
 -12   8   0  280.07   23.70
  12  -8   0  353.46   31.70
  -1   9   0 2247.58   75.39
  -1  -9   0 2190.98   78.59
   1   9   0 2222.58   78.49
   1  -9   0 2302.77   80.29
  -1  -9   0 1945.31   77.59
   1  -9   0 2227.68   75.69
   3  -9   0  192.58   11.00
  -3  -9   0  205.88   16.50
   3  -9   0  211.08   12.70
  -3  -9   0  206.68   14.40
   3  -9   0  228.18   16.30
  -5   9   0 1810.42   63.69
   5  -9   0 1864.01   64.79
  -5  -9   0 1855.21   64.99
   5  -9   0 1672.63   69.09
  -5  -9   0 1827.52   74.59
   7  -9   0   68.79   11.10
   7  -9   0   72.49   13.60
  -7  -9   0   63.09   12.90
  -7   9   0   69.99    8.40
  -9   9   0  266.17   18.90
  -9  -9   0  223.18   24.10
   9  -9   0  269.87   18.40
   9  -9   0  229.58   22.70
  11  -9   0   81.59   11.00
 -11  -9   0   61.99   16.40
 -11   9   0  103.19   14.00
  11  -9   0   65.39   16.20
   0  10   0  640.24   29.60
   0 -10   0  667.53   32.10
   0 -10   0  675.73   30.00
   2 -10   0 1188.88   49.50
   2 -10   0 1191.48   44.30
  -2 -10   0 1155.68   47.60
   2 -10   0 1129.59   41.80
  -2 -10   0 1135.39   48.80
   4 -10   0  895.61   37.90
  -4 -10   0  988.50   40.70
   4 -10   0 1003.70   44.30
  -4 -10   0  997.60   46.30
   4 -10   0  927.31   36.30
  -6  10   0  196.88   13.30
   6 -10   0  185.58   16.50
   6 -10   0  219.78   17.20
  -6 -10   0  221.38   14.00
  -6 -10   0  187.58   19.30
  -8  10   0  195.88   14.80
  -8 -10   0  184.38   20.50
   8 -10   0  185.98   19.60
   8 -10   0  158.98   15.40
 -10 -10   0  199.88   23.90
 -10  10   0  186.58   16.30
  10 -10   0  208.48   22.80
  10 -10   0  182.38   16.10
  -1 -11   0 2492.15   88.79
   1 -11   0 2445.36   89.49
  -1 -11   0 2238.38   86.29
   1 -11   0 2432.66   84.49
  -1  11   0 2412.66   83.69
   3 -11   0  570.84   26.10
  -3 -11   0  552.94   31.30
   3 -11   0  623.64   32.20
   3 -11   0  556.64   23.90
  -3 -11   0  574.04   29.20
   5 -11   0 1981.20   67.79
   5 -11   0 1805.62   68.89
  -5 -11   0 2012.10   70.99
  -5 -11   0 1908.61   78.99
   5 -11   0 1789.22   74.69
  -7 -11   0  312.07   26.40
  -7 -11   0  299.77   17.20
  -7  11   0  308.47   18.10
   7 -11   0  279.27   21.80
  -9 -11   0  473.25   35.70
   9 -11   0  446.36   27.60
   9 -11   0  439.86   32.80
  -9  11   0  439.26   25.10
 -11  11   0  489.25   28.50
  11 -11   0  468.35   27.70
  11 -11   0  405.36   35.40
 -11 -11   0  512.55   40.30
   0 -12   0 4772.92  158.38
   0 -12   0 4690.13  161.98
   2 -12   0  996.10   40.20
  -2 -12   0  975.10   45.20
  -2 -12   0  985.90   44.70
   2 -12   0 1034.30   46.80
   2 -12   0 1001.10   38.20
  -4 -12   0  512.35   27.30
   4 -12   0  480.85   22.10
   4 -12   0  499.65   24.20
  -4 -12   0  503.75   31.10
   4 -12   0  460.35   29.00
  -6 -12   0  966.40   41.80
   6 -12   0  957.00   46.60
   6 -12   0  926.91   39.80
  -6 -12   0  983.70   51.09
   6 -12   0  988.30   41.90
   8 -12   0  604.74   39.90
  -8 -12   0  624.74   28.00
  -8  12   0  627.84   30.10
   8 -12   0  646.14   35.80
  -8 -12   0  630.64   41.30
 -10 -12   0  199.08   24.60
 -10  12   0  142.89   15.20
  10 -12   0  127.09   15.70
  10 -12   0  152.58   20.80
   1 -13   0  925.11   44.20
  -1  13   0  877.91   38.40
  -1 -13   0  920.91   43.40
   1 -13   0  910.11   39.20
  -1 -13   0  906.91   41.60
  -3 -13   0  651.93   33.80
   3 -13   0  644.34   29.20
  -3 -13   0  618.94   35.10
   3 -13   0  657.73   27.30
   3 -13   0  647.94   35.80
  -5 -13   0   56.99   10.30
   5 -13   0   73.59    9.10
  -5 -13   0   53.69   12.10
   5 -13   0   44.00   10.50
   5 -13   0   79.69    8.10
  -7 -13   0  457.45   24.80
   7 -13   0  486.75   26.10
   7 -13   0  431.46   29.40
  -7 -13   0  461.45   34.20
   9 -13   0  110.69   16.60
  -9 -13   0  122.29   22.10
   9 -13   0   87.79   17.10
  -9  13   0   82.39   11.30
   0 -14   0 1847.62   73.09
   0 -14   0 1656.03   67.29
  -2 -14   0  828.62   41.20
  -2 -14   0  846.62   41.50
   2 -14   0  824.12   34.00
   2 -14   0  826.22   42.70
   2 -14   0  820.32   36.10
   4 -14   0  561.34   34.10
   4 -14   0  558.54   26.70
  -4 -14   0  491.75   33.00
   4 -14   0  572.74   24.50
  -4 -14   0  562.24   31.20
  -6 -14   0  614.04   39.90
   6 -14   0  622.04   30.50
   6 -14   0  661.53   37.60
  -6 -14   0  648.64   33.60
   6 -14   0  667.13   29.30
  -8 -14   0  354.86   21.20
   8 -14   0  382.86   27.50
   8 -14   0  338.87   22.90
   8 -14   0  371.26   30.60
  -8 -14   0  353.66   30.90
  10 -14   0  191.58   23.40
 -10 -14   0  140.99   25.70
  10 -14   0  173.68   19.20
   1 -15   0 1007.70   49.20
  -1 -15   0 1025.90   46.50
   1 -15   0  955.10   42.90
  -1 -15   0 1014.40   48.50
  -3 -15   0  656.33   35.50
   3 -15   0  674.43   38.30
   3 -15   0  635.44   30.30
  -3 -15   0  614.04   36.20
   3 -15   0  645.94   28.00
   5 -15   0  130.99   10.90
  -5 -15   0  130.49   17.10
   5 -15   0  141.89   17.30
  -5 -15   0  143.39   15.30
   7 -15   0 1314.77   60.99
  -7 -15   0 1182.18   63.59
  -7 -15   0 1168.88   51.89
   9 -15   0  301.97   25.50
   9 -15   0  290.57   29.20
  -9 -15   0  300.87   30.70
   0 -16   0   49.50    9.50
   0 -16   0   30.70    9.10
  -2 -16   0  723.53   39.00
   2 -16   0  671.63   33.40
  -2 -16   0  774.92   40.80
   2 -16   0  797.52   42.70
  -4 -16   0   92.29   16.80
   4 -16   0   95.59   16.50
   4 -16   0  104.89   11.10
  -4 -16   0   79.99   13.30
   4 -16   0  115.69    9.60
   6 -16   0  192.58   19.30
  -6 -16   0  160.88   16.40
  -6 -16   0  178.38   21.30
  -8 -16   0  322.97   30.50
  -8 -16   0  260.87   20.60
   8 -16   0  323.17   26.90
  -1 -17   0  309.07   24.80
  -1 -17   0  304.57   23.10
   1 -17   0  334.17   21.40
   1 -17   0  333.27   26.20
   3 -17   0  274.77   23.70
  -3 -17   0  219.78   21.40
   3 -17   0  239.28   17.00
  -3 -17   0  239.28   21.30
  -5 -17   0  452.75   33.00
  -5 -17   0  452.25   29.60
   5 -17   0  452.55   32.90
  -7 -17   0  113.19   13.80
  -7 -17   0   82.99   18.40
   7 -17   0   94.19   17.50
   9 -17   0   49.00   13.30
   9 -17   0   35.60   12.30
  -9 -17   0   45.50   14.10
   0 -18   0 1000.70   51.29
   0 -18   0  952.60   45.70
  -2 -18   0  803.42   45.40
  -2 -18   0  897.41   45.50
   2 -18   0  878.11   47.90
   2 -18   0  882.41   39.90
   4 -18   0  746.53   44.00
  -4 -18   0  650.63   41.30
  -4 -18   0  773.42   42.00
  -6 -18   0  634.54   36.30
  -6 -18   0  610.64   41.80
   6 -18   0  606.74   40.60
   8 -18   0  495.75   35.90
  -8 -18   0  467.05   29.00
  -8 -18   0  491.25   39.40
   1 -19   0  268.97   19.40
  -1 -19   0  277.17   24.20
  -1 -19   0  237.58   21.10
   1 -19   0  253.47   24.20
  -3 -19   0  388.46   29.90
   3 -19   0  442.36   32.60
   3 -19   0  405.56   23.50
  -5 -19   0  425.06   30.60
  -5 -19   0  446.96   34.20
   5 -19   0  402.06   32.80
   7 -19   0  132.59   22.20
  -7 -19   0   75.99   14.50
  -7 -19   0  109.59   19.90
   0 -20   0   65.99   14.30
   0 -20   0   53.99   12.70
  -2 -20   0   18.40    8.90
  -2 -20   0   24.70    9.40
   4 -20   0  269.17   26.00
  -4 -20   0  332.47   27.10
  -4 -20   0  277.37   25.60
   6 -20   0   21.50   10.70
  -6 -20   0   13.80   10.10
  -6 -20   0   26.50    9.30
   1 -21   0  294.47   27.40
   1 -21   0  325.57   22.10
  -1 -21   0  275.47   23.60
  -1 -21   0  272.77   25.90
  -3 -21   0  312.57   27.70
  -3 -21   0  326.17   27.00
   3 -21   0  260.77   19.30
   3 -21   0  332.47   29.00
   5 -21   0  174.68   23.20
  -5 -21   0  194.58   21.90
  -5 -21   0  233.88   24.70
   0 -22   0  693.93   38.00
   0 -22   0  699.43   44.40
  -2 -22   0  688.93   44.00
  -2 -22   0  634.64   39.00
   2 -22   0  655.33   43.80
   2 -22   0  618.04   32.90
  -4 -22   0  774.32   47.00
  -4 -22   0  743.33   46.20
   4 -22   0  691.53   47.70
   1 -23   0  102.29   19.90
   1 -23   0  114.99   15.00
  -1 -23   0  120.59   18.10
  -1 -23   0   93.29   18.10
  -3 -23   0  148.19   20.10
   3 -23   0  155.68   21.70
   0 -24   0    2.40    7.00
   0 -24   0   -6.50    8.50
   2 -24   0   57.89   15.50
  -2 -24   0   70.89   14.40
  -2 -24   0   61.59   16.30
   2 -24   0   44.90   10.30
  -2   0  -1   95.89    7.10
   2   0   1  108.29    7.70
   2   0   1  114.99    6.00
  -2   0   1  106.49    6.40
   2   0  -1  111.79    6.60
   2   0  -1   99.29    7.50
  -2   0  -1  112.39    5.90
   2   0   1  102.69    7.30
  -2   0  -1  103.79    7.30
  -2   0   1  118.39    8.00
  -2   0   1  112.39    5.80
   2   0  -1  115.49    6.00
   4   0  -1  788.52   33.10
   4   0   1  866.11   34.50
   4   0   1  810.32   27.90
  -4   0   1  794.22   32.40
  -4   0  -1  810.92   33.60
  -4   0   1  790.52   34.20
   4   0  -1  815.32   34.90
   4   0   1  785.32   34.60
   6   0   1 2392.36   90.39
  -6   0  -1 2377.06   87.49
  -6   0   1 2367.86   88.39
   6   0  -1 2472.25   89.19
   8   0   1  349.96   26.40
   8   0  -1  351.16   25.50
  -8   0   1  398.86   25.90
  -8   0  -1  386.26   25.10
  10   0  -1  320.57   27.20
 -10   0   1  323.17   26.00
 -10   0  -1  392.16   28.10
  10   0   1  346.07   28.90
 -12   0  -1   90.19   18.40
 -12   0   1   98.59   18.90
  12   0  -1  106.99   20.10
  12   0   1  107.89   20.50
   1  -1   1    8.90    2.20
   1   1  -1   10.10    2.50
  -1  -1  -1   12.60    2.60
   1   1  -1   10.90    2.20
  -1   1   1   13.10    2.50
  -1  -1  -1   12.50    2.40
   1  -1   1   10.80    2.40
  -1  -1  -1    9.10    2.70
  -1   1   1   12.10    2.40
   1  -1   1   15.20    2.40
   1  -1  -1   12.60    2.30
  -1  -1   1   14.40    2.40
  -1  -1   1   12.70    1.90
  -1   1  -1   18.40    2.90
   1   1   1   13.30    2.80
   1   1   1   12.50    3.10
  -1   1  -1   16.40    2.50
  -1  -1   1    9.60    2.50
   1  -1  -1   15.00    2.80
   1   1   1   14.10    2.50
   3  -1   1   52.29    6.30
  -3  -1  -1   52.09    3.80
   3   1  -1   53.09    3.70
  -3  -1  -1   53.39    5.90
   3   1  -1   56.49    6.60
   3   1  -1   60.99    6.00
   3  -1   1   49.90    4.20
  -3   1   1   53.79    6.10
  -3  -1  -1   52.09    7.50
   3  -1   1   54.99    5.80
  -3  -1   1   59.19    3.80
  -3   1  -1   54.69    4.30
   3  -1  -1   47.40    4.00
  -3   1  -1   52.29    6.00
   3   1   1   54.79    6.60
   3  -1  -1   56.49    5.80
   3   1   1   49.10    3.80
   3   1   1   57.09    6.50
  -3  -1   1   55.09    6.70
  -3   1  -1   56.69    5.70
   3  -1  -1   52.59    6.20
  -3  -1   1   48.80    5.20
  -5   1   1   75.49    8.80
   5  -1   1   82.79    9.60
   5  -1   1   72.49    8.40
   5   1  -1   70.19    8.60
   5  -1   1   82.29    5.40
  -5  -1  -1   85.49    9.50
   5  -1  -1   80.69    9.00
  -5  -1   1   71.59    9.40
   5   1   1   72.89    9.30
  -5   1  -1   71.49    8.40
   7  -1   1    0.30    3.80
  -7  -1  -1    5.40    4.00
  -7   1   1    3.00    3.30
   7   1  -1    3.90    3.80
   7  -1  -1    5.50    4.20
   7   1   1    4.40    4.60
  -7  -1   1   -1.90    2.60
  -7   1  -1    4.40    3.40
  -9  -1  -1    4.10    5.40
   9   1  -1    3.60    5.90
   9  -1   1    8.80    6.80
   9  -1  -1   12.20    6.90
   9   1   1    4.50    4.90
  -9  -1   1    8.60    5.10
  -9   1  -1   -2.50    4.60
  11  -1   1   -1.50    5.90
 -11  -1  -1   -6.70    5.80
  11   1  -1   -2.30    6.20
 -11   1   1   -6.40    4.50
 -11  -1   1    6.70    7.00
  11  -1  -1    9.00    6.30
  11   1   1   12.50    7.50
   0  -2   1 1750.92   56.89
   0   2  -1 1650.03   56.79
   0  -2   1 1706.93   55.19
   0   2  -1 1848.32   55.39
   0  -2  -1 1692.43   57.99
  -2  -2  -1 2560.24   77.29
  -2  -2  -1 2511.25   81.59
   2  -2   1 2344.47   77.19
   2  -2   1 2373.86   78.29
  -2   2   1 2490.55   79.49
  -2  -2  -1 2333.77   80.19
   2   2  -1 2355.06   80.69
   2   2  -1 2426.36   78.99
   2   2  -1 2241.38   76.89
   2  -2   1 2513.75   80.59
   2  -2  -1 2246.68   79.19
  -2  -2   1 2390.36   80.49
  -2   2  -1 2485.05   77.19
   2   2   1 2473.65   80.69
  -2  -2   1 2394.06   78.39
   2   2   1 2253.67   81.09
  -2   2  -1 2281.57   77.99
  -2  -2   1 2609.84   77.29
   4  -2   1  124.29    7.80
   4  -2   1  125.09   10.90
  -4  -2  -1  135.99   11.70
   4  -2   1  118.19    9.40
   4   2  -1  120.29    9.90
  -4   2   1  122.89   10.20
   4   2   1  106.99   10.60
   4  -2  -1  118.59    9.70
   4   2   1  129.29   11.10
  -4   2  -1  125.09    7.70
  -4  -2   1  133.89    9.70
  -4   2  -1  116.29    9.10
  -4  -2   1  139.79   11.50
   4  -2  -1  123.29   10.10
  -6  -2  -1  249.68   18.80
   6  -2   1  252.27   18.90
  -6   2   1  262.27   17.90
   6   2  -1  261.77   18.40
   6   2   1  250.97   19.10
  -6   2  -1  245.38   16.50
  -6  -2   1  273.27   19.50
   6  -2  -1  279.67   18.80
   8  -2   1  117.99   14.80
  -8   2   1  134.69   14.00
   8   2  -1  128.09   14.90
  -8  -2  -1  133.09   15.00
  -8   2  -1  145.49   14.70
  -8  -2   1  141.99   15.10
   8   2   1  165.88   16.90
   8  -2  -1  115.49   14.40
  10   2  -1   39.50   11.20
 -10  -2  -1   33.10    9.90
  10  -2   1   57.79   14.10
 -10   2   1   46.80   11.80
 -10  -2   1   23.70    8.60
 -10   2  -1   40.50   10.70
  10  -2  -1   41.90   11.90
  10   2   1   35.90   10.30
  12  -2   1   30.00   12.20
 -12   2   1    6.30    7.90
 -12  -2  -1   19.40   10.10
  12   2  -1   32.80   12.20
 -12  -2   1   16.20    9.20
  12   2   1   19.80    9.50
 -12   2  -1   23.10    8.90
  12  -2  -1   33.70   12.60
   1   3  -1 1027.20   35.70
   1   3  -1 1032.80   36.00
   1  -3   1  979.00   36.00
  -1   3   1 1051.59   35.80
   1   3   1 1061.79   38.20
  -1  -3   1  998.80   36.00
  -1   3  -1  941.11   35.90
   1  -3  -1  981.00   35.40
  -1  -3   1 1067.89   35.90
  -3  -3  -1  179.48    8.50
   3  -3   1  155.08    9.50
  -3  -3  -1  193.78   13.30
   3   3  -1  157.38   10.90
   3   3  -1  177.98   12.20
  -3   3   1  166.28   10.60
   3  -3   1  169.58   11.80
   3   3  -1  158.48    8.30
  -3  -3  -1  166.28   11.40
   3  -3   1  164.78    9.30
  -3   3  -1  160.38    9.00
  -3  -3   1  162.08    8.20
  -3  -3   1  157.88   10.40
   3   3   1  165.68   12.10
   3   3   1  168.98   11.90
   3  -3  -1  172.48   10.60
  -3   3  -1  168.18    9.70
  -3  -3   1  155.28   11.70
  -5  -3  -1  149.39   13.30
  -5   3   1  111.49   10.50
   5  -3   1  137.89    8.90
   5  -3   1  135.49   11.20
   5   3  -1  118.59   11.60
   5  -3   1  137.59   12.50
   5  -3  -1  139.19   12.00
  -5   3  -1  143.19   10.50
  -5  -3   1  138.29   13.00
   5   3   1  142.29   13.00
  -5   3  -1  147.29    9.20
   7   3  -1   88.69   13.60
  -7   3   1   87.19   10.90
   7  -3   1   91.79    7.00
   7  -3   1   79.59   11.20
  -7  -3  -1  120.39   13.20
   7  -3  -1   89.09    6.90
  -7   3  -1   90.29   10.60
  -7  -3   1   92.09   12.00
   7  -3  -1   69.29   11.60
   7   3   1   88.39   14.90
   9   3  -1   37.40   11.30
  -9  -3  -1   41.50   10.40
   9  -3   1   53.29   13.10
  -9   3   1   33.70    8.90
   9  -3  -1   52.59   12.70
  -9   3  -1   48.70   10.30
  -9  -3   1   54.69   11.30
   9   3   1   44.50   11.70
  11   3  -1   -0.30    6.10
 -11   3   1    2.40    6.00
  11  -3   1    6.20    7.10
 -11  -3  -1   20.00    8.70
 -11   3  -1    3.30    6.10
  11  -3  -1   12.80    6.80
 -11  -3   1    1.70    6.50
  11   3   1   18.40    8.70
   0  -4  -1  754.12   30.00
   0   4   1  731.33   29.70
   0  -4   1  772.12   29.30
   0  -4   1  766.92   26.60
   0   4  -1  796.02   26.70
  -2   4   1 6602.24  201.18
  -2  -4  -1 6662.53  204.18
   2   4  -1 6619.54  203.58
   2  -4   1 5988.70  201.78
   2   4  -1 5988.40  200.08
  -2  -4  -1 6216.28  204.98
   2  -4  -1 5837.32  200.68
   2   4   1 6315.77  205.08
  -2  -4   1 6553.34  203.68
  -2  -4   1 6756.92  200.58
  -2   4  -1 6464.15  201.98
  -4  -4  -1 1114.79   45.30
   4  -4   1  989.60   39.00
   4   4  -1  934.31   41.70
   4  -4   1  983.20   38.50
  -4  -4  -1 1085.49   36.40
  -4   4   1 1072.49   40.80
   4   4  -1  961.80   36.20
  -4   4  -1 1049.49   39.20
   4  -4  -1 1075.39   41.30
  -4  -4   1 1082.89   36.30
  -4  -4   1 1150.38   45.20
  -4   4  -1 1092.09   38.40
  -4  -4   1 1041.90   41.50
   6  -4   1  124.99    9.30
   6  -4   1  119.29   13.10
  -6   4   1  128.79   12.00
  -6  -4  -1  134.89   14.00
   6   4  -1  116.99   12.60
  -6   4  -1  122.69   10.80
  -6  -4   1  125.69   13.70
   6  -4  -1  128.89   12.70
   6  -4  -1  130.09    9.80
   6   4   1  132.29   13.80
   8  -4   1  760.12   32.20
   8   4  -1  844.92   44.30
  -8  -4  -1  878.21   44.90
  -8   4   1  850.81   41.30
   8  -4   1  872.91   45.00
   8  -4  -1  870.81   43.80
  -8   4  -1  873.01   39.90
  -8  -4   1  877.91   45.20
   8   4   1  855.91   45.80
  10  -4   1  200.98   21.50
 -10   4   1  160.58   17.80
  10   4  -1  217.38   22.00
 -10  -4  -1  178.68   20.40
 -10   4  -1  175.68   17.20
 -10  -4   1  167.88   19.20
  10   4   1  174.78   20.70
  10  -4  -1  160.18   18.90
  12   4  -1  318.27   30.00
  12  -4   1  232.78   26.80
 -12  -4  -1  197.88   25.00
 -12   4   1  265.77   23.10
 -12   4  -1  241.98   22.40
  12  -4  -1  231.68   25.40
 -12  -4   1  255.77   26.20
  12   4   1  231.18   27.60
  -1  -5  -1  209.68   13.50
   1  -5   1  209.98   12.60
   1   5  -1  234.98   12.00
   1   5  -1  200.98   11.70
   1  -5  -1  202.88   12.30
  -1  -5   1  223.38   12.20
   1   5   1  209.08   13.40
   1  -5  -1  211.48   11.10
  -1  -5   1  223.08   11.90
  -3   5   1 1059.59   38.60
  -3  -5  -1 1069.09   43.40
   3   5  -1  934.11   36.80
   3   5  -1  998.70   41.40
   3  -5   1  937.11   38.80
  -3  -5  -1 1025.10   44.10
   3  -5  -1 1069.69   38.80
  -3   5  -1 1032.80   34.30
  -3  -5   1 1031.30   40.10
  -3  -5   1 1018.80   36.90
   3   5   1  964.30   45.50
  -3  -5   1 1034.20   41.70
  -3   5  -1 1038.00   39.20
   5  -5   1  300.47   16.90
   5  -5   1  372.76   17.80
   5  -5   1  293.27   20.20
  -5  -5  -1  336.07   14.00
  -5  -5  -1  318.77   22.10
   5   5  -1  328.97   20.60
  -5   5   1  298.17   17.90
  -5  -5   1  312.47   21.40
  -5   5  -1  319.57   17.10
  -5  -5   1  319.57   13.80
   5  -5  -1  300.97   17.30
   5   5   1  308.67   21.20
   5  -5  -1  336.87   20.40
  -5   5  -1  340.47   16.60
   7  -5   1    8.60    3.40
   7   5  -1    3.10    5.40
   7  -5   1   10.60    5.60
  -7  -5  -1    7.70    5.10
  -7   5   1   11.50    5.20
   7  -5  -1    0.90    4.20
   7  -5  -1   10.70    4.10
  -7  -5   1    7.70    5.30
  -7   5  -1    9.30    4.90
   7   5   1    6.40    4.60
  -9   5   1    2.70    4.10
   9   5  -1   -8.40    4.90
   9  -5   1    1.20    4.30
  -9  -5  -1    1.00    4.40
   9  -5  -1    2.70    4.60
  -9  -5   1    8.10    5.00
   9   5   1    6.40    4.80
  -9   5  -1   -6.90    3.40
  11   5  -1   -1.30    8.40
  11  -5   1    7.10    7.90
 -11   5   1    1.20    6.10
  11   5   1    2.20    6.70
 -11   5  -1   10.00    5.70
 -11  -5   1  -11.50    6.70
  11  -5  -1   -9.20    5.20
   0  -6  -1    7.20    3.40
   0   6  -1   13.00    3.80
   0   6  -1    9.40    2.70
   0  -6   1   12.20    4.10
   0   6   1   10.10    3.70
   0  -6   1   11.70    2.80
   2  -6   1  234.38   14.40
   2   6  -1  221.78   13.00
   2   6  -1  249.38   14.70
  -2  -6  -1  228.58   15.70
   2   6   1  229.38   15.60
  -2  -6   1  212.48   14.00
   2  -6  -1  219.78   12.30
  -2  -6   1  246.08   13.40
  -2   6  -1  230.28   13.80
   4  -6   1  293.47   14.50
   4  -6   1  290.67   17.50
  -4   6   1  336.27   17.40
  -4  -6  -1  324.27   21.50
   4   6  -1  338.67   15.90
  -4  -6   1  300.47   15.20
  -4   6  -1  329.17   17.80
   4  -6  -1  324.67   17.30
  -4  -6   1  347.87   21.10
  -4   6  -1  328.87   14.30
   6  -6   1  155.58   12.30
  -6   6   1  153.78   12.70
  -6  -6  -1  152.98   15.90
   6  -6   1  134.49   14.00
   6  -6   1  151.78   11.90
   6  -6  -1  142.59   11.90
   6  -6  -1  144.39   14.40
  -6   6  -1  161.58   11.40
   6   6   1  163.48   16.00
  -6  -6   1  146.49   15.40
   8  -6   1    2.60    3.90
  -8  -6  -1    3.90    5.50
   8   6  -1    8.50    5.70
   8  -6   1   -2.10    4.20
  -8   6   1   11.90    5.40
   8   6   1   14.50    7.10
   8  -6  -1   -0.50    3.50
  -8   6  -1    2.60    4.40
  -8  -6   1   -0.70    5.10
   8  -6  -1    3.70    5.30
 -10  -6  -1    7.60    6.20
  10  -6   1    1.00    5.70
  10   6  -1   15.80    7.20
 -10   6   1    8.50    6.40
 -10   6  -1   15.10    5.20
  10  -6  -1   17.00    6.90
 -10  -6   1   11.90    6.90
  10   6   1   15.50    9.50
 -12  -6  -1   19.80    9.00
 -12   6   1   30.70   10.20
  12  -6   1   37.40   14.30
  12   6   1   22.20   12.00
 -12   6  -1   27.20    9.30
 -12  -6   1   15.10    9.90
  12  -6  -1   29.60   10.90
   1  -7   1   28.10    5.90
  -1  -7  -1   26.40    6.40
   1   7  -1   31.90    5.80
   1   7  -1   29.70    5.40
  -1   7  -1   22.40    5.20
   1   7   1   24.30    6.00
  -1  -7   1   36.20    6.60
   1  -7  -1   27.70    5.80
  -1  -7   1   30.60    5.70
   3  -7   1 1011.50   41.90
  -3  -7  -1 1007.60   44.70
  -3   7   1 1023.80   38.80
   3   7  -1 1018.00   39.60
   3  -7  -1 1054.99   39.20
  -3  -7   1 1008.00   39.30
  -5   7   1   12.80    4.10
   5  -7   1   11.30    3.70
  -5  -7  -1    1.00    4.80
  -5  -7   1   10.40    4.90
  -5  -7   1    8.20    3.00
   5  -7  -1   12.80    3.80
  -5   7  -1    7.20    2.50
  -7   7   1   76.79   10.10
  -7  -7  -1   55.49   11.50
   7  -7   1   61.39   11.10
   7  -7   1   64.09    8.30
   7  -7  -1   65.89    8.80
  -7   7  -1   46.80    7.70
   7  -7  -1   57.89   11.60
   7   7   1   56.79   12.60
  -7  -7   1   53.49   12.30
  -9   7   1  151.68   15.70
  -9  -7  -1  133.79   18.90
   9  -7   1  179.98   13.50
   9  -7   1  173.68   19.50
   9  -7  -1  180.28   13.80
  -9  -7   1  154.68   18.70
   9   7   1  171.68   19.70
   9  -7  -1  176.38   19.20
  -9   7  -1  158.58   14.40
 -11   7   1   92.89   14.90
  11  -7   1   70.39   15.60
 -11  -7  -1   66.79   16.10
 -11   7  -1   80.39   13.00
 -11  -7   1   90.09   18.00
  11   7   1   75.29   17.30
  11  -7  -1   79.49   16.40
   0   8  -1  450.15   20.10
   0  -8  -1  447.26   23.20
   0  -8   1  473.35   23.60
   0   8   1  456.65   23.00
   0  -8   1  460.65   20.00
   2   8  -1  459.35   23.10
   2  -8   1  521.25   25.50
   2   8  -1  469.35   23.80
  -2  -8  -1  464.65   25.80
  -2  -8   1  511.75   24.00
   2  -8  -1  502.15   21.60
  -2  -8   1  447.46   23.60
   2  -8  -1  435.16   22.90
  -4  -8  -1  537.55   30.10
  -4   8   1  500.05   23.30
  -4  -8  -1  515.05   24.00
   4  -8   1  431.86   25.20
   4  -8  -1  525.55   24.00
  -4  -8   1  515.35   23.40
  -4  -8   1  487.25   27.50
   4  -8  -1  478.85   25.90
   6  -8   1  211.08   18.60
  -6  -8  -1  181.08   18.60
  -6   8   1  201.08   15.20
  -6  -8  -1  252.87   13.70
   6  -8   1  201.28   15.80
  -6  -8  -1  202.08   12.30
   6  -8   1  251.87   14.50
   6  -8  -1  219.68   16.60
  -6  -8   1  204.48   12.20
  -6  -8   1  234.18   20.10
  -6   8  -1  215.38   12.70
   8  -8   1   62.29   10.00
   8  -8   1   57.59   12.70
  -8   8   1   61.19   10.50
  -8  -8  -1   74.09   15.50
  -8  -8   1   71.49   14.60
   8  -8  -1   74.89    9.90
  -8   8  -1   63.59    8.80
   8  -8  -1   76.29   13.70
  10  -8   1  259.27   17.60
  10  -8   1  301.47   26.80
 -10  -8  -1  255.77   26.00
 -10   8   1  276.47   21.50
 -10   8  -1  292.87   20.50
 -10  -8   1  328.37   28.90
  10  -8  -1  292.67   26.00
  10  -8  -1  262.17   17.50
  -1  -9  -1   26.20    6.30
   1  -9   1   24.80    6.10
   1  -9   1   27.00    4.30
   1   9  -1   28.70    6.10
  -1   9   1   33.00    6.60
  -1   9  -1   28.70    4.50
  -1  -9   1   21.00    5.90
   1  -9  -1   21.10    5.70
  -1  -9   1   27.40    6.00
  -3  -9  -1  482.35   28.40
   3  -9   1  532.35   27.60
   3  -9  -1  523.85   23.30
  -3  -9   1  485.55   24.60
  -3  -9   1  488.05   26.90
   3  -9  -1  478.65   24.80
   3  -9  -1  528.35   27.40
  -5   9   1    4.40    2.70
  -5  -9  -1    2.70    3.10
   5  -9   1    1.80    3.20
  -5  -9  -1    3.00    4.60
   5  -9  -1   -0.80    3.10
  -5  -9   1    4.10    4.50
  -5  -9   1    0.80    2.60
   7  -9   1   -0.40    4.80
   7  -9   1   12.90    4.80
  -7  -9  -1    2.30    4.80
  -7  -9  -1   -0.30    2.80
   7  -9   1   -2.60    4.10
  -7   9   1   -1.20    3.20
  -7  -9   1   -5.40    2.50
   7  -9  -1    6.40    4.40
  -7  -9   1   -7.00    4.60
   7  -9  -1    0.10    3.20
  -7   9  -1    6.80    3.30
   9  -9   1    9.10    6.40
  -9  -9  -1    9.00    6.30
   9  -9   1    5.90    5.00
   9  -9  -1    9.90    6.30
  -9   9  -1   10.10    5.00
   9  -9  -1   10.10    4.90
 -11  -9  -1   14.70   10.10
  11  -9   1    4.50    8.00
 -11   9   1   12.00    7.60
  11  -9   1   13.60    6.00
  11  -9  -1    4.80    9.10
  11  -9  -1    4.80    6.10
 -11  -9   1   18.90   11.20
 -11   9  -1    5.00    5.50
   0 -10   1    7.40    4.10
   0  10  -1    7.80    3.50
   0 -10  -1    6.40    3.80
   0 -10   1    4.10    3.00
  -2 -10  -1   49.00    9.80
   2 -10   1   40.60    8.20
  -2 -10  -1   36.60    8.10
   2 -10  -1   41.20    6.60
   2 -10  -1   36.10    7.80
  -2 -10   1   36.70    7.80
  -2 -10   1   42.10    8.00
  -4 -10  -1   -1.20    3.30
  -4 -10  -1    5.00    5.20
   4 -10   1    1.10    3.70
   4 -10  -1   -1.80    3.10
   4 -10  -1   -0.20    3.50
   4 -10  -1   -3.30    3.00
  -4 -10   1    5.80    4.40
  -4 -10   1    2.40    3.70
  -6 -10  -1   11.20    4.20
   6 -10   1    3.60    4.30
  -6  10   1   12.70    3.90
  -6 -10  -1    2.20    4.60
  -6 -10   1    2.10    4.30
  -6 -10   1    1.90    3.50
   6 -10  -1    4.40    4.70
  -8 -10  -1   -2.10    5.70
   8 -10   1    3.10    4.60
   8 -10   1    2.10    4.70
  -8  10   1    8.10    4.50
  -8  10  -1   -4.60    3.60
  -8 -10   1   -2.30    5.00
   8 -10  -1    3.80    4.90
   8 -10  -1   -5.10    3.60
 -10 -10  -1    3.90    7.40
  10 -10   1   -3.60    4.60
 -10  10   1   -6.80    4.70
  10 -10   1    4.70    5.80
 -10 -10   1   16.80    7.20
 -10  10  -1   10.00    5.30
   1 -11   1  208.58   16.50
  -1 -11  -1  214.98   16.40
   1 -11   1  189.08   11.60
  -1 -11  -1  191.98   16.10
   1  11  -1  205.78   14.70
  -1  11  -1  186.98   11.80
   1 -11  -1  198.08   16.30
  -1 -11   1  237.28   16.80
  -1 -11   1  187.78   13.80
   1 -11  -1  209.28   15.40
  -3 -11  -1   36.70    8.60
   3 -11   1   21.00    6.70
  -3 -11  -1   24.70    7.00
  -3 -11   1   24.00    7.20
   3 -11  -1   33.80    7.70
   3 -11  -1   19.60    5.90
   3 -11  -1   30.40    7.80
  -3 -11   1   25.20    7.10
  -5 -11  -1  854.31   44.50
  -5 -11  -1  793.02   36.40
   5 -11   1  785.22   40.30
  -5 -11   1  836.82   42.50
  -5 -11   1  837.12   36.30
   5 -11  -1  783.62   40.10
   5 -11  -1  797.82   38.10
   7 -11   1   42.20   11.90
  -7  11   1   31.20    8.20
  -7 -11  -1   33.10   10.10
   7 -11   1   46.60   10.20
  -7 -11   1   33.80   11.30
   7 -11  -1   42.50    9.40
  -7 -11   1   45.80    7.30
  -9  11   1   75.99   12.00
   9 -11   1   63.79   14.60
   9 -11   1   60.19   11.80
  -9 -11  -1   93.89   18.00
   9 -11  -1   69.59   15.90
  -9 -11   1   66.49   16.30
   9 -11  -1   67.19   12.00
  -9  11  -1   95.59   10.10
  11 -11   1  132.49   22.70
  11 -11   1  122.29   14.90
 -11 -11  -1  127.39   23.20
 -11  11   1  155.98   15.70
 -11  11  -1  113.39   13.90
  11 -11  -1  113.19   20.90
 -11 -11   1  112.29   21.30
  11 -11  -1  123.79   14.30
   0 -12   1  605.34   31.80
   0 -12   1  577.64   26.80
   0 -12  -1  610.74   32.20
   0  12  -1  580.54   27.50
   0 -12  -1  551.04   30.40
   2 -12   1   11.70    5.50
  -2 -12  -1   10.40    6.40
  -2 -12  -1    9.30    5.40
  -2 -12   1    8.90    5.00
   2 -12  -1   27.70    7.40
   2 -12  -1   19.10    5.80
  -2 -12   1   11.50    4.70
  -4 -12  -1   -0.70    4.10
   4 -12   1   -0.80    3.50
  -4 -12  -1   -5.20    3.40
   4 -12  -1   -2.70    2.70
   4 -12  -1   -3.70    2.90
  -4 -12   1   -0.50    3.90
  -6 -12  -1  250.57   23.40
   6 -12   1  224.28   19.70
  -6 -12  -1  251.87   17.80
  -6 -12   1  254.47   22.50
   6 -12  -1  233.28   20.20
  -6 -12   1  242.48   17.10
   8 -12   1   68.59   11.70
  -8 -12  -1   87.39    9.40
   8 -12   1   70.49   15.60
  -8  12   1   59.89   10.40
  -8 -12  -1   63.29   14.90
   8 -12  -1   64.19   15.10
  -8 -12   1   36.40   11.60
  -8 -12   1   59.59    8.20
  -8  12  -1   60.79    8.00
   8 -12  -1   55.59   11.30
  10 -12   1   14.60    8.20
 -10  12   1    0.40    5.40
  10 -12   1  -12.70    5.20
 -10 -12  -1    3.20    7.70
  10 -12  -1    4.30    7.10
 -10 -12   1  -10.80    5.90
 -10  12  -1    0.70    5.80
   1 -13   1   59.29   11.70
  -1 -13  -1   42.20    8.90
   1 -13   1   33.70    6.50
  -1 -13  -1   44.20    9.60
   1 -13  -1   52.39    9.90
  -1 -13   1   33.00    8.70
   1 -13  -1   34.80    9.00
  -1  13  -1   56.19    6.90
  -1 -13   1   55.99    9.20
  -3 -13  -1    4.00    3.80
   3 -13   1   -1.70    4.80
  -3 -13  -1   -2.40    3.40
  -3 -13   1    5.90    4.40
   3 -13  -1   -1.50    3.20
   3 -13  -1    1.30    4.00
  -3 -13   1   -7.50    3.20
  -5 -13  -1   67.39   11.20
  -5 -13  -1   86.19   16.10
   5 -13   1   56.89   11.80
   5 -13  -1   50.19   11.40
   5 -13  -1   58.69   11.10
  -5 -13   1   70.89   11.20
  -5 -13   1   50.99   12.00
  -7 -13  -1   25.70    6.20
  -7 -13  -1   12.60    8.60
   7 -13   1    9.80    6.10
   7 -13  -1   22.00    7.20
   7 -13  -1   11.90    6.80
  -7 -13   1   21.40    6.30
  -9 -13  -1   32.00   11.90
  -9  13   1   28.90    8.20
   9 -13   1   35.60   11.80
   9 -13   1   32.20    9.90
   9 -13  -1   34.60   10.30
   9 -13  -1   14.40    8.60
  -9 -13   1   24.10   10.70
   0 -14   1   84.79   13.90
   0 -14  -1   89.69   11.90
   0 -14  -1   73.29   12.60
   0 -14   1   79.39    9.40
  -2 -14  -1   66.19   13.20
  -2 -14  -1   74.39   13.30
   2 -14   1   81.19   13.90
  -2 -14   1   68.49   11.80
  -2 -14   1   86.39   11.30
   2 -14  -1   52.89   11.00
   2 -14  -1   69.39   11.40
  -4 -14  -1   88.79   15.90
  -4 -14  -1  105.79   13.20
   4 -14   1   85.59   15.10
  -4 -14   1  103.39   12.80
  -4 -14   1   82.39   14.20
   4 -14  -1   95.59   15.90
   4 -14  -1   98.09   11.70
   6 -14   1  129.49   15.50
  -6 -14  -1  117.89   13.80
  -6 -14  -1  108.99   19.80
   6 -14  -1  106.89   13.60
   6 -14  -1  130.09   15.50
  -6 -14   1  106.19   18.20
  -6 -14   1  105.19   12.80
   8 -14   1   19.10    7.20
  -8 -14  -1   24.40    9.10
  -8 -14  -1   13.80    6.40
   8 -14   1    3.60    7.00
  -8 -14   1   13.00    8.20
   8 -14  -1    4.90    6.50
   8 -14  -1   18.60    7.60
  -8 -14   1   22.30    6.50
 -10 -14  -1    8.00   10.10
  10 -14   1   30.30   10.40
  10 -14   1    8.00    7.80
 -10 -14   1    2.50    8.00
  10 -14  -1   17.50    9.50
  -1 -15  -1  165.08   16.90
   1 -15   1  158.18   12.40
  -1 -15  -1  173.68   16.80
   1 -15   1  207.88   18.60
   1 -15  -1  173.08   17.30
  -1 -15   1  190.68   15.50
   1 -15  -1  174.38   16.20
  -1  15  -1  151.98   13.30
  -1 -15   1  158.18   16.30
  -3 -15  -1   73.19   14.30
   3 -15   1   60.39   12.40
  -3 -15  -1   57.89   11.20
   3 -15  -1   51.09   10.80
  -3 -15   1   54.69   11.10
  -3 -15   1   63.99   12.10
   3 -15  -1   41.10    9.60
   5 -15   1   19.90    8.60
  -5 -15  -1   40.70   12.30
  -5 -15  -1   22.40    8.00
   5 -15  -1   42.30    9.10
   5 -15  -1   25.70    9.20
  -5 -15   1   39.60   10.30
  -5 -15   1   26.60    7.90
   7 -15   1  254.17   23.00
  -7 -15  -1  253.17   25.50
  -7 -15  -1  218.78   18.70
  -7 -15   1  241.78   25.30
  -7 -15   1  241.48   18.90
   7 -15  -1  237.08   19.90
   7 -15  -1  230.38   22.30
   9 -15   1   35.90   11.00
  -9 -15  -1   34.00   13.40
   9 -15   1   27.50   11.20
   9 -15  -1   22.70   10.20
   9 -15  -1   44.90   10.90
  -9 -15   1   25.30   11.30
   9 -15  -1   49.40   13.10
   0 -16   1   65.59   10.30
   0 -16  -1   56.49   11.30
   0 -16   1   62.69   12.10
   0 -16  -1   66.89   12.70
  -2 -16  -1   41.70   10.10
   2 -16   1   15.50    7.60
   2 -16   1   30.00    4.90
   2 -16   1   23.70    5.00
  -2 -16   1   23.70    8.00
   2 -16  -1   19.00    7.70
   2 -16  -1   28.80    7.80
  -2 -16   1   11.40    6.30
  -4 -16  -1   10.30    5.50
  -4 -16  -1   12.00    6.50
   4 -16   1   -2.40    4.90
   4 -16  -1    7.10    5.50
  -4 -16   1   16.10    6.70
  -4 -16   1   10.10    5.90
   4 -16  -1   12.30    6.10
  -6 -16  -1    2.00    5.20
  -6 -16  -1   10.00    7.80
   6 -16   1   11.80    6.70
   6 -16  -1   18.20    7.70
  -6 -16   1    6.30    5.40
  -6 -16   1   22.20    8.80
  -8 -16  -1    6.00    6.30
   8 -16   1   -0.20    6.80
  -8 -16  -1    6.00    7.70
  -8 -16   1  -11.20    6.60
   8 -16  -1    5.20    7.50
  -1 -17  -1   -0.60    5.00
  -1 -17  -1   10.10    5.90
   1 -17   1   10.60    6.40
  -1 -17   1    6.10    4.40
   1 -17  -1   -3.30    5.70
  -1 -17   1   12.10    5.30
   1 -17  -1    2.10    4.90
  -3 -17  -1   -0.40    5.20
  -3 -17  -1   -9.50    3.90
   3 -17   1    8.00    6.00
   3 -17  -1    8.60    5.00
   3 -17  -1   19.60    8.10
  -3 -17   1  -12.70    4.80
  -3 -17   1   -2.10    5.30
  -5 -17  -1   -2.00    4.50
   5 -17   1    6.00    5.80
  -5 -17  -1   -8.30    6.50
   5 -17  -1    1.90    5.40
   5 -17  -1    7.50    5.30
  -5 -17   1   25.20    8.30
  -7 -17  -1   46.90   14.20
  -7 -17  -1   49.10   10.10
   7 -17   1   70.49   14.70
   7 -17  -1   59.49   11.50
  -7 -17   1   38.50    9.00
  -7 -17   1   45.30   13.10
   7 -17  -1   56.89   13.00
   9 -17   1   10.70    7.00
   9 -17   1   -3.90    6.20
  -9 -17  -1   19.40   10.40
   9 -17  -1    6.60    7.40
   9 -17  -1   21.30    9.80
   0 -18   1  172.88   19.00
   0 -18  -1  181.48   17.50
   0 -18  -1  180.08   19.40
   0 -18   1  154.98   14.50
  -2 -18  -1  242.78   22.60
   2 -18   1  238.48   23.10
  -2 -18  -1  235.38   22.20
  -2 -18   1  245.38   20.20
  -2 -18   1  257.17   23.10
   2 -18  -1  269.97   21.30
   2 -18  -1  251.37   23.70
   4 -18   1   85.09   15.80
  -4 -18  -1   97.09   16.40
  -4 -18  -1   89.19   17.50
  -4 -18   1   97.39   16.30
   4 -18  -1  103.39   13.70
  -4 -18   1   92.29   16.20
   4 -18  -1   91.89   16.90
  -6 -18  -1   68.59   16.30
   6 -18   1   77.69   15.70
  -6 -18  -1  109.89   14.00
   6 -18  -1   66.79   12.10
  -6 -18   1   97.19   18.30
   6 -18  -1   68.39   15.00
  -6 -18   1   75.39   13.00
   8 -18   1  138.99   22.00
  -8 -18  -1   93.29   19.50
  -8 -18  -1  149.99   16.70
  -8 -18   1   89.19   19.70
   8 -18  -1  122.19   17.90
   8 -18  -1  132.49   21.00
  -8 -18   1  145.59   16.00
  -1 -19  -1   16.90    8.00
   1 -19   1   17.50    8.00
  -1 -19  -1   18.50    7.70
  -1 -19   1   19.40    7.60
   1 -19  -1    8.50    7.20
   1 -19  -1   11.50    6.10
  -1 -19   1   11.80    5.90
  -3 -19  -1   82.39   14.90
  -3 -19  -1   59.59   13.60
   3 -19   1   58.59   13.50
  -3 -19   1   65.09   13.00
   3 -19  -1   65.09   13.90
  -3 -19   1   65.29   12.50
   3 -19  -1   44.00    9.80
  -5 -19  -1   51.19   11.70
   5 -19   1   16.80   10.30
  -5 -19  -1   26.30   10.60
   5 -19  -1   39.80   10.10
  -5 -19   1   56.39   12.00
   5 -19  -1   36.70   11.30
  -5 -19   1   45.20   12.80
  -7 -19  -1    9.90    8.60
  -7 -19  -1  -10.30    8.10
   7 -19   1   -6.70    6.80
  -7 -19   1   -6.30    6.80
   7 -19  -1   -0.90    5.90
  -7 -19   1    6.00    7.00
   0 -20   1   45.50    9.20
   0 -20   1   27.10    9.40
   0 -20  -1   26.30    9.10
   0 -20  -1   30.10    9.90
  -2 -20  -1  106.89   18.80
  -2 -20  -1   99.99   17.90
   2 -20   1  105.19   18.40
   2 -20  -1   98.39   18.50
   2 -20  -1  108.89   16.00
  -2 -20   1  105.99   17.90
  -2 -20   1   96.19   15.90
   4 -20   1    0.90    6.00
  -4 -20  -1    3.90    8.10
  -4 -20  -1   12.20    6.80
  -4 -20   1   -4.30    5.80
  -4 -20   1   14.20    6.90
   4 -20  -1    7.30    6.00
   4 -20  -1   15.50    7.20
  -6 -20  -1   58.69   13.70
  -6 -20  -1   33.30   13.10
   6 -20   1   67.09   15.20
  -6 -20   1   82.59   17.50
  -6 -20   1   51.19   12.10
   6 -20  -1   68.89   15.90
   6 -20  -1   70.69   12.40
  -1 -21  -1   21.50    7.80
   1 -21   1    4.20    6.50
   1 -21   1    1.30    5.00
  -1 -21   1    5.10    5.20
   1 -21  -1   10.40    6.60
  -3 -21  -1   -5.80    6.30
   3 -21   1    2.30    7.10
  -3 -21  -1    0.70    6.20
  -3 -21   1   11.40    8.20
   3 -21  -1    3.60    7.40
   3 -21  -1    8.90    6.70
   5 -21   1    2.50    7.80
  -5 -21  -1    6.00    6.30
   5 -21  -1    2.50    8.00
  -5 -21   1   -0.50    7.30
   5 -21  -1   14.20    7.30
  -5 -21   1    5.20    6.90
   0 -22  -1   84.79   15.10
   0 -22   1   83.09   16.30
   0 -22   1   82.09   13.00
   0 -22  -1   82.09   16.70
  -2 -22  -1  154.78   20.60
   2 -22   1  171.98   22.20
  -2 -22  -1  156.28   20.00
   2 -22  -1  178.18   22.50
  -2 -22   1  215.68   22.30
   2 -22  -1  183.28   18.50
  -2 -22   1  176.88   19.00
   4 -22   1  129.39   22.50
  -4 -22  -1  185.28   22.30
  -4 -22  -1  198.68   22.90
  -4 -22   1  166.38   21.50
   4 -22  -1  151.88   17.30
  -4 -22   1  171.88   20.50
   4 -22  -1  180.48   22.90
  -1 -23  -1    7.40    7.70
   1 -23   1    9.30    8.50
   1 -23   1    9.50    6.10
  -1 -23   1   -3.70    6.60
   1 -23  -1   13.80    8.70
  -1 -23   1   12.30    7.70
   1 -23  -1    6.10    7.30
  -3 -23  -1   10.00    9.60
  -3 -23  -1    0.10    9.30
   3 -23   1   -3.60    7.20
  -3 -23   1   -4.80    8.50
  -3 -23   1   24.10    9.20
   3 -23  -1    6.80    8.80
   3 -23  -1   20.80    8.80
   0 -24  -1   -1.20    8.20
   0 -24   1   -3.10    8.50
   0 -24   1   10.10    8.10
   0 -24  -1   23.90   11.70
   2   0  -2 1282.67   45.90
   2   0  -2 1353.36   43.50
  -2   0  -2 1317.47   47.00
   2   0   2 1391.56   47.50
  -2   0  -2 1438.66   46.30
  -2   0  -2 1223.78   47.10
  -2   0   2 1392.76   46.10
   2   0   2 1319.77   46.20
   2   0   2 1161.88   47.20
   2   0  -2 1288.77   47.90
   4   0   2   43.20    7.80
  -4   0  -2   59.99    5.90
   4   0   2   54.59    5.40
  -4   0   2   51.79    6.10
   4   0  -2   51.59    6.30
  -4   0  -2   57.49    7.70
  -4   0   2   67.99    5.70
   4   0   2   73.29    8.10
   4   0  -2   54.59    5.10
  -4   0   2   59.29    8.10
  -6   0  -2 1593.14   62.39
  -6   0   2 1621.04   63.99
   6   0   2 1546.35   53.79
  -6   0  -2 1505.45   53.69
   6   0  -2 1621.24   62.09
   6   0   2 1590.84   65.49
  -8   0   2 1158.78   54.39
   8   0   2 1230.48   57.79
  -8   0  -2 1186.58   53.69
   8   0  -2 1169.78   53.89
 -10   0  -2   75.99   14.20
 -10   0   2   71.19   14.50
  10   0  -2   95.29   16.60
  10   0   2   93.19   18.20
  12   0   2  206.78   25.00
  12   0  -2  203.48   24.30
 -12   0   2  177.78   22.70
  -1  -1  -2 1490.45   50.69
  -1   1   2 1540.15   52.29
  -1  -1  -2 1487.75   53.39
  -1  -1  -2 1433.36   51.29
   1   1  -2 1335.27   51.19
   1  -1   2 1528.85   50.59
   1   1  -2 1464.95   51.39
  -1   1   2 1513.85   51.69
   1  -1   2 1523.85   51.89
   1  -1   2 1564.94   51.79
  -1  -1   2 1494.45   51.89
  -1   1  -2 1572.74   51.79
  -1   1  -2 1428.26   51.49
   1  -1  -2 1530.45   51.89
   1   1   2 1476.55   50.69
  -1  -1   2 1570.14   51.79
   1   1   2 1502.85   53.29
   1  -1  -2 1480.25   52.09
   1   1   2 1565.54   51.99
   3  -1   2   23.00    4.80
  -3  -1  -2   23.20    5.50
  -3   1   2   23.90    5.60
   3  -1   2   27.80    5.60
   3   1  -2   17.30    3.40
  -3   1   2   20.30    4.10
   3   1  -2   26.20    4.40
   3  -1   2   28.30    4.80
  -3  -1  -2   34.20    6.10
  -3  -1  -2   19.90    3.70
   3  -1  -2   13.20    4.10
   3   1   2   17.00    4.40
   3   1   2   24.80    6.00
   3  -1  -2   26.70    4.40
  -3   1  -2   25.20    5.10
  -3  -1   2   22.10    4.00
  -3   1  -2   24.60    4.80
  -3  -1   2   21.40    3.60
  -3  -1   2   25.20    5.80
   3  -1  -2   21.20    4.10
   3   1   2   24.00    4.20
  -3   1  -2   21.60    4.40
  -5  -1  -2  269.67   18.10
  -5  -1  -2  265.27   12.90
  -5   1   2  279.87   18.40
   5   1  -2  273.47   12.60
   5   1  -2  255.57   16.30
   5  -1   2  277.67   18.90
   5  -1   2  303.07   17.90
   5  -1   2  247.88   13.30
  -5   1  -2  277.17   17.00
   5   1   2  266.27   13.00
   5   1   2  279.87   19.10
  -5  -1   2  277.47   15.80
  -5   1  -2  244.58   13.10
   5  -1  -2  270.57   13.40
   5  -1  -2  278.47   16.70
  -5  -1   2  267.37   18.40
  -7  -1  -2  532.95   29.80
  -7   1   2  520.75   29.60
   7   1  -2  499.35   28.60
   7  -1   2  444.96   20.10
   7  -1   2  512.05   31.20
   7   1   2  519.85   31.40
  -7  -1   2  499.25   29.60
  -7   1  -2  495.05   20.90
  -7   1  -2  533.65   28.30
   7  -1  -2  489.35   28.60
  -9  -1  -2   68.19   13.80
   9   1  -2   75.79   13.60
   9  -1   2   83.19   15.90
  -9   1   2   65.79   12.20
  -9  -1   2   92.49   15.70
   9  -1  -2  100.69   16.50
   9   1   2   98.49   17.50
  -9   1  -2   73.89   13.10
  11  -1   2   90.19   18.50
 -11   1   2   68.49   14.60
 -11  -1  -2   78.59   16.70
  11   1  -2   59.99   14.40
  11  -1  -2   48.80   14.10
 -11   1  -2   84.39   15.20
  11   1   2   69.99   15.30
 -11  -1   2   42.80   12.80
   0   2  -2  621.64   23.30
   0  -2  -2  570.94   24.50
   0   2  -2  623.74   25.10
   0  -2  -2  650.83   25.20
   0  -2   2  648.84   25.30
   0  -2   2  629.24   23.50
   0  -2  -2  635.94   26.90
   0   2   2  675.13   25.60
  -2   2   2  544.15   23.50
  -2  -2  -2  574.14   22.00
  -2  -2  -2  520.35   22.90
  -2  -2  -2  556.84   25.00
   2   2  -2  545.75   23.70
   2  -2   2  515.45   22.40
   2  -2   2  516.65   21.20
   2  -2   2  548.75   23.00
   2   2  -2  476.45   21.20
   2  -2  -2  493.05   21.70
   2  -2  -2  542.85   23.40
  -2  -2   2  532.35   23.70
  -2  -2   2  531.85   19.90
  -2   2  -2  531.75   21.30
   2   2   2  579.74   25.60
   2   2   2  527.75   23.10
  -2  -2   2  545.15   21.80
  -2   2  -2  537.25   22.20
   2   2   2  530.65   21.90
  -4  -2  -2    5.80    3.60
   4   2  -2    1.40    2.10
   4  -2   2    8.00    3.00
   4  -2   2   10.30    4.60
  -4  -2  -2    5.40    2.40
   4  -2   2    9.00    3.50
   4   2  -2    4.60    3.00
  -4   2   2    5.00    3.50
  -4   2  -2    9.90    3.70
  -4   2  -2    3.30    2.40
   4   2   2   14.70    3.10
   4  -2  -2    6.70    3.00
  -4  -2   2    6.70    3.20
   4  -2  -2    7.90    2.80
   4   2   2    5.10    3.60
  -4  -2   2    8.30    4.60
  -4  -2   2    6.00    2.40
   6   2  -2  188.88   14.70
   6  -2   2  169.18   15.80
  -6  -2  -2  187.98   16.40
  -6   2   2  179.58   15.20
   6  -2   2  150.78   10.40
   6  -2  -2  180.18   14.60
  -6   2  -2  175.28   10.80
   6   2   2  187.38   16.50
  -6  -2   2  163.58   15.60
  -6   2  -2  186.48   13.80
   6  -2  -2  172.38   10.70
  -8  -2  -2   32.70    9.40
   8  -2   2   36.90    9.50
   8   2  -2   31.50    9.30
  -8   2   2   33.20    9.30
   8   2   2   47.50   11.50
  -8  -2   2   40.60   10.10
  -8   2  -2   37.70    9.20
   8  -2  -2   44.80    9.90
 -10  -2  -2   -2.60    5.30
  10   2  -2   -2.80    4.80
 -10   2   2   -3.80    5.30
  10  -2   2   14.10    7.00
 -10   2  -2   10.10    6.10
  10   2   2    7.40    6.00
 -10  -2   2   17.60    6.50
  12   2  -2   12.70   10.50
  12  -2   2   22.30   10.70
  12   2   2   23.30   10.70
 -12  -2   2   32.60   10.40
 -12   2  -2   25.60    9.10
  12  -2  -2    6.70    9.50
   1   3  -2 1390.86   51.19
   1  -3   2 1503.35   52.59
  -1  -3  -2 1393.06   51.39
  -1  -3  -2 1550.44   51.89
  -1  -3  -2 1566.64   55.29
  -1   3   2 1480.75   52.19
   1   3  -2 1536.15   51.59
  -1  -3   2 1497.55   51.79
  -1   3  -2 1486.55   48.10
   1  -3  -2 1431.76   51.79
  -1  -3   2 1468.95   51.39
  -1   3  -2 1519.45   52.39
   1  -3  -2 1405.16   51.69
   1   3   2 1436.46   54.09
   3   3  -2  387.76   20.40
   3  -3   2  354.76   19.10
   3  -3   2  373.96   16.40
  -3   3   2  365.56   18.90
  -3  -3  -2  386.66   16.70
   3  -3   2  345.07   17.50
  -3  -3  -2  339.67   18.90
  -3  -3  -2  325.27   20.10
   3   3  -2  338.77   16.10
  -3  -3   2  356.06   19.60
   3   3   2  355.26   20.50
  -3   3  -2  357.66   17.30
   3  -3  -2  341.97   16.90
  -3  -3   2  366.16   16.70
  -3   3  -2  381.56   16.10
  -3  -3   2  370.06   16.40
   3   3   2  360.26   19.60
   3  -3  -2  366.06   18.90
  -5   3   2  407.46   22.50
  -5  -3  -2  379.36   23.50
  -5  -3  -2  378.76   16.60
   5   3  -2  335.67   20.30
   5   3  -2  338.57   16.20
   5  -3   2  404.36   23.80
   5  -3   2  393.06   20.50
   5  -3   2  377.66   18.50
   5  -3  -2  420.76   21.60
  -5   3  -2  404.76   19.70
  -5   3  -2  355.16   18.20
   5  -3  -2  390.06   18.30
  -5  -3   2  384.76   16.40
   5   3   2  401.66   23.90
  -5  -3   2  410.26   23.90
   7  -3   2 1060.79   50.09
   7   3  -2 1016.40   47.30
  -7   3   2 1051.09   47.10
   7  -3   2 1043.40   39.70
  -7  -3  -2 1045.60   49.50
  -7   3  -2 1060.19   40.20
   7   3   2 1059.99   50.59
  -7   3  -2 1061.89   45.10
   7  -3  -2 1101.39   40.00
   7  -3  -2  992.70   46.50
  -7  -3   2 1021.90   49.40
   9  -3   2  241.18   23.20
  -9  -3  -2  309.17   24.30
   9   3  -2  272.77   22.90
  -9   3   2  266.17   21.70
  -9  -3   2  273.67   23.40
  -9   3  -2  267.97   20.80
   9  -3  -2  271.67   22.60
   9   3   2  278.27   24.40
  11  -3   2   73.99   15.70
 -11  -3  -2   68.79   14.80
  11   3  -2   80.19   16.50
 -11   3   2   75.89   14.50
  11   3   2   68.39   16.80
 -11  -3   2   84.79   16.80
 -11   3  -2   74.09   14.20
  11  -3  -2   70.19   15.40
   0   4  -2 2900.41   89.69
   0  -4  -2 2920.11   92.79
   0   4   2 2631.94   94.39
   0  -4   2 2645.44   89.19
   0  -4  -2 2690.03   94.99
   0   4  -2 2828.82   92.89
   0  -4   2 2807.42   92.89
  -2  -4  -2  488.35   22.70
   2  -4   2  461.05   21.80
   2   4  -2  491.75   22.80
  -2  -4  -2  522.15   25.40
  -2   4   2  492.55   22.30
  -2  -4  -2  488.75   21.10
   2   4  -2  469.55   21.00
  -2  -4   2  513.75   21.50
   2  -4  -2  488.95   22.10
  -2   4  -2  481.45   21.70
   2   4   2  453.95   24.30
  -2  -4   2  453.85   22.20
   4  -4   2 1874.31   68.69
   4  -4   2 1717.13   64.39
   4  -4   2 1829.12   62.89
  -4   4   2 1630.04   65.69
  -4  -4  -2 1895.41   62.49
  -4  -4  -2 1977.00   71.29
   4   4  -2 1701.03   61.79
  -4  -4   2 1846.62   61.99
   4   4   2 1819.72   69.09
  -4  -4   2 1817.82   68.69
  -4   4  -2 1824.12   61.69
   4  -4  -2 1856.91   63.89
  -4   4  -2 1831.62   64.49
  -4  -4   2 1833.12   64.89
   6  -4   2  816.62   33.10
   6  -4   2  815.42   35.20
  -6  -4  -2  802.02   40.30
  -6   4   2  772.02   37.00
   6   4  -2  771.82   37.50
   6  -4   2  768.42   39.40
   6  -4  -2  815.52   32.50
  -6   4  -2  715.23   32.20
   6  -4  -2  804.72   37.10
  -6  -4   2  807.62   39.80
  -6   4  -2  812.62   34.00
   6   4   2  795.22   40.30
   8  -4   2  236.38   14.20
   8  -4   2  290.77   23.10
   8   4  -2  223.98   20.10
  -8  -4  -2  252.37   21.70
  -8   4   2  222.68   19.10
   8  -4  -2  235.08   14.20
  -8   4  -2  240.98   17.80
   8  -4  -2  246.38   14.90
   8   4   2  252.27   22.80
  -8  -4   2  256.47   22.20
   8  -4  -2  251.17   20.20
  10  -4   2  549.15   37.80
 -10  -4  -2  477.35   35.00
  10   4  -2  532.85   36.10
 -10   4   2  513.45   33.40
  10   4   2  558.24   38.40
 -10   4  -2  518.35   30.80
 -10  -4   2  506.45   35.20
  10  -4  -2  516.85   34.60
  12   4  -2  183.18   24.10
 -12   4   2  184.08   20.70
 -12  -4  -2  195.88   23.70
  12  -4   2  235.68   26.60
 -12   4  -2  226.68   21.50
  12  -4  -2  227.58   24.30
 -12  -4   2  224.88   25.40
  12   4   2  204.28   25.90
   1  -5   2  104.79    8.90
   1   5  -2   85.49    7.30
  -1  -5  -2   75.79    9.00
   1   5  -2   85.09    7.60
   1   5   2   92.49    9.30
  -1   5  -2   94.49    8.30
   1  -5  -2   92.69    7.70
   1  -5  -2   88.59    9.10
  -1  -5   2   85.89    7.90
  -1  -5   2   99.49    7.70
   3  -5   2  209.38   14.40
  -3  -5  -2  271.07   14.00
  -3  -5  -2  282.77   18.70
   3   5  -2  259.07   14.00
  -3   5   2  270.77   15.30
  -3   5  -2  238.38   14.70
  -3  -5   2  251.57   14.30
  -3  -5   2  246.58   13.80
   3  -5  -2  244.98   15.00
  -3  -5   2  243.58   16.20
   5   5  -2  395.36   18.80
  -5   5   2  442.66   23.90
  -5  -5  -2  457.05   19.40
  -5  -5  -2  454.65   27.50
   5  -5   2  409.56   20.10
   5  -5   2  416.96   25.20
   5  -5   2  423.46   21.70
   5  -5  -2  409.86   23.20
  -5  -5   2  438.56   26.00
  -5  -5   2  460.55   19.20
  -5   5  -2  437.96   19.50
   5   5   2  416.16   26.20
  -7   5   2   11.60    4.80
  -7  -5  -2    4.70    3.90
   7   5  -2   11.10    5.20
   7  -5   2   11.50    3.80
  -7   5  -2   13.60    4.30
   7  -5  -2    5.90    4.80
  -7  -5   2   10.50    5.90
   7   5   2   11.80    5.60
   9   5  -2   76.89   14.60
   9  -5   2   71.99    8.00
   9  -5   2   50.59   12.10
  -9  -5  -2   63.89   14.60
  -9   5   2   71.49   13.60
  -9  -5   2   81.19   15.10
   9  -5  -2   60.79    8.00
  -9   5  -2   55.79   10.40
   9  -5  -2   62.69   12.60
   9   5   2   72.39   15.50
   9  -5  -2   73.09    8.30
  11   5  -2   96.09   19.30
 -11  -5  -2   63.99   14.70
 -11   5   2   79.79   15.10
  11  -5   2   74.19   17.90
 -11   5  -2   99.59   13.60
  11  -5  -2  109.59   18.70
  11   5   2   86.89   19.80
 -11  -5   2   89.39   18.00
   0   6  -2   27.50    4.10
   0  -6  -2   28.90    6.60
   0  -6   2   24.90    3.90
   0  -6   2   35.60    6.50
   0   6  -2   36.80    6.50
   0   6   2   20.00    5.20
  -2  -6  -2  362.46   22.40
   2  -6   2  387.66   20.70
   2   6  -2  394.26   19.60
   2   6  -2  397.56   20.30
   2  -6  -2  403.76   19.90
  -2  -6   2  401.26   19.60
  -2  -6   2  387.36   20.10
   4  -6   2  343.87   20.30
  -4  -6  -2  380.76   18.60
  -4   6   2  407.16   21.10
  -4  -6  -2  409.26   25.40
   4   6  -2  369.36   18.60
  -4  -6   2  385.96   18.70
  -4  -6   2  396.36   23.20
   6  -6   2   82.59    9.40
   6   6  -2   91.79    7.80
  -6  -6  -2   83.19    7.70
  -6   6   2  104.69   11.20
  -6  -6  -2  109.29   13.90
   6  -6   2   98.99   15.70
   6  -6   2   88.39    9.20
   6   6   2   94.39   15.70
   6  -6  -2   88.59   10.80
  -6   6  -2  100.39    8.50
  -6  -6   2   91.09    7.20
  -6  -6   2  103.09   12.80
  -8  -6  -2   57.49   12.80
   8  -6   2   75.29    9.10
  -8   6   2   69.39   12.10
   8  -6   2   58.69   12.80
   8  -6  -2   74.49    9.50
   8   6   2   56.39   12.20
  -8   6  -2   65.29   10.10
   8  -6  -2   75.59   13.60
  -8  -6   2   65.59   13.30
  10  -6   2   36.20   11.60
 -10   6   2   33.00   10.20
 -10  -6  -2   50.59   14.40
  10   6   2   43.40   13.70
 -10   6  -2   61.19   11.30
  10  -6  -2   49.80   11.40
 -10  -6   2   41.80   12.10
 -12  -6  -2    5.30    7.90
 -12   6   2    8.00    7.70
  12  -6   2    3.40    8.90
 -12  -6   2   -4.10    7.90
 -12   6  -2   -7.40    6.70
  12   6   2   -7.70    7.20
   1   7  -2  305.07   16.00
   1  -7   2  332.27   18.60
  -1  -7  -2  328.87   20.10
   1  -7  -2  268.57   18.10
   1  -7  -2  299.47   16.40
  -1  -7   2  282.97   15.50
  -1  -7   2  301.57   17.50
   3   7  -2 2674.33   95.39
   3  -7   2 2742.33   98.19
  -3   7   2 2810.32   96.59
  -3  -7  -2 2933.61  103.39
  -3  -7   2 2857.11   95.69
  -3  -7   2 2840.42   99.09
   5  -7   2 1267.27   53.19
   5  -7   2 1237.58   47.00
   5   7  -2 1397.16   50.49
  -5  -7  -2 1363.66   49.50
  -5  -7  -2 1409.86   60.39
   5  -7   2 1335.27   57.49
  -5   7   2 1378.66   53.89
  -5  -7   2 1388.76   57.89
  -5  -7   2 1369.46   49.60
   7  -7   2  184.88   14.30
  -7   7   2  205.18   16.90
  -7  -7  -2  188.18   19.50
   7  -7   2  182.18   17.90
   7  -7   2  201.68   15.20
  -7  -7   2  194.68   19.10
  -7   7  -2  196.38   13.30
   7  -7  -2  179.48   15.00
   7  -7  -2  180.18   16.70
   7   7   2  231.98   20.60
   9  -7   2  495.65   34.30
  -9   7   2  489.15   30.10
  -9  -7  -2  491.15   34.60
   9  -7   2  479.35   25.10
   9   7   2  430.16   33.90
   9  -7  -2  499.15   26.10
  -9   7  -2  463.55   25.70
  -9  -7   2  472.85   33.60
   9  -7  -2  460.45   31.50
 -11   7   2  422.56   31.30
 -11  -7  -2  487.95   38.20
  11  -7   2  496.95   38.10
 -11  -7   2  467.65   36.60
 -11   7  -2  511.25   29.00
  11   7   2  462.75   38.50
  11  -7  -2  484.95   35.40
   0   8  -2    7.80    2.80
   0  -8   2   -0.20    3.00
   0  -8   2    1.00    2.00
   0  -8  -2    2.40    3.50
   2   8  -2  834.72   36.00
   2  -8   2  910.21   38.30
  -2  -8  -2  858.01   40.50
   2  -8  -2  772.32   37.50
  -2  -8   2  869.41   36.40
  -2  -8   2  852.41   36.20
   4  -8   2 2051.39   74.69
  -4   8   2 1984.80   72.09
  -4  -8  -2 1890.81   78.59
  -4  -8   2 1937.21   75.59
  -4  -8   2 1976.70   70.29
   6  -8   2  156.98   14.00
   6  -8   2  157.18   16.50
  -6   8   2  132.89   13.10
  -6  -8  -2  155.08   11.50
  -6  -8  -2  160.58   17.50
   6   8  -2  167.08   11.70
  -6  -8   2  146.79   15.70
  -6  -8   2  164.28   11.20
   8  -8   2  128.79   13.00
  -8   8   2  129.19   14.30
   8  -8   2  131.49   16.30
  -8  -8  -2  114.29   16.10
  -8  -8   2  134.29   16.80
   8  -8  -2  141.79   13.60
  -8   8  -2  150.08   11.50
   8  -8  -2  116.29   14.20
 -10   8   2  390.46   27.60
 -10  -8  -2  419.16   33.00
  10  -8   2  374.06   22.30
  10  -8   2  373.36   31.40
  10  -8  -2  356.16   22.40
  10  -8  -2  404.06   30.20
 -10   8  -2  387.36   23.10
 -10  -8   2  381.76   31.90
  -1  -9  -2   15.20    6.00
   1   9  -2   12.20    4.20
   1  -9   2    9.50    4.50
  -1  -9   2    8.00    3.90
   1  -9  -2   14.80    5.00
  -1  -9   2   18.10    4.90
   3  -9   2   73.49    9.70
  -3  -9  -2   62.69   12.40
  -3  -9   2   60.89   10.40
  -3  -9   2   48.20    8.50
   3  -9  -2   54.39    9.80
  -5  -9  -2   14.90    6.90
   5  -9   2   23.20    6.80
  -5   9   2   25.30    6.60
  -5  -9   2   26.60    8.20
  -5  -9   2   21.30    5.50
   7  -9   2   -1.90    3.50
   7  -9   2   12.70    4.40
  -7  -9  -2   -1.30    4.40
   7  -9   2   -1.50    4.00
  -7  -9  -2   -6.00    5.90
  -7   9   2    7.40    4.10
  -7  -9   2    4.50    4.70
   7  -9  -2    5.00    4.40
   7  -9  -2    4.20    5.00
  -7  -9   2   14.90    3.90
  -9  -9  -2   18.80   10.50
   9  -9   2   14.60    7.70
   9  -9   2   31.70    7.10
  -9   9   2   29.90    7.70
  -9  -9   2   25.30    8.70
   9  -9  -2   23.10    7.00
  11  -9   2   -2.40    5.30
 -11  -9  -2   -0.20    7.40
  11  -9   2   -0.50    7.20
 -11   9   2    4.40    6.00
 -11   9  -2   -2.80    6.60
  11  -9  -2    5.30    5.70
 -11  -9   2    0.00    6.90
  11  -9  -2   -9.50    5.00
   0 -10   2  319.87   20.70
   0  10  -2  303.27   15.90
   0 -10  -2  326.47   21.60
   0 -10   2  319.27   16.00
  -2 -10  -2  570.34   33.00
   2 -10   2  652.83   32.50
  -2 -10   2  597.24   30.10
   2 -10  -2  636.74   32.30
   4 -10   2  476.85   28.00
  -4 -10  -2  505.45   31.90
  -4 -10   2  511.45   29.50
   4 -10  -2  471.95   28.20
  -4 -10   2  514.55   26.10
  -6 -10  -2  132.79   16.50
   6 -10   2  160.78   15.40
  -6 -10  -2  153.08   12.90
  -6  10   2  132.49   13.00
  -6 -10   2  142.19   11.90
  -6 -10   2  117.09   15.10
   6 -10  -2  143.39   15.10
  -8 -10  -2   96.49    9.20
   8 -10   2   73.89   12.90
   8 -10   2   86.69   16.70
  -8  10   2   97.39   11.90
  -8 -10  -2   72.39   16.40
  -8  10  -2   82.09    8.20
  -8 -10   2   65.59   15.60
   8 -10  -2   55.49   12.70
   8 -10  -2   89.69   12.10
  10 -10   2  108.29   20.10
 -10 -10  -2  126.69   21.20
  10 -10   2  112.19   13.20
 -10  10   2  124.69   15.00
  10 -10  -2   99.59   12.60
  10 -10  -2  115.49   19.50
 -10 -10   2  103.99   18.80
 -10  10  -2   91.79   12.00
   1 -11   2 1231.58   52.19
  -1 -11  -2 1182.78   53.49
   1  11  -2 1096.69   46.50
  -1 -11   2 1218.48   47.10
   1 -11  -2 1181.28   52.29
  -1 -11   2 1255.67   51.29
  -3 -11  -2 1765.62   73.69
   3 -11   2 1846.32   71.49
   3 -11  -2 1718.33   70.09
  -3 -11   2 1792.02   68.29
  -3 -11   2 1688.73   69.09
   5 -11   2  525.85   30.40
  -5 -11  -2  533.95   33.90
  -5 -11   2  502.15   26.40
  -5 -11   2  471.45   30.70
   5 -11  -2  480.75   30.00
  -7 -11  -2  568.74   38.50
  -7  11   2  593.34   31.60
  -7 -11  -2  629.24   29.50
   7 -11   2  565.34   37.20
   7 -11   2  564.54   33.20
  -7 -11   2  551.44   36.50
   7 -11  -2  583.74   33.50
  -7 -11   2  595.04   27.90
  -9  11   2  365.26   25.30
   9 -11   2  386.86   25.80
   9 -11   2  365.66   30.80
  -9 -11  -2  402.16   33.70
   9 -11  -2  407.06   30.10
   9 -11  -2  386.16   26.20
  -9 -11   2  404.46   32.50
  11 -11   2  283.47   29.30
  11 -11   2  271.47   20.80
 -11  11   2  267.37   23.20
 -11 -11  -2  236.98   28.80
 -11 -11   2  249.28   27.80
  11 -11  -2  276.37   21.30
  11 -11  -2  298.07   27.90
   0  12  -2  990.90   39.70
   0 -12  -2  925.61   46.40
   0 -12   2 1043.80   39.60
   0 -12   2 1059.99   47.20
  -2 -12  -2  295.47   23.00
   2 -12   2  307.47   22.20
   2 -12  -2  281.07   21.00
  -2 -12   2  310.37   21.00
  -2 -12   2  288.97   19.20
   4 -12   2   10.60    5.80
  -4 -12   2   19.80    7.00
   4 -12  -2    1.30    5.50
  -4 -12   2   14.30    6.10
   6 -12   2  248.08   20.80
  -6 -12  -2  254.07   23.80
  -6 -12  -2  275.27   19.30
  -6 -12   2  268.67   23.50
   6 -12  -2  251.37   21.30
  -6 -12   2  226.88   17.10
  -8 -12  -2  268.57   26.10
  -8  12   2  233.38   19.30
   8 -12   2  275.97   25.70
   8 -12   2  289.67   22.30
  -8 -12  -2  252.07   17.70
   8 -12  -2  316.87   25.40
  -8 -12   2  255.47   16.60
  -8 -12   2  290.97   25.90
   8 -12  -2  282.37   22.40
 -10 -12  -2    9.70   10.60
  10 -12   2   17.10    6.30
  10 -12   2   14.70    9.00
 -10  12   2   12.70    6.30
  10 -12  -2   17.70    7.00
  10 -12  -2   10.40    8.00
 -10 -12   2    8.60    9.30
   1 -13   2  129.49   14.60
  -1 -13  -2  141.19   15.60
  -1 -13   2  117.79   11.10
   1 -13  -2  118.39   13.70
  -1 -13   2  104.29   15.70
   3 -13   2   24.40    8.20
  -3 -13  -2   40.40   10.60
   3 -13  -2   34.70    9.80
  -3 -13   2   35.80    8.70
  -3 -13   2   38.60    9.40
   5 -13   2    8.60    5.70
  -5 -13  -2    3.80    5.00
  -5 -13  -2    5.10    5.70
   5 -13  -2    4.20    5.90
  -5 -13   2    5.10    6.00
  -5 -13   2   -0.30    4.00
   5 -13  -2   -2.60    4.10
  -7 -13  -2    8.40    6.00
   7 -13   2   12.60    6.20
  -7 -13  -2   21.40    9.40
   7 -13   2   17.00    8.60
  -7 -13   2   37.40   11.40
  -7 -13   2   13.20    5.70
   7 -13  -2    8.30    5.60
  -9  13   2   15.30    6.40
   9 -13   2  -13.00    5.20
   9 -13   2   -8.70    5.30
  -9 -13  -2   11.20    7.00
   9 -13  -2   -0.80    5.80
   9 -13  -2    6.80    5.90
  -9 -13   2   -6.50    6.20
   0 -14   2  821.92   34.60
   0 -14  -2  823.12   42.80
   0  14  -2  825.52   35.70
   0 -14   2  805.32   42.10
  -2 -14  -2  465.35   31.20
   2 -14   2  454.95   29.70
   2 -14  -2  448.86   30.00
  -2 -14   2  468.85   28.60
   2 -14  -2  500.55   30.30
  -2 -14   2  439.36   26.10
  -4 -14  -2  253.87   20.60
   4 -14   2  255.87   22.50
  -4 -14  -2  266.27   24.00
  -4 -14   2  223.18   20.10
  -4 -14   2  257.67   20.00
   4 -14  -2  260.77   22.90
   4 -14  -2  236.68   20.50
  -6 -14  -2  308.77   29.10
   6 -14   2  331.67   25.80
  -6 -14  -2  367.46   24.00
   6 -14  -2  324.47   25.70
  -6 -14   2  335.87   27.40
  -6 -14   2  350.16   22.70
   6 -14  -2  377.86   26.70
   8 -14   2  250.67   26.20
  -8 -14  -2  313.47   20.60
  -8 -14  -2  302.97   28.90
   8 -14   2  301.27   25.00
  -8 -14   2  275.47   26.90
  -8 -14   2  289.37   18.80
   8 -14  -2  282.57   24.20
   8 -14  -2  287.77   24.40
 -10 -14  -2   99.29   22.20
  10 -14   2   94.19   19.30
  10 -14   2  115.39   16.70
  10 -14  -2  101.29   15.80
  10 -14  -2   88.29   17.60
 -10 -14   2   82.59   18.70
  -1 -15  -2 1206.08   55.89
  -1 -15  -2 1164.78   56.49
   1 -15   2 1247.28   56.89
   1 -15   2 1160.68   44.00
   1 -15  -2 1174.38   56.29
  -1 -15   2 1192.68   55.09
  -1 -15   2 1134.19   48.50
   1 -15  -2 1184.08   55.39
  -1  15  -2 1188.48   44.80
  -3 -15  -2  250.47   20.80
   3 -15   2  235.48   21.60
  -3 -15  -2  239.48   23.20
  -3 -15   2  256.97   20.30
   3 -15  -2  207.68   20.80
   3 -15  -2  207.78   19.80
  -3 -15   2  227.08   19.30
  -5 -15  -2  407.96   32.50
   5 -15   2  414.86   30.20
  -5 -15  -2  438.96   28.30
   5 -15  -2  412.56   30.50
  -5 -15   2  419.16   26.80
   5 -15  -2  461.35   29.50
  -5 -15   2  409.16   29.70
  -7 -15  -2  808.52   50.99
  -7 -15  -2  816.22   41.20
   7 -15   2  824.42   46.30
  -7 -15   2  886.21   49.99
   7 -15  -2  833.62   46.90
  -7 -15   2  778.82   39.20
   7 -15  -2  856.01   45.10
   9 -15   2  228.38   26.70
   9 -15   2  250.67   23.40
  -9 -15  -2  252.77   27.60
   9 -15  -2  247.68   23.90
   9 -15  -2  224.48   22.90
  -9 -15   2  229.58   26.10
   9 -15  -2  212.48   24.40
   0 -16   2   87.09   15.30
   0 -16  -2   93.99   16.10
   0 -16   2   81.89    9.50
   0 -16  -2   65.59   13.40
   2 -16   2   55.89   12.60
  -2 -16  -2   33.10    9.90
  -2 -16  -2   46.50   12.10
   2 -16  -2   35.00   10.40
  -2 -16   2   57.59   12.00
  -2 -16   2   32.70    8.00
   2 -16  -2   43.60   10.80
  -4 -16  -2   28.60   10.70
   4 -16   2   14.90    7.80
   4 -16  -2   37.80   10.40
   4 -16  -2   15.20    8.80
  -4 -16   2   32.10    9.30
  -4 -16   2   31.30    8.90
   6 -16   2   78.39   14.50
  -6 -16  -2   62.29   12.40
  -6 -16  -2   56.89   13.80
  -6 -16   2   59.29   11.30
   6 -16  -2   65.49   13.70
  -6 -16   2   58.69   13.80
   6 -16  -2   80.99   14.40
   8 -16   2   20.60   11.30
  -8 -16  -2   25.00    8.30
  -8 -16  -2   21.40   11.90
   8 -16   2   46.50   11.60
   8 -16  -2   16.10    9.60
  -8 -16   2    6.60    9.30
  -8 -16   2   27.80    8.90
   8 -16  -2   27.10    9.80
   1 -17   2    2.20    5.10
  -1 -17  -2   -3.50    5.20
  -1 -17  -2   13.40    6.20
  -1 -17   2    8.10    4.80
   1 -17  -2    5.90    6.00
   1 -17  -2    2.60    5.50
  -1 -17   2   14.30    6.30
   3 -17   2   32.60    9.40
  -3 -17  -2   47.30   12.30
  -3 -17  -2   31.10    9.70
  -3 -17   2   34.30    9.30
   3 -17  -2   46.20   11.10
   3 -17  -2   45.80   11.60
   5 -17   2   11.30    8.70
  -5 -17  -2   44.80   13.00
  -5 -17  -2   35.10    9.90
  -5 -17   2   27.50    8.40
  -5 -17   2   21.60    7.90
   5 -17  -2   27.70    9.50
   5 -17  -2   10.00    8.80
  -7 -17  -2   -9.70    7.50
  -7 -17  -2    5.00    6.40
   7 -17   2    3.60    6.10
   7 -17  -2    6.70    6.60
   7 -17  -2    6.20    6.50
  -7 -17   2    8.60    6.80
  -7 -17   2   10.90    6.70
   0 -18  -2  611.04   37.60
   0 -18  -2  567.74   37.90
   0 -18   2  605.44   29.80
   0 -18   2  636.94   38.90
   2 -18   2  374.36   29.00
  -2 -18  -2  346.87   28.70
  -2 -18  -2  375.96   28.90
   2 -18  -2  366.26   29.20
  -2 -18   2  336.87   23.80
   2 -18  -2  331.57   26.20
  -2 -18   2  377.96   28.10
  -4 -18  -2  373.66   28.70
  -4 -18  -2  461.95   34.80
   4 -18   2  388.76   30.60
   4 -18  -2  387.66   30.80
  -4 -18   2  426.96   29.70
   4 -18  -2  345.07   27.10
  -4 -18   2  375.66   28.30
  -6 -18  -2  348.37   32.50
   6 -18   2  410.26   31.80
  -6 -18  -2  352.86   27.30
  -6 -18   2  407.46   28.00
  -6 -18   2  440.96   32.80
   6 -18  -2  382.96   31.70
   6 -18  -2  344.47   27.70
  -8 -18  -2  193.58   20.30
  -8 -18  -2  204.98   26.40
   8 -18   2  249.48   25.40
  -8 -18   2  229.98   20.30
   8 -18  -2  227.78   23.30
   8 -18  -2  209.88   24.20
  -8 -18   2  197.48   24.20
   1 -19   2  202.58   21.70
  -1 -19  -2  221.68   22.40
  -1 -19  -2  205.98   21.70
  -1 -19   2  204.58   17.50
  -1 -19   2  193.18   20.70
   1 -19  -2  219.58   20.90
   1 -19  -2  212.48   22.40
  -3 -19  -2  534.95   36.20
  -3 -19  -2  552.84   38.50
   3 -19   2  482.05   36.20
  -3 -19   2  540.55   35.50
   3 -19  -2  535.05   37.90
  -3 -19   2  571.64   34.30
   3 -19  -2  525.15   34.10
  -5 -19  -2  302.17   29.40
   5 -19   2  323.37   28.90
  -5 -19  -2  274.97   25.80
  -5 -19   2  326.77   26.20
  -5 -19   2  271.67   25.80
   5 -19  -2  290.17   24.40
   5 -19  -2  312.27   28.70
   7 -19   2  114.99   19.30
  -7 -19  -2   98.39   17.10
  -7 -19  -2  106.99   22.00
  -7 -19   2  117.29   15.10
   7 -19  -2  112.39   20.20
  -7 -19   2  118.89   20.90
   7 -19  -2  115.09   18.60
   0 -20   2   36.50    9.30
   0 -20   2   42.20   12.70
   0 -20  -2   27.70   10.90
   0 -20  -2   46.50   12.40
  -2 -20  -2   73.79   15.60
  -2 -20  -2   41.90   12.70
   2 -20  -2   54.19   13.80
   2 -20  -2   74.79   13.90
  -2 -20   2   64.89   12.10
  -2 -20   2   61.69   13.50
  -4 -20  -2  127.09   21.70
   4 -20   2   80.59   15.60
  -4 -20  -2   95.69   17.60
   4 -20  -2   78.19   14.30
   4 -20  -2   83.89   17.70
  -4 -20   2  120.39   19.00
  -4 -20   2   94.39   17.40
  -6 -20  -2   -4.50    8.20
  -6 -20  -2    2.40    7.20
   6 -20   2    7.70    7.70
  -6 -20   2    6.80    6.60
   6 -20  -2   19.70    8.30
  -6 -20   2   -4.90    6.80
   6 -20  -2   -1.90    5.00
  -1 -21  -2   59.89   14.80
   1 -21   2   56.49   13.70
  -1 -21  -2   58.39   13.90
   1 -21  -2   63.19   13.60
  -1 -21   2   33.50   10.10
   1 -21  -2   67.19   14.90
  -1 -21   2   65.79   13.80
   3 -21   2   59.09   15.40
  -3 -21  -2   73.09   16.20
  -3 -21   2   63.09   14.50
   3 -21  -2   39.50   12.40
  -3 -21   2   61.79   13.50
   5 -21   2   28.20   11.80
  -5 -21  -2   54.29   15.40
  -5 -21   2   27.20   11.90
   5 -21  -2   12.30    9.20
  -5 -21   2   27.50    9.30
   0 -22  -2  226.48   25.90
   0 -22   2  291.27   19.80
   0 -22  -2  261.17   27.40
   0 -22   2  268.97   26.70
   2 -22   2  333.37   31.10
  -2 -22  -2  383.46   32.80
  -2 -22  -2  382.66   32.80
  -2 -22   2  393.76   31.80
  -2 -22   2  389.76   27.00
   2 -22  -2  363.66   29.90
   2 -22  -2  373.46   33.50
  -4 -22  -2  444.36   35.80
  -4 -22  -2  353.46   32.10
   4 -22   2  397.16   33.90
   4 -22  -2  416.66   29.90
  -4 -22   2  388.46   32.50
   4 -22  -2  405.26   35.00
  -4 -22   2  349.87   28.60
  -1 -23  -2  107.59   19.60
   1 -23   2   69.69   16.60
  -1 -23  -2   76.29   18.00
  -1 -23   2   85.49   13.20
   1 -23  -2   65.99   16.20
   1 -23  -2   84.09   18.00
  -1 -23   2   75.29   17.50
   3 -23   2  203.28   25.40
  -3 -23  -2  177.68   23.60
  -3 -23  -2  167.28   23.20
  -3 -23   2  225.88   25.00
   3 -23  -2  201.48   25.60
  -3 -23   2  181.88   20.10
   3 -23  -2  206.28   22.70
   0   0   3 2618.84   88.59
   0   0  -3 2561.34   87.39
   0   0  -3 2682.93   88.79
   2   0   3 2541.45   85.49
  -2   0  -3 2303.07   84.89
  -2   0  -3 2459.15   83.39
   2   0   3 2376.96   82.99
   2   0  -3 2596.84   84.09
  -2   0   3 2455.15   84.99
   2   0   3 2368.76   83.39
  -2   0  -3 2524.65   82.89
   2   0  -3 2378.66   84.69
  -2   0   3 2503.45   83.59
  -4   0  -3   27.40    5.20
   4   0   3   23.90    6.00
   4   0  -3   22.70    4.60
   4   0  -3   18.50    4.60
  -4   0   3   18.60    5.60
  -4   0   3   28.50    5.40
   4   0   3   23.80    5.00
  -4   0  -3   18.60    5.50
   4   0   3   24.10    6.50
   6   0   3  159.98   11.00
   6   0   3  160.38   15.70
  -6   0  -3  168.08   11.20
   6   0  -3  157.88   10.80
  -6   0   3  168.28   15.60
   6   0  -3  152.18   12.90
  -6   0  -3  139.19   14.10
   8   0   3  997.30   38.00
  -8   0  -3 1045.80   48.60
  -8   0  -3  960.10   37.90
   8   0  -3 1072.79   48.30
   8   0   3 1064.29   52.89
  -8   0   3  949.71   48.90
 -10   0  -3   48.00   12.00
  10   0   3   40.60   12.50
 -10   0   3   31.50   10.30
  10   0  -3   37.00   10.80
 -12   0  -3  148.39   19.90
  12   0  -3  161.38   22.00
  12   0   3  159.08   27.30
 -12   0   3  133.29   20.60
  -1  -1  -3    7.00    3.40
  -1  -1  -3   10.30    2.70
  -1  -1  -3    6.40    3.00
   1   1  -3    6.20    3.10
   1   1  -3    7.80    2.90
   1  -1   3    3.20    2.20
  -1   1   3    5.20    2.70
  -1   1   3    4.30    2.90
   1  -1   3    7.00    3.00
  -1   1  -3    3.00    2.40
   1   1   3    6.20    3.40
   1   1   3    8.50    2.70
   1  -1  -3    9.30    3.30
  -1   1  -3    6.70    3.20
   1   1   3    7.50    3.20
  -1  -1   3    4.80    3.30
  -1  -1   3    5.70    2.70
   1  -1  -3   12.20    3.70
  -1   1  -3    7.40    2.50
   3   1  -3  254.87   14.20
   3  -1   3  231.78   14.40
   3  -1   3  256.17   15.60
  -3  -1  -3  260.47   16.90
  -3   1   3  244.18   14.30
  -3   1   3  275.07   16.70
   3  -1   3  269.97   15.70
  -3  -1  -3  239.78   15.10
  -3  -1  -3  260.07   14.30
   3  -1  -3  241.08   11.80
  -3   1  -3  252.87   14.50
   3  -1  -3  265.37   14.60
  -3   1  -3  245.38   15.20
   3   1   3  237.48   15.40
   3   1   3  232.88   14.10
   3   1   3  243.68   16.50
  -3  -1   3  253.87   11.50
  -3  -1   3  279.77   16.90
  -3  -1   3  250.07   14.10
  -3   1  -3  257.87   15.50
  -5   1   3   45.50    9.20
  -5  -1  -3   43.60    8.90
  -5  -1  -3   43.20    5.80
   5  -1   3   47.40    6.30
   5  -1   3   57.49   10.80
   5   1  -3   57.19    6.00
   5   1  -3   49.90    6.70
  -5   1  -3   49.40    6.30
  -5  -1   3   47.50    9.90
   5   1   3   40.40    8.50
   5  -1  -3   50.49    7.80
  -5   1  -3   50.29    8.70
   5  -1  -3   51.99    6.50
   5   1   3   42.90    6.00
  -5  -1   3   47.20    7.20
  -5  -1   3   46.30    6.80
  -7  -1  -3   68.99   12.80
   7  -1   3   56.69    7.00
   7   1  -3   70.89    6.90
   7  -1   3   66.49   12.90
  -7  -1  -3   73.79    7.90
  -7   1   3   64.99   11.80
   7   1  -3   56.29   10.40
   7   1   3   59.79   11.70
  -7   1  -3   79.39   10.80
   7   1   3   61.99    6.80
  -7   1  -3   84.69    8.50
   7  -1  -3   65.59    7.50
   7  -1  -3   64.69   11.10
  -7  -1   3   74.59   13.90
   9  -1   3    7.90    6.20
  -9   1   3   -1.90    4.80
  -9  -1  -3    2.40    5.60
   9   1  -3    8.00    5.80
   9   1   3   -3.00    5.90
   9  -1  -3   10.40    5.90
  -9  -1   3    0.60    3.40
  -9   1  -3    0.80    5.40
  11   1  -3   36.90   10.70
  11  -1   3   16.50   10.50
 -11   1   3    1.00    5.90
 -11  -1  -3   24.00   10.00
 -11  -1   3   16.70    9.00
 -11   1  -3   18.70    9.00
  11   1   3    9.80    8.50
  11  -1  -3   16.10    8.70
   0  -2  -3   39.00    4.00
   0  -2  -3   47.70    7.30
   0   2  -3   45.80    5.70
   0  -2   3   39.30    3.70
   0  -2  -3   43.10    8.00
   0   2  -3   49.10    5.20
   0   2   3   42.70    5.80
   0  -2   3   45.20    7.00
   0  -2  -3   45.60    6.90
   0  -2   3   34.60    4.80
  -2   2   3    9.40    3.40
   2  -2   3    5.30    2.90
   2   2  -3    7.90    3.30
  -2  -2  -3    0.60    2.40
   2  -2   3    0.80    2.20
   2  -2   3    5.30    2.80
  -2  -2  -3    0.10    2.60
   2   2  -3    0.90    2.50
  -2   2   3    5.30    2.80
   2  -2  -3    2.50    2.30
  -2  -2   3    3.70    2.50
  -2   2  -3    5.10    3.40
  -2   2  -3    3.90    2.70
  -2  -2   3    1.60    2.60
   2   2   3    2.90    2.70
   2   2   3    4.60    3.60
   2   2   3    5.30    3.20
   4   2  -3  234.78   13.70
   4  -2   3  279.47   16.60
  -4   2   3  256.17   17.40
   4   2  -3  261.37   14.40
  -4  -2  -3  254.87   14.50
  -4  -2  -3  251.17   18.00
   4  -2   3  234.48   14.80
   4  -2   3  255.37   17.20
   4  -2  -3  245.38   13.90
  -4  -2   3  267.77   14.40
  -4  -2   3  272.47   18.00
   4  -2  -3  258.97   15.00
   4   2   3  256.67   14.60
  -4  -2   3  248.48   13.20
  -4   2  -3  269.67   15.30
   4   2   3  265.77   17.50
  -4   2  -3  254.57   15.50
   6   2  -3   38.70    7.50
  -6  -2  -3   51.09    7.10
   6   2  -3   45.70    6.10
  -6   2   3   45.50    8.50
   6  -2   3   38.60    6.60
   6  -2   3   39.10    8.90
  -6  -2  -3   32.50    8.40
   6  -2  -3   31.10    7.00
  -6   2  -3   42.00    8.40
  -6  -2   3   41.10    9.40
  -6   2  -3   37.60    7.40
   6   2   3   38.80    6.10
   6  -2  -3   22.90    6.30
  -6  -2   3   38.90    5.10
   6   2   3   32.30    8.20
   8   2  -3    8.20    5.60
   8  -2   3    8.60    3.40
  -8  -2  -3   12.90    6.10
   8  -2   3    9.10    6.20
   8  -2  -3    9.00    5.60
   8  -2  -3    8.00    3.70
   8   2   3   -3.10    4.40
  -8   2  -3   13.40    4.80
  -8  -2   3    8.30    5.40
 -10   2   3   10.00    5.90
  10  -2   3   14.20    7.50
  10   2  -3   10.20    6.70
 -10   2  -3   19.10    6.30
  10  -2  -3    3.70    6.80
 -10  -2   3    8.00    6.60
  12   2  -3   -5.30    8.90
 -12   2   3    8.60    7.40
 -12  -2  -3   12.40    8.30
  12  -2   3  -15.70    6.70
  12   2   3    1.30    8.60
 -12  -2   3   -2.90    6.80
  12  -2  -3   16.20    9.40
 -12   2  -3   16.00    7.70
  -1  -3  -3  995.30   38.10
  -1  -3  -3  872.01   35.50
   1   3  -3  963.30   36.90
  -1   3   3  990.10   38.50
   1   3  -3  986.60   38.10
  -1  -3  -3  971.70   41.10
   1  -3   3  969.50   38.40
  -1   3   3  928.41   38.10
  -1   3  -3  951.30   34.40
   1   3   3  950.80   40.20
  -1  -3   3  900.11   36.50
   1  -3  -3  906.71   37.60
  -1   3  -3  973.60   38.20
  -1  -3   3  981.30   38.00
   1   3   3  977.10   38.20
  -1   3  -3  968.20   36.30
  -3  -3  -3  635.04   27.10
   3  -3   3  609.94   28.50
  -3   3   3  667.83   30.20
   3  -3   3  570.04   25.90
   3  -3   3  594.04   27.80
   3   3  -3  641.64   27.30
  -3  -3   3  613.44   24.30
   3   3   3  627.44   29.30
  -3   3  -3  646.24   26.40
  -3   3  -3  687.43   30.80
   3   3   3  602.84   27.30
   3  -3  -3  648.44   28.00
  -3  -3   3  629.64   27.10
  -3  -3   3  640.24   30.00
   5  -3   3   50.09    6.80
   5  -3   3   49.30    9.90
  -5   3   3   47.60    9.30
   5  -3   3   30.90    7.20
   5   3  -3   49.30    7.10
  -5  -3  -3   50.59   10.40
  -5  -3  -3   56.29    6.10
   5   3  -3   44.00    7.60
   5  -3  -3   58.19    7.10
   5   3   3   52.39    6.60
  -5  -3   3   35.70    8.00
   5   3   3   62.19   11.10
  -5  -3   3   45.70    6.10
  -5  -3   3   37.50    6.90
  -5   3  -3   46.50    7.90
   7  -3   3  444.36   28.90
   7   3  -3  415.16   25.50
   7  -3   3  441.56   21.70
  -7   3   3  435.56   27.10
  -7  -3  -3  429.06   28.50
  -7  -3  -3  412.86   19.80
  -7  -3   3  406.46   19.00
  -7  -3   3  445.96   28.80
   7  -3  -3  423.06   25.30
  -7   3  -3  428.46   24.00
   7   3   3  414.46   28.40
  -9   3   3  117.59   15.60
   9  -3   3  124.19   16.70
  -9  -3  -3  134.99   16.50
   9   3  -3  113.49   14.90
   9  -3   3  129.89   10.20
  -9   3  -3  143.39   15.00
   9  -3  -3  148.09   11.20
   9   3   3  125.09   17.30
   9  -3  -3  114.79   15.10
  -9  -3   3  146.09   17.20
  11   3  -3   23.60    8.80
 -11  -3  -3    7.80    8.10
  11  -3   3    1.30    5.60
 -11   3   3   15.90    7.50
  11   3   3   12.80    7.40
  11  -3  -3    0.70    7.20
 -11   3  -3   -4.20    6.30
 -11  -3   3   10.30    6.30
   0   4  -3  802.52   33.30
   0   4  -3  833.92   30.80
   0  -4   3  738.03   30.20
   0  -4  -3  802.32   33.20
   0  -4  -3  854.31   37.10
   0  -4  -3  793.22   33.20
   0  -4   3  805.42   33.80
   2   4  -3    3.00    3.20
   2  -4   3    2.50    2.80
  -2  -4  -3   11.80    5.30
   2  -4   3    0.60    2.40
  -2  -4  -3    5.10    2.90
  -2   4   3    6.10    3.40
   2   4  -3    4.70    2.90
  -2   4  -3    2.50    1.90
  -2  -4   3    2.90    2.60
  -2  -4   3   -0.60    2.20
  -4  -4  -3  439.06   26.30
  -4   4   3  448.86   24.40
   4  -4   3  432.66   24.00
  -4  -4  -3  424.86   20.90
   4   4  -3  453.45   21.30
  -4  -4   3  419.76   20.70
   4   4   3  430.86   24.90
  -4   4  -3  428.46   19.80
  -4  -4   3  427.26   20.30
  -4  -4   3  445.56   24.90
  -6  -4  -3  178.18   11.90
   6  -4   3  166.18   12.90
  -6   4   3  162.98   15.40
   6   4  -3  198.98   12.00
  -6  -4  -3  161.68   17.40
   6  -4   3  173.28   16.30
   6  -4   3  190.88   14.20
  -6  -4   3  188.68   11.50
  -6  -4   3  173.78   16.40
  -6   4  -3  175.78   13.20
   6   4   3  174.38   17.10
   6  -4  -3  175.78   14.40
   8   4  -3    6.70    5.70
  -8   4   3   -1.40    4.00
   8  -4   3   -2.30    3.70
   8  -4   3    4.80    3.40
   8   4   3    1.20    4.40
   8  -4  -3    8.20    5.30
  -8  -4   3    3.50    4.60
 -10   4   3  397.56   29.40
  10  -4   3  355.66   31.30
 -10  -4  -3  410.16   31.60
  10   4  -3  434.56   31.10
  10   4   3  399.16   32.70
 -10   4  -3  400.46   26.40
 -10  -4   3  382.36   31.00
  10  -4  -3  479.55   31.50
 -12  -4  -3   18.00   11.50
  12  -4   3   26.20   11.00
  12   4  -3   22.10   11.20
 -12   4   3   22.10    9.50
  12   4   3   39.40   13.00
  12  -4  -3   23.30    9.60
 -12   4  -3   16.20    9.20
 -12  -4   3    5.90    8.80
   1  -5   3   18.20    5.30
  -1  -5  -3   23.30    5.20
  -1  -5  -3   10.70    4.80
   1   5  -3   17.50    4.10
  -1  -5   3   13.40    3.80
   1  -5  -3   14.30    5.40
  -1  -5   3   11.30    4.20
  -1   5  -3   15.00    3.30
   3   5  -3   10.00    3.30
   3  -5   3    7.20    3.50
  -3  -5  -3    7.90    5.20
   3  -5   3    2.40    2.60
  -3   5   3   10.20    4.50
  -3  -5   3    7.30    3.30
  -3  -5   3    4.50    2.60
   5   5  -3    7.10    3.90
  -5  -5  -3   -0.90    2.90
  -5  -5  -3    6.70    5.30
   5  -5   3    6.20    3.60
  -5   5   3    7.70    4.10
   5  -5   3   10.10    3.50
   5  -5  -3    2.70    2.70
  -5  -5   3    0.50    2.30
  -5  -5   3   -1.00    3.50
   5   5   3    4.00    4.10
   7   5  -3  210.08   12.80
  -7  -5  -3  219.88   13.20
   7  -5   3  234.58   20.60
  -7  -5  -3  235.18   21.40
  -7   5   3  209.38   18.00
   7  -5   3  215.28   15.50
  -7   5  -3  211.38   14.70
  -7  -5   3  226.38   12.70
   7  -5  -3  195.98   17.00
  -7  -5   3  212.58   19.90
   7   5   3  216.28   20.50
   9  -5   3   15.90    8.20
   9  -5   3   25.60    5.40
  -9  -5  -3   19.40    7.90
  -9   5   3    9.50    6.10
   9  -5  -3    1.90    5.30
  -9  -5   3   13.40    7.80
   9   5   3   15.40    7.10
   9  -5  -3    9.30    5.00
 -11   5   3    5.20    6.60
 -11  -5  -3    8.50    9.40
  11  -5   3   16.20    8.30
  11   5   3   12.50    6.90
  11  -5  -3   10.20    7.30
 -11   5  -3   -2.70    5.30
 -11  -5   3   -3.80    6.30
   0   6  -3  819.02   31.70
   0  -6  -3  844.32   39.00
   0  -6   3  836.82   36.30
   0  -6   3  844.32   31.60
   2   6  -3  113.29   11.60
   2  -6   3  109.09   10.90
  -2  -6  -3  106.39   12.40
  -2  -6   3  127.59   10.60
  -2  -6   3  108.89    9.90
   4  -6   3   73.39   12.20
  -4  -6  -3   77.39   13.80
  -4   6   3   63.79    8.80
   4  -6   3   63.39    8.80
  -4  -6   3   83.99   10.50
  -4  -6   3   63.09    7.50
  -4  -6   3   68.79    7.70
   6  -6   3    5.70    4.60
  -6   6   3    5.60    4.50
   6   6  -3    1.50    3.70
  -6  -6  -3    3.20    4.70
  -6  -6  -3   19.00    6.30
   6  -6   3    9.60    5.50
   6   6   3    9.90    6.20
  -6  -6   3    5.50    3.50
  -6  -6   3   10.30    5.60
  -6   6  -3    6.20    3.50
   6  -6  -3    6.70    4.30
   8  -6   3   78.39   15.00
  -8  -6  -3   91.79   17.00
   8  -6   3   65.39   10.20
  -8   6   3   68.49   12.60
  -8   6  -3   79.39   10.00
  -8  -6   3   65.79   13.20
   8   6   3   59.59   14.00
   8  -6  -3   86.09   11.50
  10  -6   3   20.60    8.50
 -10   6   3   25.40    9.80
  10  -6   3   19.70    5.70
 -10  -6  -3   11.40    9.40
 -10   6  -3   12.10    7.00
  10   6   3   24.10   10.30
 -10  -6   3   22.80    9.30
  10  -6  -3   10.30    5.90
  -1  -7  -3 1570.34   64.89
   1   7  -3 1585.44   57.59
   1  -7   3 1620.74   61.49
  -1  -7   3 1567.54   60.59
   1  -7  -3 1651.63   64.69
  -1  -7   3 1583.54   57.59
  -3   7   3  283.87   17.90
  -3  -7  -3  284.47   21.50
   3  -7   3  268.27   18.20
  -3  -7   3  274.47   17.00
  -3  -7   3  262.87   18.00
  -5  -7  -3 1370.86   61.19
   5  -7   3 1266.67   53.89
  -5   7   3 1363.66   55.19
   5  -7   3 1352.76   57.99
  -5  -7   3 1309.27   50.49
  -5  -7   3 1300.47   57.49
  -7  -7  -3   36.20   10.20
   7   7  -3   18.10    4.90
  -7   7   3   10.60    5.60
   7  -7   3   31.00    7.30
   7  -7   3   16.50    5.90
   7  -7   3    9.00    6.00
  -7  -7   3   19.50    7.90
  -7   7  -3   22.90    5.40
   7  -7  -3   17.00    6.90
  -7  -7   3   26.60    5.20
   7   7   3   27.20    9.70
  -9   7   3  355.06   26.40
  -9  -7  -3  339.77   29.20
   9  -7   3  382.46   30.40
   9  -7   3  335.37   21.90
  -9   7  -3  364.96   21.50
   9   7   3  370.76   30.70
  -9  -7   3  425.46   31.00
   9  -7  -3  378.66   26.80
   9  -7  -3  385.16   23.30
  11  -7   3  282.17   18.40
 -11  -7  -3  270.07   28.10
  11  -7   3  288.17   28.80
 -11   7   3  308.77   26.20
 -11   7  -3  279.07   20.80
  11  -7  -3  298.27   18.60
  11   7   3  316.57   31.30
  11  -7  -3  305.87   27.00
 -11  -7   3  313.47   30.10
   0  -8  -3  125.89   13.60
   0   8  -3  124.79    8.80
   0  -8   3  124.99    8.40
   0  -8   3  117.79   11.70
  -2  -8  -3  447.66   27.60
   2  -8   3  446.96   24.90
  -2  -8   3  452.35   24.00
   2  -8  -3  435.36   26.50
  -2  -8   3  411.46   22.60
  -4  -8  -3  106.09   14.30
   4  -8   3  125.19   12.60
  -4   8   3  117.79   12.10
  -4  -8   3  133.59   11.40
  -4  -8   3  124.49   13.40
   6  -8   3   14.60    5.40
   6  -8   3    3.70    3.50
  -6   8   3    6.90    4.00
  -6  -8   3    1.50    3.20
  -8  -8  -3  127.89   17.10
   8  -8   3  126.19   16.80
  -8  -8  -3  148.49   14.20
   8  -8   3  124.09   12.90
   8  -8   3  108.39   12.50
  -8   8   3  119.19   14.70
  -8   8  -3  120.39   10.30
  -8  -8   3  121.49   16.20
   8  -8  -3  120.29   14.50
 -10  -8  -3   54.99   14.70
  10  -8   3   56.09    9.40
 -10   8   3   68.09   13.20
  10  -8   3   51.89   14.10
 -10  -8   3   84.69   17.20
  10  -8  -3   50.99   10.30
  10  -8  -3   61.69   12.80
  -1  -9  -3  156.88   15.70
   1  -9   3  169.58   14.50
   1   9  -3  155.88   11.70
   1  -9  -3  158.48   15.50
  -1  -9   3  165.78   14.00
  -1  -9   3  156.08   11.50
  -3  -9  -3   25.30    7.90
   3  -9   3   17.80    6.10
  -3  -9   3   16.90    5.70
  -3  -9   3   27.10    7.00
   3  -9  -3   28.40    8.60
  -5   9   3  523.45   29.10
  -5  -9  -3  538.65   34.60
   5  -9   3  546.95   30.30
  -5  -9   3  523.55   31.40
  -5  -9   3  556.94   27.20
   7  -9   3   25.50    9.30
   7  -9   3   26.20    8.30
  -7  -9  -3   30.00   10.60
  -7   9   3   36.20    9.50
  -7  -9   3   57.39   12.90
  -7  -9   3   47.00    7.90
   7  -9  -3   37.20    9.40
  -9   9   3   24.90    9.10
  -9  -9  -3   30.70   10.30
   9  -9   3   27.20    9.90
   9  -9   3   53.19   10.10
   9  -9  -3   45.60    9.70
   9  -9  -3   58.39   12.20
  -9  -9   3   25.80   10.20
  11  -9   3   65.69   16.30
  11  -9   3   94.19   11.70
 -11   9   3   77.49   15.00
 -11  -9  -3   72.29   18.60
  11  -9  -3   93.29   12.90
 -11  -9   3   92.89   20.00
  11  -9  -3   74.89   15.90
   0 -10   3  147.89    9.90
   0 -10   3  155.38   14.80
   0 -10  -3  150.88   15.80
   0  10  -3  153.38   10.40
   2 -10   3   92.09   11.60
  -2 -10  -3   79.89   14.00
  -2 -10   3   74.19    9.90
   2 -10  -3   68.09   12.70
  -2 -10   3   75.89    9.30
   4 -10   3   73.59   12.40
  -4 -10  -3  102.99   14.10
  -4 -10   3   94.79   10.90
   4 -10  -3   81.69   14.30
  -4 -10   3   81.39   11.40
  -6  10   3  124.99   13.70
  -6 -10  -3  133.79   17.70
   6 -10   3  111.69   13.30
   6 -10   3  159.48   16.90
  -6 -10   3  123.19   16.00
  -6 -10   3  142.49   12.40
  -8 -10  -3   45.10   12.70
  -8  10   3   15.70    7.00
   8 -10   3    7.50    7.10
  -8 -10  -3   21.50    6.30
   8 -10   3   35.20   10.00
   8 -10  -3   29.10    9.30
   8 -10  -3   27.90    7.60
  -8 -10   3   18.50    9.00
  -8 -10   3   39.80    6.70
  10 -10   3   22.80   10.20
 -10  10   3   14.90    6.90
 -10 -10  -3   15.30    9.50
  10 -10   3   10.80    6.80
  10 -10  -3   23.30    9.50
  10 -10  -3   22.10    8.20
 -10 -10   3   15.00    8.60
   1  11  -3  432.46   22.60
   1 -11   3  442.56   27.30
  -1 -11  -3  433.26   29.10
  -1 -11   3  445.06   26.50
   1 -11  -3  439.96   28.70
  -1 -11   3  454.05   22.80
   3 -11   3 1197.98   53.29
  -3 -11  -3 1153.08   56.19
  -3 -11   3 1231.88   50.39
  -3 -11   3 1108.09   49.80
   3 -11  -3 1106.59   53.09
   5 -11   3  299.47   22.40
  -5 -11  -3  261.57   24.10
   5 -11  -3  290.97   23.40
  -5 -11   3  270.97   22.10
  -5 -11   3  257.87   18.60
  -7  11   3  665.23   35.70
   7 -11   3  662.93   36.50
  -7 -11  -3  626.04   41.80
   7 -11   3  618.54   40.00
  -7 -11   3  664.33   31.40
  -7 -11   3  706.33   40.90
   7 -11  -3  625.74   36.70
  -9 -11  -3  137.79   24.30
   9 -11   3  225.78   24.00
   9 -11   3  200.08   18.00
  -9  11   3  169.68   18.30
   9 -11  -3  198.58   18.60
   9 -11  -3  186.88   20.00
  -9 -11   3  172.28   22.00
   0  12  -3  113.29   10.10
   0 -12   3  121.19   14.00
   0 -12  -3  126.39   15.30
   0 -12   3  122.59    9.30
  -2 -12  -3   -2.30    4.50
   2 -12   3    3.80    3.70
   2 -12  -3   12.60    6.60
  -2 -12   3    5.10    4.00
  -2 -12   3    3.90    3.90
   4 -12   3   47.80   10.90
  -4 -12  -3   42.30   11.20
  -4 -12   3   40.90    9.30
  -4 -12   3   43.10    8.80
   4 -12  -3   37.20   10.20
  -6 -12  -3  212.28   22.00
   6 -12   3  210.48   19.40
  -6 -12   3  210.68   20.90
  -6 -12   3  193.68   16.40
  -8 -12  -3   48.60    9.90
  -8 -12  -3   35.70   12.10
   8 -12   3   35.70   11.00
   8 -12   3   52.69   12.10
  -8  12   3   54.79   11.00
  -8 -12   3   53.39    8.80
   8 -12  -3   31.50   10.90
  -8 -12   3   48.80   13.00
   8 -12  -3   49.99   11.90
  10 -12   3   27.70    8.10
 -10  12   3   18.10    7.90
  10 -12   3   34.60   12.10
 -10 -12  -3    5.10    9.60
  10 -12  -3   28.50   10.00
  10 -12  -3   22.10    9.80
 -10 -12   3   41.70   13.10
   1 -13   3   41.00    9.70
  -1 -13  -3   50.09   12.30
   1 -13  -3   66.49   14.20
  -1 -13   3   54.69    7.70
  -1 -13   3   73.59   12.90
  -3 -13  -3  382.96   28.80
   3 -13   3  383.16   26.70
  -3 -13   3  375.56   24.40
  -3 -13   3  348.77   24.20
   3 -13  -3  381.26   27.20
   5 -13   3   -3.60    4.30
  -5 -13   3   -0.40    4.10
  -5 -13   3   -4.10    3.50
   5 -13  -3    8.00    5.70
   7 -13   3   30.80   10.80
  -7 -13  -3   40.90   12.10
  -7 -13  -3   45.30   10.10
   7 -13   3   38.90   10.80
   7 -13  -3   46.80   12.00
   7 -13  -3   45.70   10.90
  -7 -13   3   33.40   11.10
  -7 -13   3   20.90    7.70
  -9 -13  -3   79.59   18.90
  -9 -13  -3   85.79   11.90
  -9  13   3  102.09   16.00
   9 -13   3   94.69   15.70
   9 -13   3  121.09   21.70
   9 -13  -3   95.19   17.00
   9 -13  -3   67.69   14.30
  -9 -13   3   84.79   11.20
  -9 -13   3  115.69   21.00
   0  14  -3   77.89   10.00
   0 -14   3   76.09   13.70
   0 -14  -3   92.69   16.20
   0 -14   3  101.99    9.30
  -2 -14  -3  157.58   18.60
   2 -14   3  169.58   17.50
  -2 -14   3  154.18   16.40
  -2 -14   3  144.89   14.10
   2 -14  -3  184.68   18.50
  -4 -14  -3  150.18   19.00
   4 -14   3  127.99   17.00
  -4 -14   3  138.69   15.80
   4 -14  -3  144.79   16.90
  -4 -14   3  144.89   15.30
  -6 -14  -3  151.98   16.20
   6 -14   3  110.09   15.30
  -6 -14  -3  117.89   20.70
   6 -14  -3  149.39   16.90
  -6 -14   3  114.09   13.70
   6 -14  -3  145.59   17.10
  -6 -14   3  122.99   20.00
  -8 -14  -3   54.59   16.30
  -8 -14  -3   54.49   10.30
   8 -14   3   43.20   11.70
   8 -14   3   40.60   11.60
   8 -14  -3   48.90   13.00
  -8 -14   3   62.69   14.40
  -8 -14   3   61.29   10.30
   8 -14  -3   37.60   11.70
  -1 -15  -3  826.52   48.00
   1 -15   3  988.30   48.50
  -1 -15   3  850.01   38.80
  -1 -15   3  947.51   46.90
   1 -15  -3  878.91   47.50
  -3 -15  -3   54.79   14.00
   3 -15   3   44.20   12.00
   3 -15  -3   31.90   11.00
  -3 -15   3   31.20    8.20
  -5 -15  -3  726.03   45.30
  -5 -15  -3  695.73   39.30
   5 -15   3  698.43   41.90
  -5 -15   3  705.63   37.30
   5 -15  -3  655.03   41.10
   5 -15  -3  746.83   41.80
  -5 -15   3  650.03   39.40
  -7 -15  -3  289.27   28.90
   7 -15   3  304.57   26.10
   7 -15   3  273.07   26.50
  -7 -15  -3  225.28   20.70
   7 -15  -3  275.67   25.20
  -7 -15   3  265.97   20.50
  -7 -15   3  247.68   24.90
   7 -15  -3  271.47   25.10
   9 -15   3   61.59   16.70
   9 -15   3  104.09   17.90
  -9 -15  -3   76.79   18.80
   9 -15  -3   74.89   16.60
   9 -15  -3  109.49   19.10
  -9 -15   3   84.69   18.40
   9 -15  -3  102.79   18.20
   0  16  -3  102.29   13.30
   0 -16  -3  112.79   18.90
   0 -16   3  127.09   16.20
   0 -16   3  135.59   11.20
   2 -16   3   25.70    8.90
  -2 -16  -3   60.89   13.40
   2 -16  -3   46.40   11.30
  -2 -16   3   49.10   10.00
  -2 -16   3   27.40    9.10
  -4 -16  -3   36.30   12.50
   4 -16   3   19.00    8.50
  -4 -16  -3   32.00   10.60
   4 -16  -3   32.50    9.00
  -4 -16   3   35.70    9.20
  -4 -16   3   32.70    8.70
   4 -16  -3   20.70    9.40
  -6 -16  -3    2.80    6.50
  -6 -16  -3   12.30    6.80
  -6 -16   3   -5.40    5.40
   6 -16  -3    3.80    6.60
   6 -16  -3   11.20    6.80
  -6 -16   3   -4.90    4.50
   8 -16   3   36.10   11.00
   8 -16   3   24.30    9.40
  -8 -16  -3   26.60   10.80
  -8 -16  -3   10.50    8.40
   8 -16  -3   29.90   10.10
  -8 -16   3   31.60   11.90
  -8 -16   3   26.20    9.40
   8 -16  -3   38.00   12.40
   1 -17   3   79.59   15.70
  -1 -17  -3   80.59   16.20
  -1 -17   3   93.89   11.20
   1 -17  -3   97.49   17.20
  -1 -17   3  106.99   14.20
  -3 -17  -3   19.30    8.20
   3 -17   3    4.20    5.50
  -3 -17  -3   25.70   10.00
   3 -17  -3   19.60    8.80
   3 -17  -3   20.50    8.20
  -3 -17   3    9.10    5.60
  -3 -17   3   14.60    5.90
   5 -17   3   51.59   13.20
  -5 -17  -3   63.39   12.60
  -5 -17  -3   80.39   17.50
  -5 -17   3   64.49   12.10
   5 -17  -3   65.59   15.60
  -5 -17   3   66.49   12.90
   5 -17  -3   68.69   13.60
   7 -17   3   62.69   14.20
  -7 -17  -3   87.79   14.90
  -7 -17  -3   48.60   14.90
  -7 -17   3   31.40    9.70
   7 -17  -3   47.40   13.50
  -7 -17   3   82.19   16.30
   7 -17  -3   75.39   16.20
   0 -18   3  194.38   21.20
   0 -18  -3  194.68   21.70
   0 -18   3  213.48   14.50
   0 -18  -3  189.18   21.60
   2 -18   3  150.48   18.30
  -2 -18  -3  171.78   20.30
  -2 -18  -3  116.79   19.50
   2 -18  -3  165.98   19.40
   2 -18  -3  151.38   18.50
  -2 -18   3  119.29   16.00
  -2 -18   3  128.69   14.20
  -4 -18  -3   67.69   17.50
  -4 -18  -3   68.59   15.50
   4 -18   3   77.59   15.50
  -4 -18   3   79.99   15.00
   4 -18  -3   93.49   17.00
  -4 -18   3   95.59   16.00
   6 -18   3   71.89   15.80
  -6 -18  -3   67.59   13.80
  -6 -18  -3   82.99   19.00
   6 -18  -3   82.09   16.90
  -6 -18   3  111.09   14.60
  -6 -18   3   95.59   17.30
   6 -18  -3  108.39   18.20
  -1 -19  -3  100.29   18.90
   1 -19   3   76.99   16.00
  -1 -19  -3   90.79   17.70
  -1 -19   3   97.79   11.50
   1 -19  -3  100.09   19.20
   1 -19  -3   96.99   18.00
  -1 -19   3   97.19   17.10
  -3 -19  -3  395.66   31.10
   3 -19   3  334.47   29.60
  -3 -19  -3  398.46   33.30
   3 -19  -3  337.47   30.10
  -3 -19   3  370.46   29.50
   3 -19  -3  408.06   31.30
  -3 -19   3  335.07   25.20
  -5 -19  -3   71.99   15.60
  -5 -19  -3   72.09   17.80
   5 -19   3   74.29   15.50
   5 -19  -3   63.29   14.90
  -5 -19   3   68.19   13.50
   5 -19  -3   92.19   18.80
  -7 -19  -3   26.10   10.80
  -7 -19  -3   -6.00    9.60
   7 -19   3   20.70   10.10
   7 -19  -3   16.80    9.80
  -7 -19   3   16.40    8.80
   7 -19  -3   41.60   12.70
  -7 -19   3   21.70   10.40
   0 -20  -3  159.98   22.60
   0 -20  -3  252.27   25.30
   0 -20   3  197.28   22.50
   0 -20   3  220.38   15.20
   2 -20   3   15.60    7.40
  -2 -20  -3   21.30   10.00
  -2 -20  -3   43.60   13.70
  -2 -20   3   11.20    9.00
   2 -20  -3   24.70   10.30
   2 -20  -3   32.80   12.00
  -2 -20   3   24.30    8.20
  -4 -20  -3   13.40    9.90
  -4 -20  -3   -4.40    7.10
   4 -20   3   -0.80    5.60
  -4 -20   3   13.90    6.60
   4 -20  -3  -13.70    6.80
  -4 -20   3  -12.90    5.90
   4 -20  -3    4.70    7.20
  -6 -20  -3   53.59   16.60
  -6 -20  -3   79.69   16.40
   6 -20   3   64.79   17.00
   6 -20  -3   96.89   18.40
   6 -20  -3   52.49   14.30
  -6 -20   3   51.89   13.40
  -6 -20   3   97.59   17.40
  -1 -21  -3   -4.60    8.60
  -1 -21  -3   13.10    6.70
   1 -21  -3    0.20    7.80
   1 -21  -3    7.50    8.00
  -1 -21   3   11.10    5.40
  -1 -21   3    4.50    6.40
   3 -21   3   -8.00    7.20
  -3 -21  -3   10.20    9.00
  -3 -21  -3    0.00    7.90
  -3 -21   3    7.50    8.40
  -3 -21   3   -2.20    5.90
   3 -21  -3   16.40   10.30
   3 -21  -3   -9.40    6.50
  -5 -21  -3  -18.80    8.00
  -5 -21  -3   -7.40    7.10
   5 -21   3   13.90    9.60
   5 -21  -3    7.10    9.10
   5 -21  -3    6.80    7.60
  -5 -21   3   -3.10    7.70
  -5 -21   3   -6.50    6.70
   0 -22  -3   10.20   10.00
   0 -22   3   14.70    8.30
   0 -22  -3   19.00    9.50
  -2 -22  -3  113.49   21.10
  -2 -22  -3  130.69   22.20
   2 -22   3  100.99   20.00
   2 -22  -3  153.48   23.10
   2 -22  -3   73.59   17.10
  -2 -22   3  114.79   14.50
  -2 -22   3  118.29   20.30
   4 -22   3   94.19   18.20
  -4 -22  -3   69.19   17.10
  -4 -22  -3   93.79   20.60
  -4 -22   3   56.99   14.80
  -4 -22   3   73.59   14.40
   4 -22  -3   91.09   17.20
   4 -22  -3   86.49   19.50
   1 -23   3   -3.60    7.90
  -1 -23  -3   26.50   11.50
  -1 -23  -3   19.80   10.60
   1 -23  -3   10.40    8.90
  -1 -23   3   11.10    9.10
   1 -23  -3    2.80    9.60
  -1 -23   3    3.00    6.70
   0   0   4 4744.93  156.88
  -2   0  -4 3376.26  119.79
  -2   0   4 3510.35  119.19
  -2   0  -4 3401.96  114.89
   2   0   4 3702.03  120.59
  -2   0   4 3410.16  117.49
   2   0   4 3443.76  117.79
   2   0   4 3468.25  115.49
   4   0   4   23.70    5.90
  -4   0   4   26.50    6.90
  -4   0  -4   26.70    7.00
   4   0   4   15.50    5.10
  -4   0   4   24.50    5.80
   6   0   4 1161.08   51.99
   6   0   4  981.30   43.70
  -6   0   4 1132.49   51.39
   6   0  -4 1129.79   44.60
  -6   0  -4 1140.49   49.80
  -8   0  -4 1826.12   73.49
  -8   0   4 1676.03   74.89
   8   0  -4 1634.64   68.89
   8   0   4 1728.13   63.59
   8   0   4 1831.22   78.49
  10   0  -4  -10.20    5.00
  10   0   4    6.90    5.70
 -10   0   4    7.80    6.70
 -10   0  -4   -7.80    5.10
  -1   1   4 2437.16   88.19
   1  -1   4 2476.05   83.69
   1  -1   4 2575.04   89.19
  -1  -1  -4 2584.64   91.79
  -1   1   4 2629.04   89.29
  -1  -1  -4 2290.37   83.29
   1   1   4 2535.55   84.19
  -1   1  -4 2491.15   85.99
   1   1   4 2558.24   88.89
  -1  -1   4 2461.25   88.29
  -1   1  -4 2751.52   90.49
  -1  -1   4 2525.05   88.19
   3  -1   4  306.97   19.10
  -3  -1  -4  322.37   20.60
  -3   1   4  287.87   17.70
   3  -1   4  294.17   18.10
   3  -1   4  346.27   19.40
  -3   1   4  319.77   20.10
  -3  -1   4  328.57   20.20
  -3   1  -4  323.37   19.20
   3   1   4  295.07   18.10
   3   1   4  310.07   18.40
  -3  -1   4  326.57   18.30
   5  -1   4  546.65   30.10
  -5   1   4  527.35   29.90
  -5  -1  -4  529.15   29.70
   5  -1   4  506.45   25.80
   5   1  -4  505.95   23.40
   5   1   4  519.15   25.70
  -5  -1   4  498.45   24.80
   5  -1  -4  512.55   23.60
   5   1   4  570.94   30.40
  -5   1  -4  524.05   28.10
   7  -1   4  910.61   47.00
   7   1  -4  896.21   40.50
   7  -1   4  889.31   38.50
  -7  -1  -4  964.20   46.10
  -7   1   4  931.11   46.20
   7   1   4  906.71   47.00
  -7   1  -4  904.01   43.50
  -7  -1   4  944.61   46.70
   7   1   4  837.52   37.40
   7  -1  -4  962.10   41.40
  -9  -1  -4  131.89   16.70
   9  -1   4  139.29   10.90
   9   1  -4  107.09   13.80
  -9   1   4  112.59   15.70
   9  -1   4  114.19   19.40
   9   1   4  111.49   20.30
  -9   1  -4  162.78   16.60
  -9  -1   4  123.29   16.80
   9  -1  -4  118.29   14.80
  11  -1   4  100.49   19.70
 -11  -1  -4   95.79   17.40
  11   1  -4  118.49   19.20
 -11   1   4  116.39   19.50
 -11   1  -4  119.39   18.80
 -11  -1   4   93.89   18.80
  11   1   4  138.39   23.20
  11  -1  -4  127.99   17.20
   0  -2   4 2040.80   71.39
   0   2  -4 2037.60   70.89
   0  -2  -4 1890.51   66.69
   0   2   4 2092.69   73.49
   0  -2   4 2066.89   73.69
  -2  -2  -4 1663.73   60.99
  -2   2   4 1737.33   64.99
   2  -2   4 1682.83   63.79
  -2   2   4 1671.93   63.29
   2  -2   4 1700.83   60.99
   2   2   4 1694.83   63.39
  -2   2  -4 1878.21   63.99
  -2  -2   4 1688.53   62.99
   2   2   4 1692.73   61.79
  -2   2  -4 1628.14   59.79
  -2  -2   4 1714.93   63.99
   4  -2   4  317.17   20.10
   4  -2   4  328.27   19.70
  -4   2   4  335.17   21.50
  -4   2   4  327.17   19.10
   4  -2   4  295.77   18.70
  -4  -2  -4  290.47   21.20
  -4   2  -4  366.26   20.00
   4   2   4  309.47   20.20
   4  -2  -4  308.27   15.20
   4   2   4  310.57   18.30
  -4  -2   4  322.47   21.10
  -4  -2   4  294.07   17.70
   6  -2   4  578.44   29.50
   6   2  -4  651.33   29.90
   6  -2   4  611.44   34.70
  -6   2   4  657.43   35.30
  -6  -2  -4  588.94   34.40
   6   2   4  605.24   34.70
   6   2   4  587.64   28.80
  -6   2  -4  625.04   31.70
  -6  -2   4  682.33   29.00
   6  -2  -4  671.63   30.10
  -6  -2   4  647.44   35.00
   8   2  -4  171.28   16.90
   8  -2   4  214.38   15.00
  -8   2   4  240.98   20.80
   8  -2   4  224.88   21.10
  -8  -2  -4  192.08   19.80
  -8  -2   4  214.68   20.50
   8   2   4  208.18   20.40
  -8   2  -4  241.98   19.40
   8  -2  -4  205.58   17.60
 -10   2   4   59.49   13.50
 -10  -2  -4   36.60   12.40
  10   2  -4   54.49   12.90
  10  -2   4   64.39   15.40
 -10  -2   4   53.39   13.30
  10  -2  -4   65.89   13.00
 -10   2  -4   62.49   13.50
  10   2   4   42.80   12.80
   1  -3   4 2863.31   92.19
  -1   3   4 2802.72   97.19
  -1  -3  -4 2790.12   93.09
   1  -3   4 2815.32   97.59
  -1  -3  -4 2782.62  100.89
   1   3  -4 2831.82   99.39
  -1  -3   4 2595.74   94.89
  -1   3  -4 2755.12   95.69
   1   3   4 2788.92   97.09
  -1   3  -4 2737.73   92.79
  -1  -3   4 2750.22   96.69
   3  -3   4 1417.06   53.39
  -3  -3  -4 1404.96   57.79
   3  -3   4 1369.56   53.79
  -3   3   4 1332.17   54.59
   3   3   4 1319.67   53.59
   3   3   4 1307.87   52.69
  -3  -3   4 1363.66   52.69
  -3   3  -4 1311.67   51.19
  -3  -3   4 1393.86   54.89
  -5   3   4  702.03   36.00
  -5  -3  -4  715.53   37.40
   5  -3   4  716.13   35.90
   5  -3   4  724.73   36.20
   5  -3   4  672.93   32.30
   5   3   4  659.43   35.50
   5  -3  -4  677.73   30.00
   5   3   4  690.43   31.70
  -5  -3   4  648.44   28.20
  -5  -3   4  674.93   30.80
  -5  -3   4  735.73   36.60
  -5   3  -4  734.33   32.40
   7   3  -4 1535.55   61.99
   7  -3   4 1485.85   60.09
   7  -3   4 1543.45   68.69
  -7  -3  -4 1577.74   68.89
  -7   3   4 1619.64   67.99
  -7   3  -4 1545.45   62.19
   7   3   4 1671.03   70.39
  -7  -3   4 1579.24   57.79
  -7  -3   4 1552.64   68.59
   7  -3  -4 1574.94   62.49
   9  -3   4  367.26   21.10
  -9  -3  -4  354.96   28.80
   9  -3   4  360.96   30.40
   9   3  -4  447.96   28.50
  -9   3   4  411.76   29.90
  -9  -3   4  417.26   31.00
   9  -3  -4  414.36   27.40
  -9   3  -4  411.76   26.60
   9   3   4  395.06   31.90
 -11  -3  -4   83.19   17.70
  11   3  -4  112.99   19.00
 -11   3   4   82.49   16.70
  11  -3   4  122.49   23.30
 -11   3  -4  112.49   15.50
  11  -3  -4  142.39   18.00
 -11  -3   4   87.29   16.70
  11   3   4  110.39   21.60
   0  -4   4 4560.24  153.08
   0  -4  -4 4779.62  158.18
   0  -4  -4 4230.48  147.59
   0   4  -4 4665.03  149.29
   0  -4   4 4466.05  149.19
   0   4   4 4798.42  153.78
   2  -4   4  136.09   12.00
  -2  -4  -4  121.59   13.40
  -2   4   4  130.99   12.10
  -2  -4  -4  127.89   11.90
   2  -4   4  133.19   10.50
  -2  -4   4  123.59   11.10
   2   4   4  135.99   11.80
  -2   4  -4  119.69   10.10
  -2  -4   4  155.28   12.40
  -2   4  -4  128.99    8.90
  -4  -4  -4 2335.27   89.19
   4  -4   4 2379.96   80.69
   4  -4   4 2379.66   85.29
  -4   4   4 2280.27   85.39
   4  -4   4 2195.38   82.89
  -4  -4   4 2228.38   76.59
   4   4   4 2195.98   81.99
  -4   4  -4 2261.57   79.39
  -4  -4   4 2336.97   85.79
   4   4   4 2318.17   86.29
  -4  -4   4 2294.37   81.69
   4  -4  -4 2203.48   78.19
  -6   4   4 1160.18   51.79
   6  -4   4 1128.79   51.89
  -6  -4  -4 1115.19   53.39
   6  -4   4 1020.40   46.20
   6  -4  -4 1104.39   46.00
   6   4   4 1098.99   52.29
  -6  -4   4 1156.48   52.99
  -6  -4   4 1136.09   44.40
  -6   4  -4 1110.69   45.40
   8  -4   4   69.19    9.40
  -8   4   4   49.50   12.00
   8  -4   4   64.29   14.00
   8   4  -4   47.10    9.40
  -8  -4  -4   74.59   15.00
  -8   4  -4   54.29   10.80
  -8  -4   4   69.49   13.80
  -8  -4   4   74.99    7.90
   8   4   4   82.39   15.10
   8  -4  -4   64.79   11.20
  10  -4   4  724.23   34.20
 -10  -4  -4  804.42   47.80
 -10   4   4  756.32   44.90
  10  -4   4  719.43   48.10
  10   4   4  860.01   51.59
  10  -4  -4  916.31   46.00
 -10   4  -4  795.42   40.50
 -10  -4   4  787.82   48.00
   1   5  -4  130.09   10.80
  -1  -5  -4  130.79   10.50
  -1  -5  -4  148.79   14.60
   1  -5   4  125.79   11.80
  -1  -5   4  130.39   10.60
   1  -5  -4  126.19   13.60
  -1  -5   4  142.39   12.10
  -1   5  -4  121.99    8.60
  -3  -5  -4  388.56   25.80
   3  -5   4  379.66   22.60
  -3   5   4  397.86   23.50
   3  -5   4  420.96   22.60
  -3   5  -4  383.06   16.90
  -3  -5   4  378.16   17.30
  -3   5  -4  360.66   18.20
  -3  -5   4  397.96   22.90
  -3  -5   4  373.16   21.30
   5  -5   4 1188.78   49.80
  -5  -5  -4 1239.88   55.79
   5  -5   4 1153.78   52.29
   5  -5   4 1182.98   46.20
  -5   5   4 1203.78   52.29
  -5  -5   4 1124.19   52.69
  -5  -5   4 1177.28   47.30
   5   5   4 1218.28   54.19
  -5  -5   4 1125.29   45.00
   5  -5  -4 1166.68   47.00
  -5   5  -4 1226.88   45.10
   7  -5   4    7.20    5.40
  -7   5   4   14.60    6.40
  -7  -5  -4   -4.10    5.40
   7  -5   4    8.90    4.60
   7  -5  -4    8.30    4.20
  -7  -5   4    8.50    4.10
  -7   5  -4   11.80    5.10
   7   5   4    9.60    6.20
  -7  -5   4    8.90    4.70
  -9  -5  -4  203.38   22.20
   9  -5   4  194.28   15.80
  -9   5   4  204.48   20.40
   9  -5   4  193.48   21.70
  -9  -5   4  178.18   20.00
   9  -5  -4  174.88   18.10
   9   5   4  217.28   23.10
  -9   5  -4  224.48   17.30
 -11   5   4  150.78   23.00
  11  -5   4  129.09   23.50
 -11  -5  -4  122.79   21.80
  11   5   4  138.59   24.00
 -11  -5   4  160.68   21.80
  11  -5  -4  149.19   19.30
 -11   5  -4  149.09   16.30
   0  -6   4  395.86   23.10
   0   6  -4  408.06   19.50
   0  -6   4  382.46   19.00
   0  -6  -4  429.46   26.50
   2  -6   4 1060.89   44.60
  -2  -6  -4  903.71   46.70
  -2  -6   4 1063.29   43.60
  -2  -6   4 1035.30   42.70
  -2   6  -4  986.20   36.00
  -2   6  -4  997.90   37.70
  -4  -6  -4 1170.08   52.69
   4  -6   4 1055.79   46.90
   4  -6   4 1017.50   46.00
  -4   6   4 1033.90   47.00
  -4  -6   4 1012.90   40.80
  -4   6  -4 1050.69   37.50
  -4  -6   4 1088.99   48.30
  -4  -6   4 1074.09   44.30
  -6  -6  -4  374.26   27.00
   6  -6   4  328.67   19.10
  -6   6   4  358.86   24.30
   6  -6   4  300.27   21.20
   6  -6   4  340.77   24.80
  -6  -6   4  350.66   19.50
  -6  -6   4  314.07   24.40
   6   6   4  316.57   24.60
   6  -6  -4  320.27   20.50
  -6   6  -4  350.46   17.60
  -8   6   4  217.08   20.10
   8  -6   4  211.28   21.10
   8  -6   4  211.38   16.90
  -8  -6  -4  199.58   21.50
  -8  -6   4  225.88   14.20
   8   6   4  212.28   22.30
   8  -6  -4  200.38   17.40
  -8   6  -4  226.68   15.50
  -8  -6   4  178.28   20.50
  10  -6   4  131.69   13.60
 -10  -6  -4  125.09   21.60
 -10   6   4  142.29   18.80
  10  -6   4  160.08   20.60
 -10  -6   4  175.38   20.30
  10  -6  -4  154.88   18.30
  10   6   4  173.28   22.60
 -10   6  -4  120.39   14.40
  10  -6  -4  107.59   13.40
   1  -7   4 1404.16   49.20
   1   7  -4 1398.96   53.49
   1  -7   4 1401.96   57.19
  -1   7  -4 1396.56   49.50
  -1  -7   4 1462.95   57.09
  -1  -7   4 1350.66   52.69
   1  -7  -4 1465.65   61.79
   3  -7   4 2768.62   99.39
  -3  -7  -4 2657.43  103.89
  -3  -7   4 2714.03   92.99
  -3  -7   4 2691.83   98.29
  -3  -7   4 2752.62   97.29
   5  -7   4 2733.33  103.59
   5  -7   4 2631.04  100.99
  -5   7   4 2688.23  102.89
  -5  -7  -4 2908.31  109.49
  -5  -7   4 2922.71  105.99
  -5  -7   4 2825.22   98.39
  -7   7   4  221.58   19.80
  -7  -7  -4  236.78   22.60
   7  -7   4  253.77   21.70
   7  -7   4  204.18   17.50
  -7  -7   4  244.78   22.10
   7  -7  -4  230.88   17.80
  -7  -7   4  211.18   15.40
  -7   7  -4  258.77   14.50
   9  -7   4  684.63   43.80
  -9  -7  -4  667.73   44.30
  -9   7   4  733.83   42.30
   9  -7   4  695.73   35.60
   9  -7  -4  749.33   40.50
  -9   7  -4  709.23   32.80
   9   7   4  747.73   46.70
  -9  -7   4  742.13   45.30
 -11   7   4  616.44   41.00
  11  -7   4  677.13   31.80
 -11  -7  -4  670.63   45.90
  11  -7   4  577.24   43.80
  11  -7  -4  620.04   40.10
  11  -7  -4  620.44   32.10
  11   7   4  593.54   45.90
 -11  -7   4  549.35   42.10
   0  -8   4    6.80    3.10
   0  -8  -4   11.60    5.30
   0   8  -4    9.90    3.80
  -2  -8  -4 1772.62   72.19
   2  -8   4 1697.03   67.39
  -2  -8   4 1593.14   63.09
   2  -8  -4 1613.74   70.09
  -2  -8   4 1677.63   65.29
   4  -8   4 1794.42   71.99
  -4   8   4 1808.32   71.49
   4  -8   4 1790.82   72.29
  -4  -8  -4 1853.01   77.99
  -4  -8   4 1760.02   72.09
  -4  -8   4 1817.72   69.19
   6  -8   4  132.09   15.70
  -6  -8  -4  176.08   19.20
   6  -8   4  157.58   15.10
  -6   8   4  154.38   15.80
  -6  -8   4  152.08   16.70
  -6  -8   4  148.39   12.90
   8  -8   4  329.77   27.90
  -8  -8  -4  368.76   29.90
  -8   8   4  368.36   26.20
   8  -8   4  304.97   22.50
  -8  -8   4  356.66   28.10
   8  -8  -4  295.77   22.80
  -8  -8   4  328.87   19.00
  10  -8   4  307.17   29.50
 -10  -8  -4  335.97   30.20
 -10   8   4  295.37   25.80
  10  -8   4  317.57   21.50
 -10  -8   4  295.47   28.40
  10  -8  -4  293.07   21.80
 -10   8  -4  291.17   18.90
  10  -8  -4  270.57   24.60
   1  -9   4   82.89   11.10
  -1  -9  -4   93.89   15.80
  -1  -9   4   74.49   10.10
   1  -9  -4   87.29   14.80
  -1  -9   4   75.39    8.50
   3  -9   4  517.55   29.90
  -3  -9  -4  482.45   32.60
  -3  -9   4  536.65   28.40
   3  -9  -4  515.35   32.30
  -3  -9   4  475.75   27.70
   5  -9   4   -5.10    3.60
  -5  -9  -4    4.20    5.60
   5  -9   4    5.30    4.10
  -5   9   4   -0.60    3.50
  -5  -9   4    3.10    3.80
  -5  -9   4    3.20    4.40
  -7  -9  -4  143.39   18.60
  -7   9   4  154.38   16.70
   7  -9   4  163.88   17.70
   7  -9   4  157.58   15.50
  -7  -9   4  162.88   13.60
   7  -9  -4  121.99   14.00
  -7  -9   4  156.68   17.60
   9  -9   4   27.60    7.80
   9  -9   4   17.40    8.20
  -9  -9  -4   31.10   13.00
  -9   9   4   49.40   11.10
   9  -9  -4   16.90    8.40
  -9  -9   4   26.50    9.50
   0 -10   4  580.24   32.10
   0  10  -4  575.64   25.30
   0 -10   4  555.24   24.60
  -2 -10  -4 1101.69   54.29
   2 -10   4 1124.89   50.79
  -2 -10   4 1123.39   46.70
   2 -10  -4 1068.79   53.29
  -2 -10   4 1087.49   49.00
   4 -10   4  678.23   37.00
  -4 -10  -4  717.73   41.80
  -4 -10   4  668.33   34.00
  -4 -10   4  702.53   36.30
   4 -10  -4  609.44   38.50
  -6 -10  -4  284.77   26.30
   6 -10   4  292.47   22.50
   6 -10   4  256.17   23.20
  -6  10   4  285.67   21.90
  -6 -10   4  295.87   19.80
  -6 -10   4  299.17   24.20
   8 -10   4  174.58   17.30
  -8  10   4  173.98   18.50
   8 -10   4  173.78   20.40
  -8 -10  -4  165.88   21.20
   8 -10  -4  174.58   17.70
  -8 -10   4  223.28   22.20
  -8 -10   4  163.68   14.30
 -10 -10  -4  183.08   23.80
  10 -10   4  178.98   17.30
  10 -10   4  148.19   25.60
 -10  10   4  172.38   19.60
 -10 -10   4  163.58   21.30
  10 -10  -4  154.48   17.10
  10 -10  -4  160.98   20.20
   1 -11   4 1571.24   66.19
  -1 -11  -4 1591.54   70.59
   1 -11  -4 1554.24   69.69
  -1 -11   4 1603.64   59.29
  -1 -11   4 1531.35   65.09
  -3 -11  -4 3268.77  123.29
   3 -11   4 3263.57  117.39
  -3 -11   4 3162.68  114.19
  -3 -11   4 3014.20  112.29
   3 -11  -4 2992.00  119.09
   5 -11   4  440.06   29.10
  -5 -11  -4  407.16   31.80
  -5 -11   4  432.06   25.80
  -5 -11   4  418.66   28.40
   5 -11  -4  394.36   29.80
  -7 -11  -4 1228.58   63.49
  -7  11   4 1198.98   55.39
   7 -11   4 1212.08   60.09
   7 -11   4 1089.69   54.49
  -7 -11   4 1148.49   58.59
  -7 -11   4 1165.58   49.80
  -9  11   4  476.45   32.80
   9 -11   4  477.65   36.80
   9 -11   4  527.05   32.10
  -9 -11  -4  495.45   39.10
  -9 -11   4  460.85   35.80
   9 -11  -4  454.55   31.60
   9 -11  -4  516.65   33.20
  -9 -11   4  515.35   25.10
   0  12  -4 1122.89   44.70
   0 -12  -4 1194.08   58.39
   0 -12   4 1166.08   43.90
   0 -12   4 1223.98   54.49
   2 -12   4  726.13   38.20
  -2 -12  -4  678.13   40.70
   2 -12  -4  636.54   39.10
  -2 -12   4  623.84   32.30
  -2 -12   4  684.13   36.50
   4 -12   4   63.89   12.80
  -4 -12  -4   41.30   11.50
  -4 -12   4   51.79   10.50
  -4 -12   4   45.10   10.00
   4 -12  -4   49.30   11.50
  -6 -12  -4  529.65   37.20
   6 -12   4  466.85   33.00
   6 -12   4  490.15   31.80
   6 -12  -4  445.96   33.40
  -6 -12   4  452.35   27.20
  -6 -12   4  435.86   31.00
   8 -12   4  381.96   31.00
  -8 -12  -4  382.86   33.70
   8 -12   4  402.76   28.40
  -8  12   4  399.06   28.40
   8 -12  -4  383.46   28.20
  -8 -12   4  339.77   30.40
  -8 -12   4  392.66   23.30
  10 -12   4   25.50    9.90
  10 -12   4    1.60    7.00
 -10  12   4    7.10    8.00
 -10 -12  -4   -1.00    7.30
  10 -12  -4    8.40    7.90
  10 -12  -4   16.40    9.10
 -10 -12   4    3.40    7.00
   1 -13   4  349.17   25.20
  -1 -13  -4  341.37   27.60
   1 -13  -4  303.17   26.50
  -1 -13   4  336.47   19.60
  -1 -13   4  366.36   25.10
  -3 -13  -4   58.89   14.30
   3 -13   4   28.70    8.40
  -3 -13   4   48.40   10.00
  -3 -13   4   28.00    8.30
   3 -13  -4   31.00    9.70
  -5 -13  -4  158.88   20.20
   5 -13   4  186.18   19.30
  -5 -13   4  155.38   16.10
  -5 -13   4  129.39   16.40
   5 -13  -4  202.68   20.70
   7 -13   4   22.50    9.40
  -7 -13  -4    2.00    6.80
   7 -13   4    9.90    6.90
  -7 -13   4   16.00    7.00
  -7 -13   4   10.40    6.30
  -9 -13  -4   24.60    7.00
  -9 -13  -4    6.30    8.70
   9 -13   4    8.00    6.90
   9 -13   4    9.40    7.20
  -9 -13   4    3.00    7.90
  -9 -13   4   11.50    6.90
   9 -13  -4   24.00    7.70
   9 -13  -4   -3.30    6.40
   0 -14   4  946.41   46.90
   0  14  -4  824.42   36.30
   0 -14   4  873.01   35.30
   0 -14  -4  901.81   49.70
  -2 -14  -4  575.64   38.10
   2 -14   4  506.25   33.30
  -2 -14   4  537.85   32.90
  -2 -14   4  527.55   28.40
   2 -14  -4  505.35   35.10
   4 -14   4  374.06   28.00
  -4 -14  -4  339.87   29.60
   4 -14  -4  338.97   27.70
  -4 -14   4  316.07   24.30
  -4 -14   4  337.77   24.50
  -6 -14  -4  394.56   33.40
   6 -14   4  391.96   29.50
   6 -14  -4  327.07   29.00
  -6 -14   4  365.86   28.60
  -6 -14   4  347.67   24.40
  -8 -14  -4  275.77   29.40
  -8 -14  -4  299.67   22.30
   8 -14   4  290.57   26.20
   8 -14   4  284.87   27.90
   8 -14  -4  308.27   26.00
  -8 -14   4  320.07   28.70
   8 -14  -4  262.97   25.50
   8 -14  -4  349.57   29.90
  -8 -14   4  257.47   19.80
  -1 -15  -4 1752.62   78.79
   1 -15   4 1482.05   72.19
  -1 -15   4 1691.63   72.89
  -1 -15   4 1741.43   64.49
   1 -15  -4 1758.42   78.49
   3 -15   4  228.28   22.40
  -3 -15  -4  284.67   25.90
   3 -15  -4  273.27   24.20
  -3 -15   4  241.98   21.30
  -3 -15   4  217.78   18.50
   5 -15   4 1011.20   52.39
  -5 -15  -4  951.30   55.89
   5 -15  -4  910.91   52.29
  -5 -15   4  937.71   46.90
  -5 -15   4  883.71   47.80
  -7 -15  -4  737.23   51.09
   7 -15   4  798.62   49.99
   7 -15   4  821.62   47.70
   7 -15  -4  849.81   49.70
  -7 -15   4  749.03   46.90
  -7 -15   4  827.42   41.20
   7 -15  -4  857.91   48.90
   0 -16  -4  601.34   40.10
   0 -16   4  595.14   37.90
  -2 -16  -4   39.60   13.00
   2 -16   4   57.29   13.50
   2 -16  -4   80.69   16.30
  -2 -16   4   49.40   10.30
  -2 -16   4   72.79   13.60
  -4 -16  -4  180.28   23.20
   4 -16   4  250.47   23.70
  -4 -16   4  168.88   18.90
   4 -16  -4  227.18   23.70
  -4 -16   4  241.98   20.40
   6 -16   4  176.58   21.30
  -6 -16  -4  190.38   25.20
  -6 -16   4  182.68   18.60
  -6 -16   4  230.08   23.00
   6 -16  -4  195.78   23.10
   6 -16  -4  213.18   23.20
  -8 -16  -4   25.10   12.90
   8 -16   4   34.20   11.50
   8 -16   4   33.90   11.00
  -8 -16  -4   23.10   10.50
  -8 -16   4   49.90   13.40
   8 -16  -4   20.30   10.90
  -8 -16   4   22.00    8.70
   8 -16  -4   28.80    9.80
  -1 -17  -4    6.30    7.10
   1 -17   4   22.90    9.60
   1 -17  -4    9.80    8.40
  -1 -17   4    8.50    5.90
  -1 -17   4   22.90    6.00
   3 -17   4  196.78   21.80
  -3 -17  -4  221.68   25.00
  -3 -17   4  170.58   19.00
  -3 -17   4  204.48   17.80
   3 -17  -4  201.78   22.30
   5 -17   4   42.80   12.70
  -5 -17  -4   28.90   11.20
   5 -17  -4   23.10   11.00
  -5 -17   4   36.20    9.80
   5 -17  -4   58.99   12.50
  -5 -17   4   34.20   10.10
   7 -17   4   19.90    9.20
  -7 -17  -4    5.10    7.60
  -7 -17  -4   -0.10    9.10
   7 -17   4    1.80    7.40
   7 -17  -4    4.70    8.60
  -7 -17   4   19.90    9.60
  -7 -17   4   34.00    8.90
   7 -17  -4   22.70   10.30
   0 -18  -4  567.24   40.60
   0 -18   4  586.34   38.90
   2 -18   4  320.77   28.10
  -2 -18  -4  362.36   32.20
  -2 -18   4  309.87   21.90
   2 -18  -4  328.87   29.40
  -2 -18   4  338.47   27.70
  -4 -18  -4  370.96   34.10
   4 -18   4  388.96   31.30
   4 -18  -4  342.17   31.10
  -4 -18   4  345.37   26.40
   4 -18  -4  417.16   33.00
  -4 -18   4  309.97   27.30
   6 -18   4  254.37   26.80
  -6 -18  -4  338.97   32.80
  -6 -18  -4  368.16   29.00
  -6 -18   4  267.77   24.40
  -6 -18   4  336.97   28.10
   6 -18  -4  333.27   30.40
   6 -18  -4  277.57   28.40
   1 -19   4  292.77   27.80
  -1 -19  -4  338.67   30.70
   1 -19  -4  363.46   31.10
  -1 -19   4  303.57   20.20
  -1 -19   4  302.17   27.40
  -3 -19  -4  868.01   53.39
  -3 -19  -4  797.22   49.90
   3 -19   4  811.02   49.80
   3 -19  -4  801.12   50.99
   3 -19  -4  785.22   49.80
  -3 -19   4  802.42   47.00
  -3 -19   4  818.82   42.00
  -5 -19  -4  344.37   33.90
   5 -19   4  324.47   30.40
  -5 -19  -4  310.57   29.50
  -5 -19   4  343.17   27.50
   5 -19  -4  349.87   31.90
   5 -19  -4  304.77   30.20
  -5 -19   4  351.06   28.50
   0 -20  -4   46.40   13.90
   0 -20  -4   56.39   14.30
   0 -20   4   46.30   13.10
   2 -20   4  346.67   31.00
  -2 -20  -4  368.76   33.90
  -2 -20  -4  356.16   31.80
   2 -20  -4  367.06   32.60
   2 -20  -4  374.16   32.90
  -2 -20   4  361.16   23.50
  -2 -20   4  356.06   29.50
   4 -20   4  203.78   23.50
  -4 -20  -4  182.68   22.90
  -4 -20  -4  185.88   24.70
  -4 -20   4  173.58   20.50
   4 -20  -4  155.48   24.50
  -4 -20   4  154.38   18.60
   4 -20  -4  203.28   24.60
  -1 -21  -4  106.09   20.70
  -1 -21  -4   88.99   19.20
   1 -21   4   94.99   18.70
   1 -21  -4  118.79   21.90
  -1 -21   4  120.59   13.30
   1 -21  -4   84.99   19.40
  -1 -21   4  107.59   19.40
  -3 -21  -4   96.09   19.60
   3 -21   4   99.39   19.00
  -3 -21  -4  106.09   20.80
  -3 -21   4  100.59   15.50
   3 -21  -4   96.09   20.30
  -3 -21   4   71.69   16.30
   3 -21  -4  126.09   22.40
   0 -22  -4  211.38   26.20
   0 -22   4  217.58   24.20
   0 -22  -4  157.88   26.20
  -2 -22  -4  283.47   30.70
   2 -22   4  280.77   29.20
  -2 -22  -4  293.87   30.30
  -2 -22   4  295.97   22.30
   2 -22  -4  281.47   30.30
  -2 -22   4  295.27   28.70
   0   0  -5  131.29   13.80
   0   0   5  135.49   12.50
   2   0   5  295.27   17.00
  -2   0  -5  312.27   17.30
  -2   0   5  321.47   20.50
  -2   0   5  317.87   19.80
  -2   0  -5  344.37   21.90
   2   0   5  292.37   19.50
  -4   0   5    4.80    4.80
   4   0   5    2.80    2.60
  -4   0  -5    2.10    4.60
   4   0   5    5.90    4.30
  -4   0   5   11.30    4.40
   6   0   5  132.49   15.30
  -6   0   5  146.69   15.80
  -6   0   5  157.48   13.40
  -6   0  -5  129.19   15.70
   6   0   5  153.48   14.00
  -8   0  -5  351.96   26.00
   8   0  -5  318.27   21.30
   8   0   5  321.17   20.40
   8   0   5  364.86   28.60
  -8   0   5  336.97   27.10
 -10   0  -5    4.30    6.30
  10   0  -5   11.90    5.90
  10   0   5   22.60    7.60
 -10   0   5    7.40    6.20
  -1   1   5   71.09    9.40
   1  -1   5   71.39    6.50
  -1  -1  -5   68.69   12.40
  -1   1   5   78.39    9.70
  -1  -1  -5   66.39    6.30
   1  -1   5   76.59    9.50
   1   1   5   60.79   10.50
  -1   1  -5   80.69   12.50
  -1  -1   5   82.69    9.50
  -1  -1   5   74.59    9.50
   1   1   5   66.59    6.70
  -3  -1  -5    5.40    5.50
   3  -1   5   11.40    4.20
  -3   1   5   15.50    5.50
  -3   1   5    7.00    4.10
   3  -1   5    4.30    4.10
  -3   1  -5    4.80    4.10
   3   1   5   10.50    4.00
   3   1   5   12.90    5.10
  -3  -1   5   11.30    4.70
  -3  -1   5    3.80    4.10
  -5  -1  -5   12.90    5.60
  -5   1   5    5.50    4.10
   5  -1   5    0.70    4.00
  -5   1   5    3.10    4.10
  -5  -1   5    0.60    3.60
  -5   1  -5   -4.60    4.20
  -5  -1   5   -4.50    2.40
   5   1   5    7.00    4.20
   5   1   5   11.80    5.00
  -7   1   5    3.60    4.70
  -7  -1  -5   12.50    5.80
   7   1  -5    4.80    4.70
   7  -1   5    6.80    5.60
  -7   1  -5   10.10    5.70
   7  -1  -5    0.60    4.20
  -7  -1   5   -3.20    4.00
   7   1   5    7.90    5.40
   7   1   5   11.40    4.40
   9   1  -5   14.00    6.20
  -9  -1  -5    4.90    5.80
  -9   1   5    2.80    5.10
   9  -1   5    3.40    4.50
   9  -1   5    7.10    6.30
   9  -1  -5    5.10    5.50
   9   1   5    8.60    6.70
  -9   1  -5    3.50    6.70
  -9  -1   5    5.10    6.40
 -11   1   5    1.90    6.40
  11   1  -5    5.80    6.80
 -11  -1  -5    2.60    7.90
  11  -1   5   -8.50    6.30
  11  -1  -5    7.50    6.20
 -11   1  -5   -4.30    7.60
 -11  -1   5    3.10    7.10
  11   1   5    8.30    7.70
   0   2   5  255.97   17.60
   0  -2  -5  245.78   19.70
   0  -2   5  260.17   18.10
  -2  -2  -5  302.87   17.10
  -2   2   5  325.47   20.80
  -2  -2  -5  300.67   22.20
  -2   2   5  292.57   19.50
   2  -2   5  330.77   20.80
   2  -2   5  298.07   17.00
  -2   2  -5  337.17   20.70
  -2  -2   5  289.57   19.20
  -2  -2   5  310.97   20.00
   2   2   5  286.47   17.50
   2   2   5  303.27   19.90
  -4   2   5   21.00    6.40
  -4   2   5   23.00    7.30
  -4  -2  -5   21.10    7.60
   4  -2   5   21.60    6.80
   4  -2   5    8.20    5.70
   4   2   5   22.20    6.50
   4   2   5   15.60    5.40
  -4  -2   5   26.70    6.40
  -4  -2   5   13.40    5.80
  -4   2  -5   25.30    7.70
  -6  -2  -5   59.99   12.00
   6  -2   5   51.89    9.70
  -6   2   5   56.49   11.90
   6  -2   5   56.69   11.50
  -6  -2   5   72.69   13.20
  -6  -2   5   52.19    8.80
   6   2   5   61.89   10.20
   6   2   5   61.59   12.30
   6  -2  -5   42.40    7.90
  -6   2  -5   62.79   10.90
  -8   2   5   34.90   10.00
  -8  -2  -5   38.50   11.60
   8  -2   5   39.40   10.90
   8  -2   5   27.00    7.60
  -8  -2   5   52.49   12.10
  -8   2  -5   45.00    9.30
   8   2   5   33.60    7.70
   8  -2  -5   45.70    9.10
   8   2   5   43.60   11.00
  10  -2   5   19.10    8.70
 -10   2   5   21.70    9.30
  10  -2   5   13.60    5.80
 -10  -2  -5   -2.30    7.30
 -10  -2   5   15.00    8.90
 -10   2  -5   13.30    8.00
  10   2   5   24.00    9.90
  -1  -3  -5  125.99   13.80
   1  -3   5   85.89   10.60
   1  -3   5   86.09    7.80
  -1   3   5   96.39   11.00
  -1  -3  -5  106.59    8.60
  -1  -3   5  101.39   10.30
   1   3   5  114.39   11.60
  -1  -3   5  117.39   11.90
   1  -3  -5  105.39   13.60
  -1   3  -5   86.59   10.50
   3  -3   5    5.80    3.40
   3  -3   5   15.90    6.00
  -3   3   5    4.80    3.50
  -3  -3  -5   -1.00    4.80
  -3   3   5    0.40    3.40
   3   3   5    1.40    3.30
  -3  -3   5    9.70    4.60
  -3  -3   5   10.90    4.60
   3   3   5   -0.70    3.10
  -3   3  -5    0.80    4.30
  -5   3   5    2.00    4.30
   5  -3   5   10.90    5.10
  -5  -3  -5    5.10    5.80
   5  -3   5   11.20    4.40
   5   3   5    2.00    4.00
  -5  -3   5   12.30    4.70
   5   3   5    3.50    4.90
  -5  -3   5    5.00    4.60
  -5   3  -5   11.10    4.70
  -7   3   5   77.49   13.80
  -7  -3  -5   73.99   14.20
   7  -3   5   71.99    9.70
   7  -3   5   76.79   15.00
  -7  -3   5   63.89   12.80
   7   3   5   64.69   10.70
  -7   3  -5   87.99   13.60
   7  -3  -5   75.99    9.60
  -7  -3   5   77.49    9.70
   7   3   5   53.29   12.20
  -9   3   5    9.60    7.40
   9  -3   5    1.80    6.90
  -9  -3  -5   18.40    8.80
   9  -3   5    0.80    5.00
   9  -3  -5   12.60    7.30
  -9   3  -5   20.20    8.40
  -9  -3   5   23.10    9.50
   9   3   5   12.40    7.40
 -11  -3  -5  -16.20    8.30
 -11   3   5   -0.70    7.10
  11  -3   5    7.70    7.10
 -11   3  -5   -3.80    7.40
  11  -3  -5    3.20    7.40
 -11  -3   5   -3.60    7.00
   0  -4   5   12.60    4.10
   0  -4  -5   22.80    5.00
   0   4   5   31.00    7.60
   0  -4   5   20.40    6.30
   0  -4  -5   26.20    8.10
  -2  -4  -5   55.39   11.80
  -2   4   5   76.09    9.80
   2  -4   5   66.89    8.10
  -2   4   5   54.59    9.50
   2  -4   5   58.59   10.30
  -2  -4   5   56.19    9.90
  -2   4  -5   75.29    7.80
  -2  -4   5   67.39    9.10
   2   4   5   57.69   10.30
  -2   4  -5   62.59    8.40
   4  -4   5  118.89   12.70
  -4   4   5  139.39   14.30
   4  -4   5  132.99   13.20
  -4  -4  -5  164.78   17.20
  -4  -4   5  155.38   14.80
  -4   4  -5  101.69   10.20
   4   4   5  134.29   14.10
   4   4   5  137.99   13.10
  -4  -4   5  114.29   12.00
  -4   4  -5  152.38   12.40
  -6   4   5   45.60    9.60
   6  -4   5   29.00    8.60
  -6  -4  -5   33.00   10.40
   6  -4   5   24.40    7.40
  -6   4  -5   40.00    8.10
   6   4   5   33.50    9.50
  -6  -4   5   33.70    7.40
  -6  -4   5   36.50    6.90
  -6  -4   5   44.90   10.90
   6  -4  -5   33.10    7.00
   8  -4   5   11.70    4.60
   8  -4   5   19.70    7.90
  -8  -4  -5   10.60    6.60
  -8   4   5   10.40    6.10
  -8  -4   5   23.60    6.40
   8   4   5   14.10    7.60
  -8   4  -5   -2.20    5.20
   8  -4  -5    4.50    5.20
  -8  -4   5   21.70    8.20
  10  -4   5  127.19   13.50
 -10  -4  -5  164.58   20.30
  10  -4   5  102.59   19.50
 -10   4   5  141.79   18.60
 -10   4  -5  151.18   16.70
  10   4   5  153.08   21.40
  10  -4  -5  171.98   18.40
 -10  -4   5  173.58   20.80
  -1  -5  -5   93.59    9.00
   1  -5   5   98.09    8.90
   1  -5   5  102.89   11.40
  -1  -5  -5   77.69   14.00
   1   5   5  100.39   11.50
  -1  -5   5   81.19    9.30
  -1   5  -5  113.09   10.90
  -1  -5   5  108.59   11.80
  -1   5  -5   90.79    8.80
   1  -5  -5   94.69   13.10
   3  -5   5    4.10    3.80
  -3   5   5    1.00    3.30
  -3  -5  -5   -0.60    4.40
   3  -5   5    6.60    4.00
  -3  -5   5    1.60    3.70
  -3   5  -5    8.80    3.20
   3   5   5    5.80    4.20
  -3  -5   5    1.20    2.90
  -3   5  -5   -2.40    3.00
   5  -5   5   21.10    6.90
  -5  -5  -5   27.80    8.80
   5  -5   5   24.20    7.80
  -5   5   5   38.70    9.80
   5  -5  -5   29.50    5.90
   5   5   5   18.60    7.50
  -5  -5   5   23.80    6.90
  -5   5  -5   25.80    6.20
  -5  -5   5   29.50    8.40
  -7   5   5  147.99   16.70
   7  -5   5  131.79   13.80
   7  -5   5  129.29   16.40
  -7  -5  -5  179.28   19.70
   7   5   5  139.39   17.80
   7  -5  -5  156.58   13.80
  -7  -5   5  173.68   17.70
  -7   5  -5  152.08   13.70
  -7  -5   5  153.98   13.90
   9  -5   5   -9.60    4.70
  -9   5   5  -13.90    5.30
   9  -5   5    5.70    5.20
  -9  -5  -5  -11.50    6.10
  -9   5  -5   -3.10    5.90
   9  -5  -5   -0.50    4.40
  -9  -5   5    1.80    5.10
 -11  -5  -5   -8.30    8.70
  11  -5   5   -7.90    7.30
 -11   5   5   10.00    8.30
 -11  -5   5   12.80    7.70
  11   5   5   -2.20    7.60
  11  -5  -5  -13.70    7.80
 -11   5  -5    9.50    6.80
   0  -6   5   -3.30    2.50
   0  -6   5   -1.80    3.30
   0  -6  -5    0.30    4.00
   0  -6  -5   -1.70    3.30
   2  -6   5   81.79    9.30
  -2  -6  -5   73.39   13.70
   2  -6   5   78.49   10.50
  -2   6  -5   82.09    8.50
  -2  -6   5   79.99   10.00
  -2  -6   5   68.29    9.40
  -2   6  -5   63.89    7.20
   2  -6  -5   63.59   12.40
  -4   6   5   63.09   11.60
   4  -6   5   58.39   10.80
  -4  -6  -5   67.59   13.30
   4  -6   5   73.69   12.20
  -4  -6   5   73.59   10.00
  -4   6  -5   52.89    8.20
  -4  -6   5   63.09   12.70
  -4   6  -5   84.69    7.60
   6  -6   5   68.99   11.80
  -6  -6  -5   75.79   15.00
   6  -6   5   63.69   12.60
  -6   6   5   52.69   11.20
   6  -6  -5   65.09    8.40
  -6  -6   5   58.99   10.30
  -6   6  -5   64.39    8.30
  -6  -6   5   55.29   12.10
  -8   6   5    1.10    5.70
  -8  -6  -5   17.30    6.90
   8  -6   5   16.20    7.00
  -8  -6   5    7.30    5.30
   8   6   5    8.90    5.80
  -8  -6   5    8.90    5.00
  -8   6  -5   12.30    5.80
 -10   6   5   -6.20    6.10
 -10  -6  -5   -9.00    5.60
  10  -6   5   -6.10    7.80
  10  -6   5   -1.40    5.60
 -10  -6   5    5.90    6.50
  10   6   5   -9.00    6.40
  10  -6  -5   -1.20    6.40
 -10   6  -5   -6.80    6.20
   1  -7   5  140.29   14.10
  -1  -7  -5  159.08   17.40
   1  -7  -5  128.29   15.80
  -1  -7   5  131.59   13.50
  -1   7  -5  121.89   10.20
  -1  -7   5  144.09   12.00
   3  -7   5   95.89   11.20
  -3  -7  -5   79.79   14.60
   3  -7   5   79.09   13.00
  -3   7  -5   86.99    7.30
  -3  -7   5  106.59   11.80
  -3   7  -5   81.99    8.30
   3  -7  -5   77.09   14.60
  -3  -7   5  101.49   11.60
   5  -7   5  154.78   15.90
   5  -7   5  132.09   14.70
  -5  -7  -5  130.39   16.80
  -5   7   5  141.89   15.30
  -5  -7   5  140.49   13.70
  -5  -7   5  139.39   15.60
   7  -7   5   -6.80    3.60
  -7   7   5   10.90    5.70
  -7  -7  -5   13.40    7.30
   7  -7  -5   -3.90    4.10
  -7  -7   5    2.80    4.40
  -7   7  -5   -1.30    3.40
  -9   7   5  115.29   15.80
   9  -7   5  111.59   15.80
   9  -7   5  131.79   18.20
  -9  -7  -5  107.79   20.50
  -9  -7   5  151.38   19.10
  -9   7  -5  111.39   12.60
  -9  -7   5  136.79   12.30
   9  -7  -5  108.39   16.50
   0  -8   5   33.50    6.30
   0  -8   5   34.40    8.90
   0  -8  -5   29.50    9.60
   2  -8   5   89.29   12.10
  -2  -8  -5  110.19   15.00
   2  -8  -5  109.79   15.10
  -2  -8   5   89.99   11.40
  -2  -8   5  117.19   11.90
   4  -8   5   49.40   11.30
   4  -8   5   40.90    9.60
  -4  -8  -5   39.10   11.40
  -4  -8   5   49.60   10.40
  -4  -8   5   56.69   10.50
  -6   8   5    4.40    5.30
   6  -8   5    1.20    4.40
   6  -8   5   -4.80    4.00
   6  -8  -5   -5.70    3.00
  -6  -8   5   -1.90    3.80
  -6  -8   5    1.30    4.50
   8  -8   5   29.20   10.40
  -8   8   5   22.50    8.90
  -8  -8  -5   39.70   13.10
   8  -8   5   25.50    7.80
  -8  -8   5   25.70    6.90
   8  -8  -5   28.00    7.50
  -8  -8   5   16.10    8.80
 -10  -8  -5   37.60   13.00
  10  -8   5   47.80   11.30
  10  -8   5   44.00   13.90
 -10   8   5   35.90   12.00
  10  -8  -5   46.70   12.60
 -10  -8   5   49.50   14.20
   1  -9   5   90.49   12.00
  -1  -9  -5  117.09   15.50
   1  -9  -5   93.39   16.40
  -1   9  -5  106.89    9.40
  -1  -9   5  103.69   12.40
  -1  -9   5  104.99   10.30
   3  -9   5   68.89   12.00
  -3  -9  -5   45.70   11.50
   3  -9  -5   51.39   11.80
  -3  -9   5   66.49   11.40
  -3  -9   5   62.69   11.30
   5  -9   5  270.27   21.70
  -5  -9  -5  283.27   25.90
   5  -9   5  264.67   21.80
  -5   9   5  291.27   22.60
  -5  -9   5  231.58   19.00
  -5  -9   5  301.67   23.50
   7  -9   5   -1.70    4.70
  -7  -9  -5    0.30    6.40
  -7   9   5    0.20    4.90
   7  -9   5   -6.70    4.80
   7  -9  -5   -0.70    4.70
  -7  -9   5    9.60    5.40
  -7  -9   5    7.00    7.10
  -9  -9  -5   23.80   10.40
  -9   9   5   35.40   10.80
  -9  -9   5   45.00   12.60
   0 -10   5   17.60    6.90
   0 -10  -5   13.10    8.60
   0 -10   5   14.30    4.70
   2 -10   5   19.60    6.90
  -2 -10  -5   21.90    9.10
   2 -10  -5   29.80    9.40
  -2 -10   5   25.40    7.40
  -2 -10   5   23.00    6.10
   4 -10   5    1.70    5.10
  -4 -10  -5    8.80    6.40
   4 -10   5   19.60    6.60
  -4 -10   5    9.30    6.20
   4 -10  -5   -2.30    5.20
  -4 -10   5   14.70    5.70
   6 -10   5   10.60    5.90
  -6  10   5    7.70    4.60
  -6 -10  -5   10.30    7.00
   6 -10   5   12.80    5.60
  -6 -10   5    2.10    4.00
  -6 -10   5    7.10    6.10
   8 -10   5    6.10    7.20
   8 -10   5   -8.60    4.10
  -8  10   5   -4.40    5.30
  -8 -10  -5   17.80    8.20
  -8 -10   5   -6.60    5.50
   8 -10  -5   -3.20    5.10
 -10 -10  -5    3.30    6.80
 -10  10   5   20.40    8.70
  10 -10   5   -1.80    6.30
  10 -10   5   -3.80    6.10
 -10 -10   5   10.90    7.30
  10 -10  -5    0.40    7.40
  10 -10  -5  -15.90    7.80
  -1 -11  -5   53.79   13.40
   1 -11   5   47.10   11.10
  -1 -11   5   45.90   10.30
  -1 -11   5   59.59    8.20
   1 -11  -5   61.69   13.60
  -3 -11  -5   89.39   16.80
   3 -11   5  110.59   14.20
  -3 -11   5   99.59   12.20
  -3 -11   5  100.99   13.00
   3 -11  -5   90.99   17.50
   5 -11   5  139.79   16.10
   5 -11   5  113.69   14.80
  -5 -11  -5   71.29   16.00
   5 -11  -5  118.69   20.10
  -5 -11   5   99.09   12.60
  -5 -11   5  106.79   14.30
   7 -11   5  151.48   17.30
  -7 -11  -5  102.79   21.00
   7 -11   5  120.59   20.20
  -7  11   5  143.09   16.80
  -7 -11   5  135.19   18.00
   7 -11  -5  142.99   15.00
  -7 -11   5  131.39   13.80
   9 -11   5   38.80    9.80
   9 -11   5   28.80    9.90
  -9 -11  -5   37.30   13.60
  -9 -11   5   26.60    9.70
  -9 -11   5   53.59    8.80
   9 -11  -5   48.00   11.30
   0  12  -5   44.90    8.50
   0 -12   5   48.40    7.50
   0 -12  -5   53.59   13.10
   0 -12   5   56.29   12.30
   2 -12   5    8.50    5.00
  -2 -12  -5   -0.50    5.40
   2 -12  -5    0.50    6.10
  -2 -12   5   10.50    4.50
  -2 -12   5    9.80    4.90
   4 -12   5   35.10    9.90
  -4 -12  -5   35.50   10.90
  -4 -12   5   23.70    8.30
  -4 -12   5   51.19   11.30
   4 -12  -5   59.89   14.40
  -6 -12  -5   77.99   17.10
   6 -12   5   74.69   15.30
   6 -12   5   67.99   14.20
  -6 -12   5   78.89   14.40
   6 -12  -5   71.59   16.60
  -6 -12   5   70.69   12.50
   8 -12   5   31.00    9.40
   8 -12   5   35.40   12.30
  -8 -12   5   28.30    8.30
  -8 -12   5   34.30   12.00
   8 -12  -5   18.40    9.20
   1 -13   5   46.00   12.40
  -1 -13  -5   35.90   11.10
  -1 -13   5   43.10    8.00
  -1 -13   5   25.80    8.00
   1 -13  -5   44.50   12.30
  -3 -13  -5  223.98   23.80
   3 -13   5  216.88   20.80
   3 -13  -5  198.98   22.10
  -3 -13   5  199.68   18.50
  -3 -13   5  178.28   16.80
   5 -13   5   11.90    6.00
  -5 -13  -5    4.40    6.50
   5 -13   5    6.40    6.20
   5 -13  -5    0.10    6.10
  -5 -13   5    4.00    6.00
  -5 -13   5    6.30    5.30
   7 -13   5   23.30    9.10
  -7 -13  -5   10.80    6.90
   7 -13   5   33.20    9.70
  -7 -13   5    6.20    8.00
  -7 -13   5    2.50    5.80
   7 -13  -5   33.10   11.00
  -9 -13  -5   52.69   14.60
   9 -13   5   61.49   13.40
   9 -13   5   53.09   13.90
  -9 -13   5   64.29   16.00
  -9 -13   5   39.60    9.80
   9 -13  -5   68.29   13.30
   9 -13  -5   52.09   13.40
   0 -14  -5   14.80    6.90
   0  14  -5  -12.30    5.70
   0 -14   5   10.50    6.70
   0 -14   5    1.20    3.30
  -2 -14  -5   14.80    6.60
   2 -14   5   -2.30    4.50
  -2 -14   5    4.20    4.20
   2 -14  -5   -6.70    5.70
  -2 -14   5   -5.00    3.80
  -4 -14  -5    6.90    6.80
   4 -14   5   17.90    8.60
   4 -14  -5   -3.20    6.20
  -4 -14   5   10.70    5.80
  -4 -14   5    5.50    5.30
   6 -14   5   29.40    9.40
  -6 -14  -5    1.90    8.50
  -6 -14   5   22.60    8.70
   6 -14  -5   28.60   11.20
  -6 -14   5   23.00    7.60
  -8 -14  -5    7.60    9.00
   8 -14   5    3.10    6.20
   8 -14   5    4.10    6.70
  -8 -14   5    4.00    6.70
   8 -14  -5    2.10    6.30
  -8 -14   5   11.80    6.60
   8 -14  -5   11.50   10.40
   1 -15   5  185.38   19.80
  -1 -15  -5  219.28   23.60
   1 -15  -5  180.98   22.40
  -1 -15   5  137.79   22.00
  -1 -15   5  196.58   14.60
   3 -15   5    4.10    5.50
  -3 -15   5   -0.10    4.20
   3 -15  -5    1.20    5.50
   5 -15   5  110.59   19.40
  -5 -15  -5   90.59   19.00
  -5 -15   5   93.09   15.10
  -5 -15   5  105.99   17.60
   5 -15  -5  116.29   20.50
  -7 -15  -5   78.89   18.50
   7 -15   5   95.49   17.30
   7 -15   5   75.49   16.50
   7 -15  -5  113.39   20.40
  -7 -15   5   69.89   12.30
  -7 -15   5   83.09   16.10
   0 -16   5   17.80    8.30
   0 -16  -5   20.30   10.20
  -2 -16  -5   17.90   10.10
   2 -16   5   30.50   10.20
  -2 -16   5   16.10    7.50
   2 -16  -5   14.10    8.50
  -4 -16  -5    4.10    6.80
   4 -16   5    2.20    6.30
  -4 -16   5   -0.40    4.90
  -4 -16   5    9.20    7.10
   4 -16  -5   -1.30    6.30
   6 -16   5    2.70    5.90
  -6 -16  -5    3.50    8.80
  -6 -16   5   10.00    6.30
   6 -16  -5   14.20    8.10
  -6 -16   5   12.70    7.00
  -1 -17  -5   35.50   12.40
   1 -17   5   46.70   12.40
  -1 -17   5   55.59   13.00
   1 -17  -5   46.30   13.40
  -3 -17  -5   -0.70    7.60
   3 -17   5    4.90    6.20
  -3 -17   5    8.90    6.80
   3 -17  -5   15.00    9.00
  -3 -17   5    4.00    5.10
  -5 -17  -5   27.20   12.70
   5 -17   5   13.60    9.00
  -5 -17   5   31.20   10.60
  -5 -17   5   24.00    8.70
   5 -17  -5    6.30    9.40
   7 -17   5   52.49   15.00
  -7 -17  -5   36.40   14.50
   7 -17   5   21.00   10.50
  -7 -17   5   46.00   12.10
  -7 -17   5   50.69   11.30
   7 -17  -5   50.29   13.00
   0 -18   5   13.80    6.70
   0 -18  -5   25.80    9.70
  -2 -18  -5    4.50   11.00
   2 -18   5   36.40   11.20
   2 -18  -5   30.90   12.40
  -2 -18   5   36.20   10.50
  -2 -18   5   15.40    7.90
  -4 -18  -5    0.90    7.40
   4 -18   5   -3.90    6.00
  -4 -18   5   -6.40    6.20
   4 -18  -5   11.50    9.30
   6 -18   5   -4.80    6.40
  -6 -18  -5    4.80    7.60
   6 -18  -5    1.10    7.10
  -6 -18   5    7.60    7.20
  -6 -18   5   21.10    9.00
   1 -19   5    9.30    9.10
  -1 -19  -5   -0.50    8.60
  -1 -19   5   -1.10    5.00
   1 -19  -5   -4.80    8.90
  -1 -19   5   16.10    8.30
  -3 -19  -5   96.39   20.20
   3 -19   5   56.19   15.70
  -3 -19   5   52.39   15.00
  -3 -19   5   66.79   12.30
   3 -19  -5   45.30   14.30
  -5 -19  -5   14.20   10.90
   5 -19   5    7.60    8.40
   5 -19  -5    4.90    8.80
   5 -19  -5    3.70   10.10
  -5 -19   5   18.20    8.60
  -5 -19   5    0.60    8.10
   0 -20  -5   68.49   19.40
   0 -20   5  110.69   20.30
   2 -20   5  -12.60    6.50
  -2 -20  -5  -14.30    7.90
   2 -20  -5   11.60    8.80
  -2 -20   5   -2.10    6.50
  -2 -20   5    9.00    5.80
  -4 -20  -5    9.70    9.90
   4 -20   5   -4.00    7.00
   4 -20  -5    8.00   10.00
   4 -20  -5    5.60    8.30
  -4 -20   5    3.20    7.00
  -4 -20   5    1.00    8.30
   1 -21   5   10.00    7.80
  -1 -21  -5   16.50   10.50
  -1 -21   5    4.70    7.30
   0   0   6 5517.05  193.58
   0   0  -6 6005.50  198.58
  -2   0   6  295.67   21.40
  -2   0   6  295.77   21.00
   2   0   6  292.07   17.60
  -2   0  -6  346.37   24.10
   2   0   6  354.56   22.70
  -4   0   6  285.37   20.20
  -4   0  -6  284.97   22.40
  -4   0   6  317.47   22.80
   4   0   6  251.47   20.10
   4   0   6  295.57   20.50
  -6   0  -6 1101.39   51.59
  -6   0   6 1092.69   47.90
   6   0   6 1114.29   52.09
   6   0   6  989.60   47.30
  -6   0   6  981.00   51.79
   8   0   6  357.16   29.30
  -8   0  -6  335.27   26.70
   8   0   6  343.87   22.90
  -8   0   6  385.26   29.80
  10   0   6  151.68   15.70
  10   0   6  205.28   24.10
 -10   0   6  169.98   22.30
 -10   0  -6  173.68   20.90
  -1  -1  -6  736.83   40.20
   1  -1   6  763.82   30.20
  -1   1   6  752.12   37.50
   1  -1   6  711.03   36.90
  -1  -1  -6  713.93   30.20
   1   1   6  767.82   37.80
  -1   1  -6  806.62   39.90
  -1  -1   6  780.42   38.00
  -1  -1   6  746.33   36.60
  -3   1   6   63.59   11.60
   3  -1   6   83.09    9.60
  -3   1   6   60.39   10.50
  -3  -1  -6   47.20   10.80
   3  -1   6   75.09   12.90
   3   1   6   71.29    9.50
  -3   1  -6   68.09   12.30
   3   1   6   74.69   12.50
  -3  -1   6   78.99   10.70
  -3  -1   6   73.09   10.10
  -5   1   6  191.28   19.10
  -5  -1  -6  238.78   20.50
   5  -1   6  199.68   17.30
   5  -1   6  191.48   18.00
  -5   1   6  214.58   17.50
   5   1   6  170.98   16.30
   5   1   6  189.98   17.60
  -5  -1   6  181.88   18.50
  -5   1  -6  212.38   18.80
  -5  -1   6  219.58   17.40
  -7   1   6  311.97   25.60
  -7  -1  -6  252.67   23.20
   7  -1   6  264.37   19.80
   7  -1   6  275.57   24.00
  -7  -1   6  343.07   26.40
   7   1   6  256.37   23.30
  -7  -1   6  270.97   20.00
  -7   1  -6  266.87   22.30
   7   1   6  303.87   20.80
  -9  -1  -6  122.79   19.00
  -9   1   6  102.39   17.20
   9  -1   6   83.89   11.80
   9  -1   6  120.79   16.20
  -9  -1   6  126.09   17.50
   9   1   6   90.49   13.40
  -9   1  -6  132.19   16.30
   9   1   6  129.29   17.30
   9  -1  -6  101.69   12.80
   0  -2  -6  140.29   16.30
   0   2   6  160.58   14.80
   0  -2   6  145.19   14.40
   0   2  -6  169.28   16.40
  -2   2   6   93.29   11.80
  -2   2   6   81.99   10.60
   2  -2   6   93.39   12.00
   2  -2   6   65.39    8.10
  -2  -2  -6   95.19   16.20
   2   2   6   71.59   11.60
  -2   2  -6   80.79   13.10
  -2  -2   6   86.29   13.30
  -2  -2   6   96.59   11.40
  -4   2   6    3.60    4.30
   4  -2   6   -2.30    3.50
  -4  -2  -6    9.20    5.40
   4  -2   6   -1.10    3.50
   4   2   6   11.80    5.60
  -4  -2   6    6.50    3.50
   4   2   6   -0.20    3.10
  -4  -2   6   -0.20    3.10
  -4   2  -6    3.90    5.00
   6  -2   6   54.19   11.50
  -6  -2  -6   70.09   14.10
   6  -2   6   56.19   10.50
  -6   2   6   43.40   10.90
   6   2   6   58.79   10.80
   6   2   6   50.79   12.10
  -6   2  -6   69.19   11.90
  -6  -2   6   60.79   11.10
  -8   2   6   23.50    8.50
   8  -2   6   16.80    7.10
  -8   2  -6   28.60    9.20
   8   2   6   17.30    6.70
   8   2   6   23.90    9.10
  -8  -2   6    5.10    6.60
  10  -2   6   14.50    5.60
 -10  -2  -6    4.50    7.70
  10  -2   6    1.00    7.30
 -10   2   6   -6.30    6.30
 -10   2  -6   -9.10    6.80
  10  -2  -6    5.30    6.40
  10   2   6   16.10    8.60
 -10  -2   6    3.70    7.70
  -1  -3  -6  709.93   30.80
  -1   3   6  786.42   38.20
  -1  -3  -6  749.23   41.10
   1  -3   6  788.22   38.70
   1  -3   6  748.33   30.50
  -1   3  -6  716.53   37.40
  -1  -3   6  739.33   37.50
   1  -3  -6  800.62   42.80
   1   3   6  758.62   37.90
  -1  -3   6  713.73   35.70
   3  -3   6  123.99   13.90
   3  -3   6  140.79   12.60
  -3   3   6  118.49   13.80
  -3   3   6  102.29   12.80
  -3  -3  -6  141.09   16.50
  -3  -3   6  128.49   14.00
  -3  -3   6  132.69   13.20
   3   3   6  112.39   13.10
  -3   3  -6  133.99   13.90
  -5   3   6  396.36   27.60
  -5  -3  -6  359.76   27.80
   5  -3   6  387.86   25.30
   5  -3   6  399.36   26.70
  -5   3  -6  395.96   25.00
   5   3   6  372.76   24.60
  -5  -3   6  384.36   24.50
  -5  -3   6  374.26   27.10
   5   3   6  451.15   28.10
   7  -3   6  431.56   30.30
  -7  -3  -6  388.36   30.20
   7  -3   6  369.96   24.90
  -7   3   6  413.46   30.40
   7   3   6  427.96   30.60
  -7   3  -6  419.96   26.60
   7   3   6  402.36   25.60
  -7  -3   6  386.86   29.70
  -7  -3   6  391.16   24.40
  -9  -3  -6  155.68   19.00
   9  -3   6  107.29   18.50
  -9   3   6  142.49   18.80
   9  -3   6  122.69   14.30
   9  -3  -6  149.99   15.00
  -9  -3   6   88.79   17.90
  -9   3  -6  145.89   15.70
   9   3   6  130.09   21.50
   0  -4  -6  514.45   33.30
   0  -4   6  492.75   29.10
   0   4   6  488.95   28.80
   2  -4   6  966.10   39.70
  -2   4   6  906.61   44.60
  -2  -4  -6 1095.89   51.99
   2  -4   6  995.60   46.20
   2   4   6  959.90   45.20
   2  -4  -6  920.91   50.09
  -2   4  -6  952.10   43.60
  -2  -4   6  962.70   44.80
  -2  -4   6  925.71   43.50
  -4   4   6  808.62   42.40
  -4  -4  -6  885.71   46.10
   4  -4   6  877.61   42.10
   4  -4   6  816.82   39.40
   4   4   6  748.73   39.20
  -4  -4   6  791.92   39.30
  -4   4  -6  811.02   38.30
  -4  -4   6  758.12   41.00
   6  -4   6  359.16   26.80
   6  -4   6  372.06   25.30
  -6   4   6  359.76   27.60
  -6  -4  -6  370.86   29.70
  -6  -4   6  369.56   23.70
   6   4   6  385.96   24.90
  -6  -4   6  386.86   28.50
  -6   4  -6  385.36   23.80
   6   4   6  442.76   30.00
   8  -4   6  402.86   31.20
  -8   4   6  326.77   28.40
   8  -4   6  400.76   25.80
  -8  -4  -6  342.77   30.20
  -8   4  -6  365.46   24.60
   8  -4  -6  376.86   22.50
  -8  -4   6  400.26   30.80
   8   4   6  389.86   31.40
  -8  -4   6  382.46   23.40
 -10  -4  -6  164.88   23.00
 -10   4   6  163.48   21.60
  10  -4   6  183.18   17.50
  10  -4   6  178.08   23.30
  10   4   6  214.58   26.10
 -10   4  -6  231.68   20.50
 -10  -4   6  167.18   21.70
  10  -4  -6  170.08   18.00
   1  -5   6   41.00    6.90
   1  -5   6   43.50    8.90
  -1  -5  -6   45.70   12.90
   1   5   6   39.60   10.10
   1  -5  -6   43.70   11.70
  -1  -5   6   44.80    9.50
  -1   5  -6   58.09   10.60
  -1  -5   6   54.79    9.50
  -3  -5  -6  399.56   29.20
   3  -5   6  421.56   26.60
   3  -5   6  406.86   23.50
   3   5   6  366.06   25.10
  -3  -5   6  375.46   24.80
  -3  -5   6  374.16   25.20
  -5  -5  -6  228.98   22.40
   5  -5   6  239.68   20.00
  -5   5   6  233.98   21.30
   5  -5   6  223.98   19.70
  -5   5  -6  272.57   18.10
  -5  -5   6  265.97   19.50
  -5  -5   6  258.57   22.00
   7  -5   6   17.20    8.30
  -7  -5  -6   27.90   10.40
  -7   5   6   32.10   10.00
   7  -5   6   31.70    8.90
  -7  -5   6   16.80    7.10
   7   5   6   32.90    9.80
   7  -5  -6   40.30    7.50
  -7  -5   6   34.80    9.50
  -9  -5  -6   32.20   11.70
  -9   5   6   36.60   12.20
   9  -5   6   69.19   11.90
   9  -5   6   35.40   11.80
  -9   5  -6   64.39   11.50
  -9  -5   6   50.69    9.90
   9   5   6   60.19   15.00
   9  -5  -6   56.49   11.00
  -9  -5   6   57.59   13.70
   0  -6  -6    6.50    5.70
   0  -6   6   14.10    4.90
   0  -6  -6   -2.60    4.00
   0  -6   6    3.10    4.00
   0  -6   6    3.30    2.90
  -2  -6  -6  136.29   16.50
   2  -6   6  116.39   13.50
   2  -6   6   83.29   10.00
   2  -6  -6  102.29   17.80
  -2   6  -6   90.49   11.00
  -2  -6   6   94.59   11.60
  -2  -6   6  121.39   13.10
   4  -6   6   99.89   13.50
  -4  -6  -6  105.89   17.30
  -4   6   6  129.99   15.00
   4  -6   6   97.09   12.40
  -4  -6   6  108.89   13.90
  -4  -6   6   87.69   11.80
  -4   6  -6   88.79   10.90
   6  -6   6   51.09   11.20
  -6  -6  -6   42.90   11.70
   6  -6   6   52.19   10.20
  -6   6   6   25.30    8.90
   6  -6  -6   50.19    7.80
  -6  -6   6   44.30    9.60
  -6  -6   6   59.89   12.70
  -8   6   6    8.60    7.60
   8  -6   6   21.50    9.90
  -8  -6  -6   16.20    9.10
  -8  -6   6    9.90    8.10
  -8  -6   6   25.00    6.70
   8  -6  -6    2.50    5.80
  -8   6  -6    6.90    6.20
  10  -6   6   42.10   14.80
 -10  -6  -6   21.30   10.50
 -10   6   6   16.40    8.30
  10  -6   6   25.60    8.10
 -10  -6   6   20.00   10.70
 -10   6  -6   17.40    7.50
  10  -6  -6   24.70    9.10
  10   6   6   22.40   10.20
   1  -7   6  117.09   13.70
   1  -7   6  105.19   10.30
  -1  -7  -6  158.38   18.20
   1  -7  -6  139.29   14.20
  -1  -7   6  108.29   13.10
  -1  -7   6  113.69   11.80
   1  -7  -6  115.29   16.10
  -1   7  -6   99.49   11.40
   3  -7   6 1403.36   57.99
   3  -7   6 1422.06   62.19
  -3  -7  -6 1414.56   67.49
  -3  -7   6 1302.37   59.29
  -3  -7   6 1467.65   61.39
  -3   7  -6 1397.26   52.09
  -3   7  -6 1497.55   55.19
   5  -7   6  252.47   20.80
  -5   7   6  240.48   21.10
  -5  -7  -6  231.08   23.70
   5  -7   6  285.77   22.10
  -5   7  -6  250.07   15.60
  -5  -7   6  238.28   21.80
   5  -7  -6  269.87   16.70
  -5  -7   6  255.07   20.10
   7  -7   6  153.18   17.00
  -7  -7  -6  178.48   22.20
  -7   7   6  180.18   19.80
  -7  -7   6  157.88   19.40
  -7  -7   6  159.88   15.40
   7  -7  -6  146.09   13.80
  -9  -7  -6  183.98   24.00
   9  -7   6  214.18   23.50
   9  -7   6  186.18   18.70
  -9   7   6  151.78   20.30
  -9  -7   6  227.18   17.10
   9  -7  -6  219.18   18.70
  -9  -7   6  181.78   22.50
   0  -8   6  214.28   19.10
   0  -8   6  243.78   16.00
   0  -8  -6  223.18   22.30
  -2  -8  -6  393.66   31.00
   2  -8   6  406.76   27.60
   2  -8   6  440.76   24.80
   2  -8  -6  410.46   31.40
  -2   8  -6  424.56   20.80
  -2  -8   6  394.16   24.80
  -2  -8   6  439.66   27.60
  -2   8  -6  399.66   22.10
   4  -8   6  962.10   46.10
   4  -8   6  995.40   49.00
  -4  -8  -6  961.40   53.69
  -4  -8   6  973.60   46.50
  -4  -8   6  953.00   47.50
  -6  -8  -6  180.98   22.10
   6  -8   6  234.18   21.50
   6  -8   6  214.68   19.60
  -6   8   6  197.08   20.50
  -6  -8   6  218.58   18.20
   6  -8  -6  216.28   16.10
  -6  -8   6  205.08   21.10
   8  -8   6   65.89   14.70
   8  -8   6   53.19   11.40
  -8  -8  -6   67.69   15.20
  -8   8   6   76.69   15.10
  -8  -8   6   73.79   11.40
  -8  -8   6   81.79   16.40
  -1  -9  -6  127.89   21.10
   1  -9   6  169.08   17.00
  -1  -9   6  176.18   16.60
   1  -9  -6  118.89   20.30
  -1   9  -6  162.68   13.40
  -1  -9   6  141.19   13.00
   3  -9   6  127.49   13.80
  -3  -9  -6  102.39   18.90
   3  -9   6  109.29   13.90
  -3  -9   6   82.09   10.20
   3  -9  -6   74.09   16.30
  -3  -9   6   91.89   15.00
  -3  -9   6  110.09   12.70
   5  -9   6  179.18   17.90
   5  -9   6  133.19   16.00
  -5  -9  -6  152.98   20.00
  -5  -9   6  159.98   16.50
  -5  -9   6  141.89   16.70
  -7  -9  -6   13.40    8.20
   7  -9   6    8.50    7.10
   7  -9   6    1.20    5.80
  -7   9   6   18.50    7.00
   7  -9  -6   24.00    6.60
  -7  -9   6   10.20    6.30
  -7  -9   6   26.30    9.50
  -9   9   6   65.79   15.80
   9  -9   6   63.29   16.30
  -9  -9  -6   51.69   14.40
   9  -9   6   82.99   15.00
  -9  -9   6   46.50   14.10
  -9  -9   6   75.89   11.20
   9  -9  -6   50.69   11.10
   0 -10   6   79.79    9.10
   0 -10   6   69.19   13.10
   0 -10  -6   71.99   15.90
  -2 -10  -6  167.48   21.20
   2 -10   6  205.88   19.20
  -2 -10   6  198.68   18.50
  -2 -10   6  176.18   15.90
   2 -10  -6  178.38   21.60
  -4 -10  -6  194.08   22.90
   4 -10   6  200.58   19.80
   4 -10   6  157.08   16.90
   4 -10  -6  136.29   22.10
  -4 -10   6  167.18   16.90
  -4 -10   6  163.68   16.90
  -6 -10  -6   17.50    9.60
   6 -10   6   23.20    9.30
   6 -10   6   31.70    9.40
  -6 -10   6   19.40    7.70
  -6 -10   6   25.10    8.50
   8 -10   6   20.70   10.00
   8 -10   6   37.40   12.00
  -8 -10  -6   62.29   16.50
  -8  10   6   34.20   11.30
  -8 -10   6   40.70   12.50
   8 -10  -6   43.40   10.60
  -8 -10   6   39.10    9.40
   1 -11   6  521.65   32.70
  -1 -11  -6  533.85   37.60
  -1 -11   6  475.15   31.20
  -1 -11   6  477.95   26.30
  -1  11  -6  457.95   24.60
  -1  11  -6  480.85   23.90
   1 -11  -6  559.14   38.00
   3 -11   6  345.67   26.50
  -3 -11  -6  313.07   29.10
   3 -11   6  311.87   23.40
  -3 -11   6  302.87   22.40
  -3 -11   6  313.27   24.00
   3 -11  -6  353.36   29.80
   5 -11   6  392.16   28.70
  -5 -11  -6  404.66   34.20
   5 -11   6  376.06   29.30
  -5 -11   6  380.86   26.70
  -5 -11   6  387.96   28.80
   5 -11  -6  438.86   34.90
  -7 -11  -6  118.19   21.90
   7 -11   6  112.39   19.40
   7 -11   6  135.39   17.50
   7 -11  -6  153.68   15.40
  -7 -11   6  163.18   18.90
  -7 -11   6  102.99   13.80
   0 -12  -6  607.44   42.50
   0 -12   6  652.83   29.50
   0 -12   6  648.64   38.70
  -2 -12  -6  223.28   23.80
   2 -12   6  211.28   20.60
   2 -12  -6  231.88   23.90
  -2 -12   6  212.58   20.00
  -2 -12   6  196.18   16.80
  -4 -12  -6   51.99   13.90
   4 -12   6   51.49   12.10
   4 -12   6   53.79   13.30
  -4 -12   6   61.79   12.20
   4 -12  -6   67.49   16.10
  -4 -12   6   53.69   12.50
   6 -12   6  163.88   19.30
  -6 -12  -6  172.58   26.20
   6 -12   6  165.08   19.60
   6 -12  -6  195.58   24.10
  -6 -12   6  148.69   17.00
  -6 -12   6  187.88   20.20
   8 -12   6  196.98   24.40
   8 -12   6  196.48   21.80
  -8 -12  -6  185.58   25.80
  -8 -12   6  213.78   19.00
   8 -12  -6  222.98   19.60
  -8 -12   6  215.68   22.80
   1 -13   6  177.78   19.10
  -1 -13  -6  167.28   21.50
  -1 -13   6  152.08   14.10
  -1 -13   6  160.28   17.70
   1 -13  -6  188.78   22.30
  -3 -13  -6   37.80   12.10
   3 -13   6   20.30   10.00
   3 -13  -6   42.10   13.30
  -3 -13   6   20.10    7.50
  -3 -13   6   29.80    9.40
   5 -13   6   30.90   10.90
   5 -13   6   13.20    8.50
  -5 -13   6   14.00    8.20
  -5 -13   6   26.40    8.60
   5 -13  -6   22.40   10.30
  -7 -13  -6   96.79   20.50
   7 -13   6  119.39   20.40
   7 -13   6   96.79   17.30
  -7 -13   6   83.49   13.90
  -7 -13   6  105.39   18.50
   7 -13  -6  104.49   20.60
   0 -14   6  333.67   19.10
   0 -14   6  398.66   29.60
   0 -14  -6  417.06   34.00
   2 -14   6   86.29   17.10
  -2 -14  -6  137.09   23.90
   2 -14  -6   94.39   19.30
  -2 -14   6   67.79   14.00
  -2 -14   6   95.19   12.20
   4 -14   6   94.99   17.90
  -4 -14  -6   94.09   19.40
  -4 -14   6   85.89   15.80
  -4 -14   6   92.89   15.10
   6 -14   6  180.38   21.00
   6 -14   6  135.59   22.30
  -6 -14  -6  173.18   24.00
  -6 -14   6  118.39   15.90
  -6 -14   6  194.38   19.90
   6 -14  -6  155.18   25.10
   1 -15   6  386.26   30.00
  -1 -15  -6  275.07   29.50
  -1 -15   6  342.77   20.60
  -1 -15   6  357.06   28.20
   1 -15  -6  331.17   32.00
   3 -15   6  165.98   20.10
  -3 -15  -6  125.59   22.50
   3 -15  -6  149.39   23.70
  -3 -15   6  155.08   16.40
  -3 -15   6  165.98   18.80
   5 -15   6   63.39   14.90
  -5 -15  -6   30.30   12.00
  -5 -15   6   52.19   11.50
  -5 -15   6   73.79   13.50
   5 -15  -6   69.89   17.80
  -7 -15  -6  408.36   39.20
   7 -15   6  471.45   36.10
   7 -15   6  416.06   33.80
  -7 -15   6  405.86   28.80
  -7 -15   6  365.66   31.20
   7 -15  -6  404.56   36.10
   0 -16   6   48.50   11.50
  -2 -16  -6  119.09   21.90
   2 -16   6  120.59   20.60
   2 -16  -6  147.59   24.70
  -2 -16   6  106.29   18.30
  -2 -16   6  154.68   14.80
  -4 -16  -6   30.80   12.30
   4 -16   6   20.80   10.40
   4 -16  -6   10.90    9.20
  -4 -16   6   53.79   12.90
  -4 -16   6   38.50    9.90
   6 -16   6   68.39   15.60
  -6 -16  -6   66.59   19.60
   6 -16   6   86.19   17.70
   6 -16  -6   78.29   19.20
  -6 -16   6   58.49   14.40
  -6 -16   6   79.79   14.80
  -1 -17  -6   41.20   15.00
   1 -17   6   47.70   13.40
  -1 -17   6   65.29    9.60
  -1 -17   6   53.59   14.40
   1 -17  -6   36.60   12.90
   3 -17   6   82.29   17.60
  -3 -17  -6   56.99   14.80
  -3 -17   6   61.29   12.20
  -3 -17   6   66.69   14.40
   3 -17  -6   97.09   19.40
   5 -17   6  105.79   18.80
  -5 -17  -6  125.69   25.00
   5 -17  -6   92.59   18.60
  -5 -17   6  103.09   17.60
  -5 -17   6   80.59   15.20
   0 -18  -6  116.29   22.50
   0 -18   6  152.28   20.50
   2 -18   6  214.28   24.20
  -2 -18  -6  259.47   29.90
  -2 -18   6  179.28   16.80
   2 -18  -6  229.48   27.30
  -2 -18   6  185.98   21.90
  -4 -18  -6  142.89   24.90
   4 -18   6  115.99   21.40
   4 -18  -6  124.59   23.00
  -4 -18   6  146.19   17.80
  -4 -18   6  174.68   20.10
  -1 -19  -6   75.99   19.50
   1 -19   6   79.59   18.40
  -1 -19   6   57.99   14.80
  -1 -19   6   80.59   10.90
   1 -19  -6   94.89   20.50
   3 -19   6  183.08   23.70
  -3 -19  -6  129.59   24.90
   3 -19  -6  204.48   26.40
  -3 -19   6  158.88   21.80
  -3 -19   6  163.88   17.40
   0 -20  -6    2.20    9.10
   0 -20   6    3.30    8.40
   0   0   7  983.20   48.80
   0   0  -7 1109.79   53.39
   2   0   7   12.50    5.40
  -2   0   7    7.20    4.70
  -2   0  -7   21.60    8.10
  -2   0   7   31.90    9.00
   2   0   7   11.90    5.90
  -4   0   7  287.57   23.00
   4   0   7  215.08   19.70
  -4   0  -7  262.57   22.50
  -4   0   7  210.48   18.90
   4   0   7  237.28   18.60
   6   0   7  502.05   31.00
  -6   0  -7  501.55   33.20
  -6   0   7  510.25   34.70
   6   0   7  499.65   32.10
  -6   0   7  502.45   30.60
  -8   0   7   20.90    8.90
  -8   0  -7   49.40   12.50
   8   0   7   40.30   10.20
   8   0   7   41.70   12.40
  -1   1   7   15.50    7.10
   1  -1   7   24.20    8.10
  -1  -1  -7   14.40    7.90
   1   1   7   28.10    7.90
  -1  -1   7   17.00    6.40
  -1   1  -7   22.70    9.00
   1  -1  -7   27.20    9.80
   3  -1   7   53.99   11.40
  -3  -1  -7   63.19   13.30
   3  -1   7   99.39   11.00
  -3   1   7   65.99   11.50
  -3   1   7   74.69   13.10
   3   1   7   79.89   13.60
  -3  -1   7   78.09   13.20
   3   1   7   94.39   11.20
  -3   1  -7   89.59   15.50
  -3  -1   7   68.79   13.60
   5  -1   7   73.89   12.60
  -5   1   7   60.69   11.50
  -5   1   7   74.59   13.40
  -5  -1  -7  107.89   18.30
   5  -1   7   77.89   13.60
   5   1   7   82.79   13.60
   5   1   7   77.89   13.30
  -5   1  -7   58.79   13.20
  -5  -1   7   68.09   12.30
  -5  -1   7  103.49   13.50
  -7  -1  -7   29.70   10.20
  -7   1   7   37.50   10.50
   7  -1   7   10.20    7.50
   7  -1   7    4.60    5.90
   7   1   7   -1.30    5.90
  -7  -1   7   26.00    7.80
   7   1   7   12.70    8.70
  -7   1  -7   10.20    7.80
  -7  -1   7   23.50    9.40
   9  -1   7   29.50    8.90
  -9  -1  -7   41.60   12.80
   9  -1   7   19.40   10.80
  -9   1   7   23.60   11.10
  -9  -1   7   18.50    9.30
   9   1   7   24.80   11.00
   9   1   7   20.90    8.40
  -9   1  -7   15.00    8.40
   0   2   7   13.90    6.30
   0   2  -7   15.30    8.20
   0  -2  -7    6.40    6.70
   0  -2   7   10.50    5.60
  -2  -2  -7   50.39   11.80
  -2   2   7   30.60    8.50
   2  -2   7   29.80    6.50
   2  -2   7   52.59   11.00
  -2  -2   7   35.80    8.30
  -2   2  -7   24.40   10.50
   2   2   7   23.10    7.00
  -2  -2   7   19.60    7.20
   4  -2   7    7.10    4.30
   4  -2   7    3.00    5.00
  -4   2   7    2.00    4.10
  -4  -2  -7   12.30    7.00
  -4   2   7   11.30    6.40
  -4   2  -7    8.50    6.70
   4   2   7   -2.00    4.00
  -4  -2   7    2.40    4.40
  -4  -2   7   -8.50    4.00
   4   2   7   -0.70    5.10
  -6   2   7    1.60    5.10
  -6  -2  -7   -3.60    6.40
   6  -2   7    1.70    5.20
   6  -2   7   13.80    5.40
   6   2   7    1.60    5.50
  -6  -2   7    0.40    4.70
   6   2   7    4.60    6.50
  -6   2  -7    4.30    6.10
  -6  -2   7  -10.60    5.70
   8  -2   7    3.70    6.10
   8  -2   7   -1.30    5.90
  -8   2   7    2.10    5.60
  -8  -2  -7    4.10    8.30
   8   2   7    9.30    6.10
  -8  -2   7  -10.60    5.50
   8   2   7   12.90    7.10
  -8   2  -7   21.90    8.30
  -1   3   7  196.38   18.10
   1  -3   7  202.68   18.60
  -1  -3  -7  215.38   21.80
   1   3   7  183.88   17.60
   1  -3  -7  194.68   20.40
  -1  -3   7  212.58   18.50
  -1  -3   7  197.18   17.00
  -1   3  -7  166.28   18.20
  -3   3   7   -2.40    4.50
   3  -3   7   15.00    5.60
  -3   3   7    0.60    4.50
  -3  -3  -7   12.90    6.70
   3  -3   7    9.30    5.20
  -3  -3   7    4.50    4.50
  -3   3  -7   14.60    7.50
   3   3   7    1.80    4.50
  -3  -3   7   -2.40    4.00
  -5   3   7  118.19   15.50
   5  -3   7  127.29   14.50
   5  -3   7  135.69   15.10
  -5  -3  -7  125.99   17.40
   5   3   7  127.89   15.50
  -5   3  -7  118.19   14.80
  -5  -3   7  122.49   16.50
  -5  -3   7  120.19   14.50
   5   3   7  120.49   14.60
   7  -3   7   54.99   13.10
  -7  -3  -7   77.39   15.50
  -7   3   7   48.30   12.80
   7  -3   7   37.10    9.90
  -7  -3   7   55.59   12.90
  -7   3  -7   67.09   12.80
   7   3   7   44.10   10.30
  -7  -3   7   51.39    9.90
   7   3   7   44.90   12.40
   9  -3   7   16.00   10.70
  -9   3   7   23.50   10.60
   9  -3   7   31.30   10.80
  -9  -3  -7   27.30   13.10
   9   3   7   14.30   10.40
  -9   3  -7   32.40    9.30
  -9  -3   7   30.70   10.70
   0  -4  -7   37.90   10.00
   0  -4   7   22.70    7.20
   0   4   7   30.20    8.40
   0   4  -7   18.00    8.20
   2  -4   7  959.90   40.40
  -2  -4  -7  979.50   52.69
   2  -4   7  965.10   48.10
  -2  -4   7  924.51   45.60
  -2  -4   7  979.10   47.30
   2   4   7  992.60   47.80
   2  -4  -7  910.51   52.29
  -2   4  -7  940.81   45.90
   4  -4   7  158.18   17.20
   4  -4   7  136.99   14.80
  -4  -4  -7  162.18   18.70
  -4   4   7  131.09   15.80
  -4  -4   7  146.59   16.70
  -4  -4   7  142.69   15.40
  -4   4  -7  150.68   15.60
   4   4   7  157.98   16.20
  -6   4   7   20.50    9.00
   6  -4   7   20.00    7.40
  -6  -4  -7   22.10   10.00
   6  -4   7   22.00    8.60
   6   4   7   17.20    7.50
  -6   4  -7   23.50    8.20
   6   4   7    7.10    7.10
  -6  -4   7   34.20   10.30
  -6  -4   7   23.00    7.60
  -8  -4  -7  286.47   28.30
   8  -4   7  318.17   28.30
   8  -4   7  312.47   24.10
  -8   4   7  284.27   27.20
  -8   4  -7  323.07   23.10
  -8  -4   7  294.27   22.00
  -8  -4   7  354.56   30.00
   8   4   7  277.77   27.90
   1  -5   7    6.70    5.50
  -1   5   7    8.50    5.60
  -1  -5  -7    2.20    5.60
  -1  -5   7   -2.50    3.80
  -1   5  -7    3.50    5.80
   1  -5  -7   10.40    7.70
   1   5   7    1.80    5.00
  -1  -5   7    6.70    5.40
  -3  -5  -7  291.37   26.20
   3  -5   7  268.37   22.30
   3  -5   7  261.77   18.90
   3   5   7  297.67   23.10
  -3  -5   7  263.37   21.20
  -3   5  -7  264.17   20.60
  -3  -5   7  254.17   21.10
  -5  -5  -7    8.90    6.50
   5  -5   7   16.70    8.00
   5  -5   7   29.30    7.60
  -5   5   7   15.50    7.90
  -5  -5   7    5.10    6.70
  -5  -5   7   24.70    7.80
  -5   5  -7    1.50    5.80
  -7   5   7   66.09   15.30
   7  -5   7   16.10    8.30
   7  -5   7   30.50    9.80
  -7  -5  -7   12.70    8.50
  -7   5  -7   42.00    8.80
  -7  -5   7   25.90    8.10
  -7  -5   7   27.00    9.90
   9  -5   7   14.20    9.30
   9  -5   7    5.10    6.30
  -9  -5  -7   -1.30    6.90
  -9   5   7   18.20    8.30
  -9   5  -7    0.20    7.90
  -9  -5   7   18.80    7.80
   9   5   7    2.00    8.60
  -9  -5   7   18.60    7.20
   0  -6  -7   20.60    8.90
   0  -6   7   23.10    7.90
  -2  -6  -7    1.00    6.20
   2  -6   7   -1.20    3.50
   2  -6   7    5.50    4.60
  -2   6  -7    4.70    5.70
   2  -6  -7    5.90    6.10
   4  -6   7    5.90    5.20
  -4  -6  -7   13.60    8.30
   4  -6   7    4.70    6.10
  -4   6  -7   20.20    6.80
  -4  -6   7    2.70    6.60
  -4  -6   7   17.70    6.40
   6  -6   7   -7.60    5.00
  -6  -6  -7   -1.30    6.20
  -6   6   7    8.40    5.50
   6  -6   7  -10.30    5.20
  -6  -6   7   -3.90    4.40
  -6   6  -7    2.80    5.70
  -6  -6   7   -3.40    5.50
  -8  -6  -7   21.90    9.10
   8  -6   7   -8.60    6.70
  -8   6   7    9.30    5.70
   8  -6   7    4.20    6.80
  -8  -6   7    9.10    5.40
  -8   6  -7   24.10    7.20
   1  -7   7   76.39    9.00
  -1  -7  -7   64.29   15.30
   1  -7   7   48.60   11.10
   1  -7  -7   75.89   16.40
  -1   7  -7   47.00   10.10
  -1  -7   7   68.99   13.10
  -1  -7   7   63.39   10.80
   3  -7   7  344.07   22.60
   3  -7   7  380.06   27.40
  -3  -7  -7  285.67   27.80
   3  -7  -7  349.77   30.10
  -3  -7   7  368.56   25.50
  -3  -7   7  322.77   25.00
  -3   7  -7  381.66   23.20
   5  -7   7    0.00    4.10
  -5  -7  -7   -0.80    5.90
   5  -7   7  -10.30    4.30
  -5  -7   7   -9.60    4.00
  -5  -7   7    3.60    5.50
   7  -7   7   62.09   12.70
   7  -7   7   88.09   16.70
  -7   7   7   80.89   15.50
  -7  -7  -7   88.19   18.00
  -7  -7   7   64.19   14.80
  -7  -7   7   76.09   12.90
  -9  -7  -7   67.49   18.30
   9  -7   7   68.39   17.10
   9  -7   7   77.79   14.10
  -9   7   7   52.69   14.50
  -9  -7   7   60.99   15.90
  -9  -7   7   59.19   11.70
   0  -8   7  169.18   12.60
   0  -8  -7  167.18   21.30
   0  -8   7  179.68   18.40
  -2  -8  -7   93.49   18.10
   2  -8   7   74.09   10.20
   2  -8   7   76.69   14.10
  -2  -8   7   58.59   11.20
  -2  -8   7   55.19   11.60
   2  -8  -7   89.09   17.60
  -2   8  -7   71.69   11.30
  -4  -8  -7  150.58   19.30
   4  -8   7  159.38   16.00
   4  -8   7  119.69   16.20
  -4  -8   7  146.59   16.30
   4  -8  -7  157.88   21.70
  -4   8  -7  143.39   12.90
  -4  -8   7  149.39   17.10
   6  -8   7   74.39   14.60
  -6  -8  -7   65.29   16.50
  -6   8   7   82.09   16.90
   6  -8   7  101.99   14.30
  -6  -8   7   84.19   14.10
  -6  -8   7   79.49   15.40
  -8  -8  -7    9.00   10.00
   8  -8   7    4.10    8.40
   8  -8   7   10.40    6.70
  -8   8   7    2.50    7.00
  -8  -8   7    8.40    6.30
  -8  -8   7    7.20    8.00
   1  -9   7   56.99    9.60
  -1  -9  -7   43.60   13.20
   1  -9   7   40.40    9.90
  -1   9  -7   48.70   10.10
   1  -9  -7   62.09   14.60
  -1  -9   7   48.00   10.70
  -1  -9   7   45.80    9.20
   3  -9   7   19.30    6.90
   3  -9   7   22.40    8.00
  -3  -9  -7   33.70   11.20
  -3  -9   7   26.40    8.80
  -3  -9   7   15.40    7.30
   3  -9  -7   18.20    9.70
   5  -9   7   25.40    9.00
  -5  -9  -7   61.59   14.70
   5  -9   7   57.79   12.80
   5  -9  -7   31.10   12.70
  -5  -9   7   19.50    8.60
   7  -9   7    4.00    6.20
  -7   9   7    0.20    5.50
   7  -9   7   -1.10    5.00
  -7  -9  -7    9.80    8.60
  -7  -9   7    1.80    5.80
  -7  -9   7   13.20    6.70
   0 -10  -7   18.00   10.10
   0 -10   7   12.60    6.00
   2 -10   7   12.00    5.80
  -2 -10  -7    2.30    5.80
   2 -10   7    2.60    4.60
   2 -10  -7    0.20    7.60
  -2 -10   7   -4.40    3.20
  -2 -10   7    5.00    4.40
  -2  10  -7   -8.10    4.50
   4 -10   7   28.70    8.90
   4 -10   7   10.60    6.50
  -4 -10  -7    7.50    8.50
  -4 -10   7   -2.10    5.20
   4 -10  -7   14.70    8.00
  -4 -10   7   17.60    7.40
  -6 -10  -7   -7.40    7.00
   6 -10   7   14.00    7.60
   6 -10   7    7.70    7.40
   6 -10  -7    4.70    9.20
  -6 -10   7   16.00    8.10
  -6 -10   7    5.70    7.20
  -8 -10  -7   15.10   10.80
   8 -10   7   20.20    8.60
   8 -10   7    8.00    6.90
  -8 -10   7    5.30    7.30
  -8 -10   7   10.50    7.10
   8 -10  -7   10.10    6.60
   1 -11   7  119.49   16.20
  -1 -11  -7  118.39   22.00
   1 -11  -7  130.79   22.60
  -1 -11   7  113.09   14.80
  -1 -11   7  119.69   12.80
  -1  11  -7  135.59   13.30
   3 -11   7    4.60    4.30
   3 -11   7    6.20    5.20
  -3 -11  -7    5.60    7.90
  -3 -11   7   11.40    5.80
   3 -11  -7    7.20    6.50
  -3 -11   7    0.10    4.90
   5 -11   7  396.16   29.10
   5 -11   7  366.56   29.90
  -5 -11  -7  344.37   32.90
  -5 -11   7  351.26   27.30
   5 -11  -7  393.66   35.20
  -5 -11   7  449.86   31.30
  -7 -11  -7   -8.50    6.80
   7 -11   7  -10.80    6.40
   7 -11  -7  -11.30    7.10
  -7 -11   7   17.10    7.60
   7 -11  -7    2.50    5.40
  -7 -11   7   -1.70    6.60
   0 -12  -7  165.48   22.00
   0 -12   7  163.88   18.70
  -2 -12  -7    6.90    7.30
   2 -12   7   -2.90    4.70
  -2 -12   7    1.60    4.70
   2 -12  -7   -5.30    6.10
  -2 -12   7   17.50    7.40
   4 -12   7   21.40    8.60
  -4 -12  -7   34.00   13.10
   4 -12   7    5.60    6.20
   4 -12  -7   23.90   11.30
  -4 -12   7   17.10    8.10
  -6 -12  -7   58.09   16.60
   6 -12   7   60.19   14.00
   6 -12   7   86.89   16.70
  -6 -12   7   55.49   13.00
  -6 -12   7   58.59   13.10
   6 -12  -7   61.89   17.30
  -1 -13  -7   -3.00    7.10
   1 -13   7    2.50    4.60
  -1 -13   7   -2.10    4.80
   1 -13  -7    4.30    6.90
  -1 -13   7    3.30    4.80
  -3 -13  -7   20.40   10.20
   3 -13   7   40.30    9.70
   3 -13   7   23.20    7.70
  -3 -13   7   29.40    8.90
   3 -13  -7   11.50    9.80
  -3 -13   7   48.50   12.20
   5 -13   7    3.00    7.00
  -5 -13  -7    8.40    9.00
   5 -13   7    6.90    6.80
  -5 -13   7    6.90    6.50
   5 -13  -7  -13.30    8.30
  -7 -13  -7   47.00   14.50
   7 -13   7   57.49   13.80
   7 -13   7   62.99   14.20
   7 -13  -7   56.19   10.90
  -7 -13   7   44.90   12.70
  -7 -13   7   41.60   11.60
   7 -13  -7   61.69   15.90
   0 -14   7   43.70   12.60
   0 -14  -7   38.30   12.00
  -2 -14  -7   22.70   10.90
   2 -14   7   30.10   10.20
  -2 -14   7   23.00    9.60
   2 -14  -7   18.30   11.50
  -2 -14   7   43.40    9.10
  -4 -14  -7   28.30   11.40
   4 -14   7   35.00   10.90
   4 -14   7   32.50   10.10
  -4 -14   7   28.80    8.90
  -4 -14   7   22.20    9.50
   4 -14  -7   16.80   10.70
  -6 -14  -7   16.80   12.90
   6 -14   7   39.30   13.00
   6 -14   7   49.70   13.30
  -6 -14   7   51.59   12.00
   6 -14  -7   36.30   14.00
  -6 -14   7   42.50   12.30
  -1 -15  -7   73.39   16.40
   1 -15   7   54.19   13.90
  -1 -15   7   54.79   10.00
   1 -15  -7   68.69   18.20
  -1 -15   7   49.00   12.80
  -3 -15  -7   49.30   14.90
   3 -15   7   64.09   14.40
   3 -15  -7   53.99   15.90
  -3 -15   7   41.40   11.60
  -5 -15  -7    0.00    6.80
   5 -15   7   10.60    7.20
   5 -15   7   -6.10    7.60
  -5 -15   7   -1.70    6.80
   5 -15  -7    5.60    8.80
  -5 -15   7    9.90    7.70
   0 -16   7   16.40    8.40
   0 -16  -7    8.70    8.10
   2 -16   7   24.10   10.40
  -2 -16  -7   42.00   14.60
   2 -16  -7   25.10   12.20
  -2 -16   7   42.10    9.40
  -2 -16   7   21.90   11.10
   4 -16   7    5.00    7.20
   4 -16   7   10.70    6.30
  -4 -16  -7    5.40    9.30
   4 -16  -7   -6.60    6.70
  -4 -16   7    5.30    7.20
  -4 -16   7    2.20    6.10
  -1 -17  -7   15.20   10.50
   1 -17   7   11.00    8.80
  -1 -17   7    5.50    6.10
  -1 -17   7   18.50    9.30
   1 -17  -7   -7.40    8.10
   3 -17   7    7.70    8.50
  -3 -17  -7   27.80   11.70
   3 -17  -7   23.00   11.70
  -3 -17   7   23.60    8.20
  -3 -17   7   19.90    9.10
   0 -18  -7   24.60   13.20
   0 -18   7   30.10   11.20
   2 -18   7   72.89   16.70
  -2 -18  -7   49.00   18.70
   2 -18  -7   63.99   17.20
  -2 -18   7  103.49   19.10
  -2 -18   7   68.59   12.20
   0   0  -8 3196.88  124.09
   0   0   8 3111.99  119.69
  -2   0  -8   56.29   13.30
  -2   0   8   67.29   12.70
   4   0   8  232.88   21.10
  -4   0   8  208.18   20.10
  -4   0  -8  179.08   20.70
  -4   0   8  189.18   19.00
   4   0   8  201.48   17.80
   6   0   8  718.63   40.30
   6   0   8  668.73   39.30
  -6   0   8  669.43   42.70
  -6   0   8  655.03   38.50
  -6   0  -8  674.23   41.40
  -8   0   8  126.39   21.20
   8   0   8  130.39   16.50
  -8   0  -8  108.29   19.10
   8   0   8  133.79   18.70
  -1  -1  -8  473.65   34.50
  -1   1   8  479.55   32.10
   1  -1   8  527.75   33.40
   1   1  -8  566.54   37.00
   1   1   8  509.55   32.60
   1  -1  -8  532.85   36.80
  -1  -1   8  523.65   33.30
  -1   1  -8  508.85   34.70
   3  -1   8   66.79   10.40
  -3  -1  -8   70.99   14.50
  -3   1   8   53.19   12.10
   3  -1   8   67.19   13.40
  -3   1   8   54.99   12.10
   3   1   8   40.40   10.90
  -3   1  -8   66.39   14.90
  -3  -1   8   60.59   12.30
  -3  -1   8   46.10   12.00
   5  -1   8  218.68   19.70
  -5   1   8  239.38   23.40
   5  -1   8  224.78   21.40
  -5  -1  -8  256.37   24.40
  -5   1   8  215.18   20.80
  -5  -1   8  225.78   21.10
   5   1   8  234.48   21.00
  -5   1  -8  274.97   24.20
  -5  -1   8  251.07   23.30
   5   1   8  240.48   21.80
  -7   1   8  184.48   21.70
  -7  -1  -8  175.98   21.40
   7  -1   8  159.18   18.80
   7  -1   8  226.18   22.10
  -7  -1   8  178.18   18.60
  -7  -1   8  204.38   22.80
  -7   1  -8  149.09   20.60
   7   1   8  192.68   19.20
   7   1   8  161.38   19.50
   0  -2  -8  179.28   21.60
   0  -2   8  241.18   21.20
   0   2  -8  186.88   20.90
   0   2   8  256.47   21.60
   2  -2   8  152.08   12.20
  -2  -2  -8  125.99   20.60
   2  -2   8  145.49   16.90
  -2   2   8  125.69   15.40
  -2  -2   8  166.08   16.70
   2   2   8  145.59   16.80
  -2   2  -8  151.58   17.70
  -2  -2   8  121.09   15.20
   2  -2  -8  149.49   19.80
   4  -2   8   38.80   10.50
  -4   2   8   40.60   11.00
  -4   2   8   23.70    8.80
  -4  -2  -8   35.60   11.60
   4  -2   8   16.10    7.20
   4   2   8   63.09   12.90
  -4  -2   8   34.30    9.40
  -4   2  -8   35.60   10.20
  -4  -2   8   37.40   10.70
  -6   2   8   88.99   17.40
   6  -2   8   84.49   15.20
  -6  -2  -8   87.99   17.00
   6  -2   8  115.49   16.00
  -6   2  -8  106.49   17.00
   6   2   8  104.89   17.70
   6   2   8  127.09   16.00
  -6  -2   8  119.69   15.00
  -6  -2   8   81.49   16.60
   8  -2   8   48.30   13.30
  -8  -2  -8   54.09   15.50
  -8   2   8   26.20   11.40
   8  -2   8   27.30    9.60
   8   2   8   49.00   10.90
   8   2   8   42.00   13.60
  -8  -2   8   42.80   13.10
  -8   2  -8   47.40   11.60
   1  -3   8  508.45   32.80
  -1  -3  -8  488.25   35.90
  -1   3   8  511.85   32.90
   1   3  -8  464.35   34.00
  -1  -3   8  452.45   31.50
   1   3   8  503.65   32.70
   1  -3  -8  461.35   35.10
  -1   3  -8  583.44   35.30
  -3   3   8  111.89   14.40
  -3  -3  -8   82.49   16.70
   3  -3   8   75.89   14.80
   3  -3   8  119.19   11.90
  -3   3  -8  112.79   15.60
   3   3   8   88.39   15.90
   3  -3  -8   79.19   15.90
  -3  -3   8   79.49   14.70
  -3  -3   8  108.29   17.50
   5  -3   8  265.77   22.90
   5  -3   8  248.68   21.10
  -5  -3  -8  280.77   27.20
  -5   3   8  270.27   24.90
  -5  -3   8  238.78   21.80
  -5   3  -8  286.77   23.60
   5   3   8  265.97   23.30
  -5  -3   8  248.58   24.00
  -7  -3  -8  219.08   25.10
   7  -3   8  289.37   24.50
  -7   3   8  276.27   26.50
   7  -3   8  268.07   24.80
  -7  -3   8  250.77   25.60
  -7   3  -8  248.48   23.10
   7   3   8  277.87   26.10
   7   3   8  265.07   23.00
  -7  -3   8  250.97   21.60
   0  -4  -8   93.19   18.60
   0   4  -8  125.89   16.30
   0   4   8  100.79   14.00
   0  -4   8  118.59   15.40
  -2   4   8  588.04   37.00
  -2  -4  -8  568.54   40.90
   2  -4   8  643.94   38.60
   2  -4   8  637.54   29.60
  -2   4  -8  647.54   37.70
  -2  -4   8  604.14   36.00
   2  -4  -8  733.53   45.30
  -2  -4   8  646.34   37.90
   2   4   8  645.04   38.20
   4  -4   8  441.76   30.80
   4  -4   8  365.86   25.00
  -4  -4  -8  405.06   32.90
  -4  -4   8  440.36   30.80
  -4   4  -8  360.96   27.40
   4   4   8  408.16   29.10
  -4  -4   8  390.46   28.20
  -6   4   8  162.88   19.80
   6  -4   8  134.39   16.90
  -6  -4  -8  160.38   22.30
   6  -4   8  191.18   19.80
   6   4   8  132.49   16.30
  -6  -4   8  127.09   16.70
  -6   4  -8  152.08   16.70
  -6  -4   8  155.48   19.90
  -8   4   8  257.87   28.00
   8  -4   8  311.17   25.60
  -8  -4  -8  259.27   29.10
   8  -4   8  249.48   25.80
  -8  -4   8  264.17   27.50
  -8  -4   8  314.17   24.40
  -8   4  -8  256.97   22.60
  -1  -5  -8   50.69   13.60
   1  -5   8   28.80    9.30
   1   5   8   40.10   10.90
  -1  -5   8   57.99   12.70
  -1   5  -8   57.49   12.20
   3  -5   8  509.15   33.20
   3  -5   8  486.55   27.30
  -3  -5  -8  473.95   36.70
  -3   5  -8  464.55   30.60
  -3  -5   8  497.15   32.30
   3   5   8  467.05   32.40
   3  -5  -8  467.85   37.80
  -3  -5   8  525.85   32.80
  -5   5   8  118.59   15.70
   5  -5   8  127.39   16.40
  -5  -5  -8  105.09   20.50
   5  -5   8  109.39   16.70
  -5  -5   8  103.39   17.80
  -5   5  -8  105.59   15.40
  -5  -5   8   84.39   15.20
   7  -5   8   98.89   16.40
  -7  -5  -8  112.19   20.70
   7  -5   8  111.39   18.80
  -7   5   8   84.59   18.30
  -7  -5   8   69.49   16.50
  -7  -5   8   75.39   13.30
   0   6  -8   16.20    8.00
   0  -6   8   24.90    8.60
   0  -6  -8   10.30    7.90
  -2  -6  -8  225.68   24.50
   2  -6   8  176.78   19.60
   2  -6   8  201.18   15.50
  -2  -6   8  203.08   20.00
  -2  -6   8  212.18   19.20
   2  -6  -8  170.78   22.20
  -2   6  -8  212.28   19.70
   4  -6   8  129.69   17.00
  -4  -6  -8  168.28   21.70
   4  -6   8  175.28   16.40
   4  -6  -8   92.19   19.30
  -4   6  -8  153.78   15.90
  -4  -6   8  113.99   16.00
  -4  -6   8  119.29   15.50
  -6   6   8   66.99   15.00
   6  -6   8   72.99   14.60
  -6  -6  -8   72.69   18.10
   6  -6   8   61.49   13.50
  -6  -6   8   42.60   12.00
  -6  -6   8   84.79   14.40
  -8  -6  -8   53.19   16.30
  -8   6   8   63.79   14.40
   8  -6   8   51.69   13.00
   8  -6   8   68.39   15.10
  -8  -6   8   37.10   11.10
  -8  -6   8   62.89   15.40
   1  -7   8   99.39   17.70
  -1  -7  -8   84.19   17.60
  -1  -7   8   88.99   11.90
   1  -7  -8   83.49   17.80
  -1   7  -8  113.39   14.60
  -1  -7   8   83.09   15.90
   3  -7   8  862.11   41.20
   3  -7   8  861.31   48.50
  -3  -7  -8  797.82   52.09
  -3   7  -8  875.61   42.90
  -3  -7   8  871.21   46.00
   3  -7  -8  946.61   55.89
  -3  -7   8  900.21   47.60
   5  -7   8  121.49   15.50
   5  -7   8  131.79   18.00
  -5  -7  -8  144.19   24.20
   5  -7  -8  120.69   23.20
  -5   7  -8  156.88   15.40
  -5  -7   8  151.38   17.60
  -5  -7   8  113.69   19.40
   7  -7   8  157.58   18.70
  -7   7   8  115.99   21.20
  -7  -7  -8  148.89   24.70
   7  -7   8  157.98   19.40
  -7  -7   8  120.59   20.50
  -7  -7   8  160.28   17.60
   0  -8   8  155.08   18.40
   0   8  -8  168.78   18.20
   0  -8  -8  192.88   23.30
   2  -8   8  196.58   21.30
  -2  -8  -8  187.08   24.00
   2  -8   8  206.38   16.50
  -2  -8   8  224.48   21.30
   2  -8  -8  181.68   23.90
  -2   8  -8  184.98   18.60
  -2  -8   8  218.78   19.10
   4  -8   8  514.05   35.40
   4  -8   8  479.75   30.20
  -4  -8  -8  503.15   39.00
  -4  -8   8  450.65   32.20
   4  -8  -8  411.06   36.30
  -4   8  -8  489.75   27.70
  -4  -8   8  527.45   34.10
   6  -8   8  138.49   20.60
   6  -8   8  137.89   18.70
  -6  -8  -8  142.29   23.40
   6  -8  -8  105.79   21.60
  -6  -8   8  151.08   17.50
  -6  -8   8  120.49   20.40
  -1  -9  -8  178.38   28.10
   1  -9   8  181.38   20.00
   1  -9   8  203.08   15.40
  -1  -9   8  209.68   17.60
  -1  -9   8  208.58   20.60
   1  -9  -8  195.18   24.00
  -1   9  -8  206.98   18.30
   3  -9   8   21.40    9.10
   3  -9   8   28.10    8.60
  -3  -9  -8   24.90    9.80
  -3  -9   8   12.00    6.90
   3  -9  -8   54.69   13.90
  -3  -9   8   31.00    9.50
  -3   9  -8   27.20    9.10
  -5  -9  -8  240.58   29.10
   5  -9   8  291.67   24.00
   5  -9   8  247.58   24.90
  -5  -9   8  288.77   25.70
  -5  -9   8  265.87   24.20
   5  -9  -8  287.77   31.30
  -7  -9  -8   -7.20   10.90
   7  -9   8    3.80    7.90
   7  -9   8   33.00   11.40
  -7  -9   8   16.80    7.40
  -7  -9   8   -2.30    7.20
   0 -10   8  166.58   19.80
   0  10  -8  176.78   17.70
   0 -10  -8  159.58   22.10
   2 -10   8  183.18   20.40
   2 -10   8  177.68   16.00
  -2 -10  -8  151.58   26.20
   2 -10  -8  189.18   23.20
  -2 -10   8  206.78   18.40
  -2 -10   8  189.58   19.90
  -2  10  -8  166.98   16.40
   4 -10   8  166.48   20.80
  -4 -10  -8  178.28   24.80
   4 -10   8  221.28   19.40
   4 -10  -8  198.58   25.90
  -4 -10   8  212.98   20.80
  -4 -10   8  195.68   20.90
  -6 -10  -8   67.89   18.20
   6 -10   8   57.69   14.00
   6 -10   8  101.99   18.40
  -6 -10   8   69.89   13.70
   6 -10  -8   71.99   19.50
  -6 -10   8   77.79   16.10
  -1 -11  -8  312.27   32.70
   1 -11   8  368.36   23.00
   1 -11   8  375.66   29.80
  -1  11  -8  326.57   23.60
  -1 -11   8  338.57   23.60
  -1 -11   8  325.37   27.60
   1 -11  -8  369.56   33.50
   3 -11   8  195.48   20.60
  -3 -11  -8  173.48   28.10
   3 -11   8  180.28   17.20
  -3 -11   8  161.88   19.20
   3 -11  -8  154.08   26.90
  -3 -11   8  162.28   17.50
   5 -11   8  390.76   30.90
   5 -11   8  335.77   26.90
  -5 -11  -8  270.07   30.80
  -5 -11   8  330.77   27.40
  -5 -11   8  315.17   27.90
   5 -11  -8  306.67   33.40
   0 -12   8  415.06   25.40
   0 -12   8  449.46   33.70
   0  12  -8  419.66   27.60
   0 -12  -8  432.66   38.10
  -2 -12  -8   89.39   20.30
   2 -12   8   62.29   13.70
   2 -12   8   94.79   12.40
   2 -12  -8   72.59   17.40
  -2 -12   8   86.49   16.80
  -2 -12   8   83.79   14.30
   4 -12   8   47.30   12.40
  -4 -12  -8   35.50   14.10
   4 -12   8   49.99   11.90
   4 -12  -8   59.99   16.90
  -4 -12   8   81.99   14.40
  -4 -12   8   44.20   12.20
  -6 -12  -8   92.49   21.20
   6 -12   8   94.69   17.50
   6 -12   8   86.39   16.90
   6 -12  -8  121.79   25.60
  -6 -12   8   74.49   15.30
  -6 -12   8  125.99   17.00
   6 -12  -8   72.89   12.20
  -1 -13  -8   89.49   19.10
   1 -13   8   78.39   17.30
   1 -13   8  106.29   14.10
   1 -13  -8  100.99   22.20
  -1 -13   8  127.49   13.60
  -1 -13   8   96.49   17.90
  -3 -13  -8   84.89   20.00
   3 -13   8   94.59   18.80
   3 -13   8  114.69   14.80
  -3 -13   8   84.79   14.00
  -3 -13   8   75.99   15.30
   3 -13  -8   70.19   19.00
  -5 -13  -8   11.30   12.00
   5 -13   8    9.70    8.50
   5 -13   8    7.40    8.90
  -5 -13   8    5.00    8.00
   5 -13  -8    4.00    8.80
  -5 -13   8   22.10    8.80
   0 -14   8  272.07   26.50
   0  14  -8  307.37   21.70
   0 -14  -8  274.77   32.10
   2 -14   8  172.28   17.60
   2 -14   8  161.48   20.90
  -2 -14  -8  145.49   24.90
  -2 -14   8  153.48   16.50
   2 -14  -8  188.78   25.20
  -2 -14   8  108.49   19.00
  -4 -14  -8   49.30   17.00
   4 -14   8   73.09   16.60
   4 -14   8   99.99   17.00
  -4 -14   8   89.59   16.80
  -4 -14   8   76.29   15.70
   4 -14  -8   95.89   21.60
   1 -15   8  247.98   25.70
  -1 -15  -8  218.88   28.40
  -1 -15   8  218.48   18.40
  -1 -15   8  238.38   25.00
   1 -15  -8  216.98   29.40
   3 -15   8  166.38   20.50
  -3 -15  -8  131.29   27.20
   3 -15   8  162.08   20.80
   3 -15  -8  141.49   25.40
  -3 -15   8  128.79   17.10
  -3 -15   8  163.38   21.10
   0 -16   8   12.20    8.50
   0 -16  -8   -2.60    8.50
  -2 -16  -8  144.89   26.80
   2 -16   8  104.09   17.20
   2 -16   8  115.49   20.20
  -2 -16   8  112.19   15.10
   2 -16  -8  154.88   26.80
  -2 -16   8   90.39   17.70
   0   0  -9   -2.10    7.70
   0   0   9   18.80    8.10
   2   0  -9    7.10    7.80
  -2   0   9   -0.90    5.80
  -2   0  -9   -2.40    6.10
   2   0   9    9.40    5.60
  -4   0   9   -5.00    5.10
  -4   0   9    3.20    7.80
  -4   0  -9    8.40    7.60
   4   0   9   13.60    8.20
  -6   0  -9   23.10   10.90
  -6   0   9   19.10    9.50
   6   0   9   13.30    9.10
   6   0   9   17.80    8.60
  -6   0   9   13.80    8.70
  -1   1   9   11.40    6.80
   1  -1   9    4.40    5.80
   1   1  -9   19.40    9.00
  -1  -1  -9    8.50    7.80
   1   1   9    2.50    5.60
  -1   1  -9    1.20    6.20
   1  -1  -9    6.10    8.10
  -1  -1   9    6.30    6.90
   3  -1   9   17.00    8.00
  -3  -1  -9   29.40    9.10
  -3   1   9   13.20    7.40
  -3  -1   9   17.80    7.20
   3   1   9   21.10    9.00
  -3   1  -9   17.70    8.70
   3  -1  -9   12.30    8.00
  -5  -1  -9   22.10    9.10
   5  -1   9    4.10    6.10
  -5   1   9   -5.80    6.40
   5  -1   9    3.40    7.00
  -5   1  -9   -1.00    7.10
   5   1   9   -4.10    5.20
  -5  -1   9   -4.60    6.40
   7  -1   9   10.60    6.80
   7  -1   9    3.50    7.90
  -7  -1  -9  -17.00    8.50
  -7   1   9    9.60    6.90
  -7   1  -9    3.40    9.50
  -7  -1   9  -10.40    5.50
   7   1   9   -3.10    9.40
   7   1   9   -2.20    6.50
   0   2  -9   37.50   11.80
   0  -2   9   45.90   11.30
   0   2   9   39.40   10.00
  -2   2   9   36.30    9.30
   2   2  -9   33.80   11.60
  -2  -2  -9   59.79   15.10
   2  -2   9   61.89   14.50
   2   2   9   35.90   10.60
  -2  -2   9   40.70   10.70
  -2   2  -9   64.19   14.50
   2  -2  -9   57.09   14.10
   4  -2   9   -0.20    5.80
   4  -2   9    3.80    6.00
  -4   2   9   15.10    6.00
  -4  -2  -9   -1.20    8.50
  -4   2  -9   12.30    7.00
  -4  -2   9   -5.10    4.70
  -4  -2   9   11.50    6.60
   4   2   9    4.00    6.70
  -6  -2  -9   16.30   10.70
  -6   2   9    6.40    6.90
   6  -2   9   -7.20    7.00
   6  -2   9   17.10    7.80
  -6  -2   9    6.50    7.30
  -6   2  -9   22.90    9.70
  -6  -2   9   -5.20    5.90
   6   2   9   11.70    7.20
  -1   3   9   -3.00    4.60
  -1  -3  -9  -13.30    5.80
   1   3  -9  -13.10    6.20
   1  -3   9   -0.20    5.30
   1  -3  -9    4.10    7.80
  -1  -3   9    8.20    6.40
   1   3   9   10.80    5.40
  -1   3  -9   11.40    7.00
   3  -3   9  -11.30    5.10
  -3   3   9    2.10    4.60
  -3  -3  -9    3.40    6.50
   3  -3   9    8.90    5.30
  -3  -3   9   -1.30    4.90
  -3  -3   9   -7.80    5.20
   3   3   9    2.90    5.70
   5  -3   9    9.50    7.60
  -5   3   9   12.50    6.60
   5  -3   9   -3.00    5.00
   5   3   9   -1.60    6.30
  -5  -3   9   10.30    7.40
  -5   3  -9   18.90    8.90
  -5  -3   9    6.60    6.70
   7  -3   9  -11.40    8.00
  -7  -3  -9    1.50    8.30
  -7   3   9    3.00    6.80
   7  -3   9    0.90    6.90
  -7   3  -9   27.40   10.20
   7   3   9   14.30    7.10
  -7  -3   9    0.20    8.20
  -7  -3   9    0.40    7.10
   0   4  -9   26.50   10.30
   0   4   9   11.80    7.30
   0  -4  -9   23.90   10.40
   0  -4   9   22.50    8.10
  -2  -4  -9   -3.90    7.80
   2  -4   9   -3.50    6.20
  -2   4   9   20.70    7.80
   2   4   9    8.60    7.00
  -2  -4   9   19.30    8.40
   2  -4  -9    9.70    7.70
  -4  -4  -9    8.60    8.40
   4  -4   9   15.80    8.10
   4  -4   9   15.00    6.70
   4  -4  -9    9.80    8.80
  -4  -4   9    1.80    6.40
   4   4   9   -1.00    6.60
  -4  -4   9   -2.60    6.10
  -4   4  -9   13.40    8.40
  -6  -4  -9    8.00    9.40
  -6   4   9    0.10    5.80
   6  -4   9   -5.50    5.90
   6  -4   9   -2.80    6.90
  -6   4  -9   -7.40    7.90
  -6  -4   9   11.40    6.30
  -6  -4   9   -9.30    6.80
   1  -5   9   23.70    9.10
  -1  -5  -9   35.70   12.70
   1   5  -9   19.20    9.90
   1  -5  -9   31.00   11.50
   1   5   9   43.00   11.80
  -1  -5   9   15.60    8.00
  -1   5  -9   26.00    9.70
   3  -5   9    8.20    7.10
  -3  -5  -9    1.80    8.70
   3  -5   9  -10.00    5.10
  -3   5  -9    7.30    7.20
  -3  -5   9   15.40    7.90
   3   5   9   -1.40    5.60
   3  -5  -9  -12.90    6.40
  -3  -5   9    5.60    5.20
  -5  -5  -9   53.69   14.90
   5  -5   9   37.20   10.40
   5  -5   9   46.50   10.30
  -5   5  -9   37.70   11.50
  -5  -5   9   20.10    8.80
   5  -5  -9   19.50   11.00
  -5  -5   9   26.00   10.50
   0   6  -9   -0.10    7.00
   0  -6   9   -4.80    5.80
   0  -6  -9    9.80    7.70
  -2  -6  -9   -9.20    5.80
   2  -6   9    3.90    7.10
   2  -6  -9    7.70    8.20
  -2  -6   9    6.30    6.90
   4  -6   9   10.20    7.00
   4  -6   9    1.00    7.00
  -4  -6  -9   -1.50   10.00
  -4  -6   9   11.70    6.30
   4  -6  -9  -16.00    8.70
  -4   6  -9   15.20    8.00
  -4  -6   9   -7.50    5.70
   6  -6   9   27.50    9.20
   6  -6   9   10.40    9.10
  -6  -6  -9    9.70   11.10
  -6   6  -9    2.90    8.80
  -6  -6   9   15.50    9.20
  -6  -6   9   17.60    8.50
  -1  -7  -9   11.30    8.30
   1   7  -9   11.60    7.00
  -1   7  -9    5.90    7.50
  -1  -7   9    1.70    6.00
   1  -7  -9   -7.30    6.70
   3  -7   9    8.90    6.20
   3  -7   9   10.20    6.20
  -3  -7  -9    4.00    8.00
  -3  -7   9    3.80    5.50
   3  -7  -9    8.70    8.80
  -3   7  -9   15.00    7.00
   5  -7   9    6.80    7.00
  -5  -7  -9   19.40   11.50
   5  -7  -9  -14.70    8.30
  -5   7  -9   29.30    9.10
  -5  -7   9    7.80    6.70
  -5  -7   9   -6.00    5.50
   0   8  -9   -2.60    7.00
   0  -8  -9   16.40   10.70
   0  -8   9   35.60   10.10
   2  -8   9    8.50    5.90
   2  -8   9   -4.00    5.60
  -2  -8  -9    2.90    7.30
  -2  -8   9   -2.70    5.10
  -2   8  -9  -16.20    6.20
  -2  -8   9   -1.20    6.30
   2  -8  -9    6.50    7.40
  -4  -8  -9    7.90    9.70
  -4   8  -9   20.10    8.80
  -4  -8   9   -0.60    6.20
   4  -8  -9  -12.20    8.10
  -1  -9  -9   16.10   10.10
   1  -9   9   -1.10    5.80
  -1  -9   9   14.00    6.50
   1  -9  -9   -1.70    7.70
   3  -9   9   48.90   13.80
   3  -9   9   50.39   10.90
  -3  -9  -9   34.70   13.30
  -3  -9   9   32.10   11.30
  -3   9  -9   36.80   10.70
  -3  -9   9   45.70   11.60
   3  -9  -9   45.60   14.80
   5  -9   9    2.70    7.20
   5  -9   9   19.00    9.30
  -5  -9  -9   15.80   11.60
  -5  -9   9  -12.60    6.30
   5  -9  -9   -1.10   10.20
  -5  -9   9   -5.00    7.90
   0 -10  -9    5.80    9.10
   0 -10   9   -4.80    6.30
   2 -10   9   17.60    7.10
   2 -10   9   -4.40    6.90
  -2 -10  -9   15.50   10.30
   2 -10  -9    7.80    9.00
  -2 -10   9   -9.30    5.90
  -2 -10   9    5.80    6.30
  -2  10  -9    4.50    8.80
   4 -10   9   16.00    9.10
   4 -10   9   19.70    6.90
  -4 -10  -9   10.90   10.80
   4 -10  -9   -3.00    8.60
  -4 -10   9   -0.80    7.60
  -4 -10   9   14.80    8.60
   1 -11   9    1.50    6.50
  -1 -11  -9    1.30    8.80
   1 -11  -9    7.30    8.70
  -1 -11   9    4.90    7.00
  -3 -11  -9   24.20   10.50
   3 -11   9    3.70    6.70
   3 -11   9    9.80    7.20
  -3 -11   9   12.90    6.80
   3 -11  -9  -14.90    8.10
  -3 -11   9   -1.70    6.60
   0 -12  -9   17.50   10.80
   0  12  -9    7.00    7.80
   0 -12   9    1.10    6.20
   2 -12   9   -1.30    7.80
  -2 -12  -9   39.10   14.80
   2 -12   9   30.40    8.90
  -2 -12   9    3.50    8.90
   2 -12  -9   15.80   12.80
  -2  12  -9   -6.80    8.80
  -2 -12   9   11.00    8.70
   1 -13   9   13.70    9.30
   1 -13   9   13.50    7.90
   1 -13  -9   30.00   13.20
  -1 -13   9   25.50    9.40
   0   0  10  302.17   27.80
   0   0 -10  329.57   31.60
  -2   0  10  235.08   24.80
   2   0  10  252.47   25.60
   2   0 -10  306.17   31.70
  -2   0 -10  313.17   30.30
  -4   0 -10   20.00   11.50
  -4   0  10    8.60    9.30
   4   0  10   26.90   11.90
   1   1 -10  252.77   28.20
   1  -1  10  214.08   23.60
  -1  -1 -10  197.08   25.70
   1   1  10  265.57   25.50
  -1   1 -10  240.78   25.80
  -1  -1  10  233.18   24.20
   1  -1 -10  262.17   28.70
  -3   1  10   41.50   12.00
  -3  -1 -10   30.90   12.70
   3  -1  10   62.49   14.40
   3   1 -10   21.00   12.30
   3   1  10   46.50   12.80
  -3   1 -10   52.89   15.10
  -3  -1  10   41.00   12.50
   3  -1 -10   44.40   13.80
   5  -1  10   78.99   15.20
  -5  -1 -10   83.49   19.10
  -5  -1  10   77.99   16.60
  -5   1 -10   53.79   14.80
  -5  -1  10   73.79   15.80
   5   1  10   62.19   15.70
   0  -2 -10  135.69   22.60
   0  -2  10  121.99   19.90
   0   2  10  135.59   18.20
   2  -2  10  139.69   19.20
  -2  -2 -10   94.39   20.20
   2   2 -10  109.59   21.40
  -2   2  10  131.09   17.90
   2  -2 -10  118.59   23.00
   2   2  10  121.09   20.30
  -2  -2  10  116.09   19.30
  -2   2 -10   91.09   18.10
  -4   2  10   31.30   11.70
   4  -2  10   37.30   11.90
  -4  -2 -10   36.40   12.30
  -4  -2  10   12.00    9.40
   4  -2 -10   38.70   14.70
   4   2  10   48.10   12.70
   1   3 -10  207.58   24.80
   1  -3  10  186.88   22.00
  -1  -3 -10  179.28   24.70
  -1   3  10  192.98   22.60
  -1   3 -10  208.58   23.40
   1   3  10  194.08   22.60
   1  -3 -10  187.88   24.10
  -1  -3  10  225.58   23.60
  -3  -3 -10  118.79   22.20
  -3   3  10  140.09   19.40
   3  -3  10  125.59   21.10
  -3  -3  10  170.18   20.90
   3  -3 -10  145.19   26.00
   3   3  10  116.69   20.20
  -3   3 -10  112.69   20.10
   0   4  10  356.36   30.40
   0  -4 -10  344.47   33.10
   0   4 -10  349.67   30.90
   0  -4  10  337.67   29.70
   2  -4  10   41.20   13.30
   2   4 -10   30.60   12.50
  -2  -4 -10   43.20   15.70
   2  -4 -10   42.80   14.60
  -2  -4  10   53.09   13.50
  -2   4 -10   57.79   15.30
   2   4  10   42.30   11.70
   4  -4  10  217.58   18.30
  -4  -4 -10  306.27   30.40
   4  -4  10  239.28   25.30
   4   4  10  215.88   23.80
  -4  -4  10  244.18   24.70
  -4   4 -10  226.38   24.90
  -4  -4  10  234.78   24.10
   4  -4 -10  206.78   28.60
  -1  -5 -10   30.90   13.40
   1  -5  10   27.80    9.80
   1   5 -10   47.80   13.60
  -1  -5  10   33.30   11.40
   1  -5 -10   42.80   14.20
  -1   5 -10   46.30   11.80
  -3  -5 -10   98.89   22.80
   3  -5  10   86.59   17.90
   3  -5 -10   64.19   17.50
  -3  -5  10   89.49   18.30
  -3   5 -10   74.39   15.50
   0   6 -10   56.09   13.50
   0  -6 -10   27.00   12.10
   0  -6  10   11.80    8.40
  -2  -6 -10   86.69   19.50
   2   6 -10  108.69   21.00
   2  -6  10   82.79   16.50
  -2   6 -10   97.09   17.20
   2  -6 -10   74.39   20.30
  -2  -6  10   84.39   17.30
  -4  -6 -10  102.59   21.00
   4  -6  10  107.29   19.50
   4  -6  10  122.59   15.80
  -4  -6  10   89.69   18.70
   4  -6 -10  152.78   27.90
  -4   6 -10   92.89   16.80
  -4  -6  10  140.29   19.40
   1  -7 -10   54.89   17.00
  -1  -7  10   84.09   17.60
  -1   7 -10   43.10   13.20
   3  -7  10  184.98   23.10
  -3  -7 -10  161.38   28.20
  -3  -7  10  145.49   20.20
  -3   7 -10  202.18   23.70
   3  -7 -10  131.29   23.80
  -3  -7  10  194.98   21.10
   0  -8 -10   16.70   10.30
   0   8 -10   25.60    9.70
   0  -8  10   12.00    8.40
   2  -8  10  178.98   22.10
   2   8 -10  194.98   26.10
  -2  -8 -10  163.78   29.50
   2  -8 -10  153.78   27.30
  -2  -8  10  180.18   21.60
  -2   8 -10  182.68   22.70
   1   9 -10   38.70   14.00
   1  -9  10   65.79   15.50
  -1  -9 -10   48.90   15.10
  -1   9 -10   49.99   13.80
   1  -9 -10   65.69   17.20
   0   0   0    0.00    0.00

_computing_structure_solution     'SHELXT 2018/2 (Sheldrick, 2018)'
;
_shelx_hkl_checksum                5538
_olex2_submission_special_instructions  'No special instructions were received'
